# Supplementary material for: Protein kinase GCN2 mediates responses to glyphosate in Arabidopsis
Source: BMC Plant Biol. 2015 Jan 21;15:14. doi: 10.1186/s12870-014-0378-0 (PMC4312595; doi:10.1186/s12870-014-0378-0)
Supplement: Additional file 1: — File showing genes induced by glyphosate in 16-day-old Arabidopsis wild-type Landsberg and in gcn2 mutant. [file 12870_2014_378_MOESM1_ESM.txt]

GLYPHOSATE-INDUCED GENES FOLD-CHANGE>2
b: log2ratio wt+gly/wt, av.
c: log2ratio gcn2+gly/wt+gly, av.
d: log2ratio gcn/wt mock, av.
e: log2ratio gcn2+gly/wt+gly corrected by gcn2/wt
f:log2ratio differential induction by gly in wt compared to gcn2
g: percentage diff induction by gly
	b	c	d	e	f	g
At1g05680	5,655	-1,54	2,08	-3,62	2,035	36,0
At5g43450	5,628	-1,57	1,26	-2,83	2,798	49,7
At2g18193	5,5785	-1,41	0,34	-1,75	3,8285	68,6
At1g32350	5,482	-2,02	0,47	-2,49	2,992	54,6
At4g12735	5,3715	-1,76	0,17	-1,93	3,4415	64,1
At5g13210	5,1535	-2,56	0,18	-2,74	2,4135	46,8
At3g13080	5,136	-0,79	0,33	-1,12	4,016	78,2
At4g25330	5,0635	-2,27		-2,27	2,7935	55,2
At3g13080	5,009	-0,79	0,33	-1,12	3,889	77,6
At3g50930	4,9995	-1,6	0,24	-1,84	3,1595	63,2
At2g38823	4,9425	-2,27		-2,27	2,6725	54,1
At2g36790	4,934	-2		-2	2,934	59,5
At2g03760	4,859	-1	0,58	-1,58	3,279	67,5
At1g43910	4,813	-1,95	0,25	-2,2	2,613	54,3
At2g20800	4,7915	-2,11	0,03	-2,14	2,6515	55,3
At2g20720	4,7375	-2,92	-0,08	-2,84	1,8975	40,1
At1g72330	4,7365	-1,78	0,26	-2,04	2,6965	56,9
At5g62480	4,7295	-2,5	0,51	-3,01	1,7195	36,4
At3g26830	4,722	-2,27	0,55	-2,82	1,902	40,3
At2g38340	4,6885	-2,75		-2,75	1,9385	41,3
At2g03230	4,6565	-2,09		-2,09	2,5665	55,1
At2g36800	4,641	-0,67	0,91	-1,58	3,061	66,0
At2g26560	4,597	-1,93	0,6	-2,53	2,067	45,0
At5g24640	4,5515	-1,61	0,33	-1,94	2,6115	57,4
At5g54100	4,47	-1,69	0,19	-1,88	2,59	57,9
At5g62480	4,47	-2,5	0,51	-3,01	1,46	32,7
At3g24780	4,444	-2,5	-0,15	-2,35	2,094	47,1
At1g02520	4,413	-2,12	0,58	-2,7	1,713	38,8
At1g17180	4,389	-1,97	0,84	-2,81	1,579	36,0
At3g45730	4,386	-2,61	0,37	-2,98	1,406	32,1
At4g08555	4,341	-0,04	0,92	-0,96	3,381	77,9
At2g18680	4,337	-1,26	1,53	-2,79	1,547	35,7
At1g66700	4,3365	-1,15	0,7	-1,85	2,4865	57,3
At2g04070	4,286	-2,46	0,07	-2,53	1,756	41,0
At5g40690	4,249	-1,93	0,18	-2,11	2,139	50,3
At1g01480	4,2295	-0,33	0,05	-0,38	3,8495	91,0
At3g46080	4,1545	-1,36	1,15	-2,51	1,6445	39,6
At2g04050	4,1345	-1,39	0,06	-1,45	2,6845	64,9
At4g37370	4,127	-1,57	0,41	-1,98	2,147	52,0
At3g25250	4,121	-0,94	0,65	-1,59	2,531	61,4
At2g41730	4,0745	-0,5	0,46	-0,96	3,1145	76,4
At3g22370	4,074	-0,04	0,52	-0,56	3,514	86,3
At2g30770	4,0205	-1,39		-1,39	2,6305	65,4
At1g26380	4,0015	-1,06	0,54	-1,6	2,4015	60,0
At5g25250	3,9965	-2,32	0,53	-2,85	1,1465	28,7
At1g76600	3,9945	-0,48	0,58	-1,06	2,9345	73,5
At2g21640	3,975	-0,47	0,35	-0,82	3,155	79,4
At3g28580	3,9725	-1,67	0,52	-2,19	1,7825	44,9
At1g02530	3,9715	-2,1	0,34	-2,44	1,5315	38,6
At2g03770	3,9655	-1,6	0,09	-1,69	2,2755	57,4
At2g18660	3,951	-2,65	0,08	-2,73	1,221	30,9
At3g56710	3,912	-1,21	0,84	-2,05	1,862	47,6
At3g60420	3,8995	-1,34	0,96	-2,3	1,5995	41,0
At1g19020	3,888	-1,47	0,66	-2,13	1,758	45,2
At5g18270	3,882	-0,38	0,14	-0,52	3,362	86,6
At2g30750	3,8585	-0,54	0,83	-1,37	2,4885	64,5
At5g24280	3,8075	-1,2		-1,2	2,6075	68,5
At4g11710	3,799	-2,07	-0,11	-1,96	1,839	48,4
At3g58150	3,783	-0,94	0,04	-0,98	2,803	74,1
At5g59820	3,771	-0,46	0,62	-1,08	2,691	71,4
At1g80840	3,767	-1,68	0,29	-1,97	1,797	47,7
At1g17960	3,7655	-0,81	0,29	-1,1	2,6655	70,8
At2g29350	3,731	-1,13	0,86	-1,99	1,741	46,7
At5g57730	3,7215	-0,08		-0,08	3,6415	97,9
At2g15490	3,718	-0,95	0,47	-1,42	2,298	61,8
At4g37030	3,708	-1,9		-1,9	1,808	48,8
At2g23270	3,7075	-0,44		-0,44	3,2675	88,1
At1g02470	3,6865	-2,88	0,14	-3,02	0,6665	18,1
At3g63380	3,6725	-2,22	0,26	-2,48	1,1925	32,5
At4g05380	3,6465	-0,44	0,31	-0,75	2,8965	79,4
At3g15356	3,6295	-1,5	0,57	-2,07	1,5595	43,0
At3g10930	3,6285	-2,04	0,48	-2,52	1,1085	30,5
At5g58610	3,627	-1,42		-1,42	2,207	60,8
At1g27730	3,5755	-1,09	0,49	-1,58	1,9955	55,8
At2g38250	3,574	-1,12	0,18	-1,3	2,274	63,6
At1g03660	3,568	-2,35	-0,2	-2,15	1,418	39,7
At5g09570	3,54	-1,75	-0,18	-1,57	1,97	55,6
At2g36780	3,537	-1,03	0,51	-1,54	1,997	56,5
At5g42830	3,527	-0,84	0,47	-1,31	2,217	62,9
At2g47520	3,5085	-1,38	0,18	-1,56	1,9485	55,5
At5g61160	3,456	-1,81	0,36	-2,17	1,286	37,2
At2g40340	3,447	-1,04	0,63	-1,67	1,777	51,6
At1g69790	3,4425	-1,61	0,14	-1,75	1,6925	49,2
At1g74870	3,428	-1,3	-0,16	-1,14	2,288	66,7
At5g27420	3,424	-1,12	0,39	-1,51	1,914	55,9
At5g52930	3,413	-0,13	-0,18	0,05	3,463	101,5
At4g37290	3,407	-0,63		-0,63	2,777	81,5
At2g32030	3,3755	-1,45	0,12	-1,57	1,8055	53,5
At2g35480	3,3615	-0,85	0,14	-0,99	2,3715	70,5
At5g14730	3,3595	-1,28	0,73	-2,01	1,3495	40,2
At5g43440	3,3565	-1,32	0,29	-1,61	1,7465	52,0
At1g15520	3,3485	-1,12	0,86	-1,98	1,3685	40,9
At2g16060	3,33	-2,29	0,08	-2,37	0,96	28,8
At5g02780	3,3255	-1,65	0,36	-2,01	1,3155	39,6
At1g42990	3,304	-1,03	0,17	-1,2	2,104	63,7
At2g41100	3,2875	-0,13	-0,38	0,25	3,5375	107,6
At4g05370	3,283	-0,18	0,14	-0,32	2,963	90,3
At2g30250	3,2635	-0,95	0,35	-1,3	1,9635	60,2
At3g46090	3,253	-1,09	0,44	-1,53	1,723	53,0
At1g68765	3,246	-1,5	-0,06	-1,44	1,806	55,6
At3g22910	3,2385	-1,79	0,05	-1,84	1,3985	43,2
At1g69920	3,222	-0,13	0,35	-0,48	2,742	85,1
At5g25930	3,22	-1,12	0,67	-1,79	1,43	44,4
At5g59390	3,205	-0,97		-0,97	2,235	69,7
At1g10170	3,2005	-0,92	0,22	-1,14	2,0605	64,4
At1g28480	3,197	-1,04	0,77	-1,81	1,387	43,4
At2g32020	3,1905	-1,39	0,24	-1,63	1,5605	48,9
At1g33030	3,165	-1,48	0,25	-1,73	1,435	45,3
At4g28460	3,1625	-1,29	-0,17	-1,12	2,0425	64,6
At3g09020	3,161	-1,94	0,5	-2,44	0,721	22,8
At4g03320	3,155	-0,8	0,27	-1,07	2,085	66,1
At3g55620	3,151	-0,63	-0,16	-0,47	2,681	85,1
At4g11280	3,145	-0,85	0,08	-0,93	2,215	70,4
At4g33050	3,113	-1,21	0,01	-1,22	1,893	60,8
At1g71530	3,1125	-0,91	-0,03	-0,88	2,2325	71,7
At5g46710	3,111	-0,25		-0,25	2,861	92,0
At1g61800	3,1065	-0,65	-1,24	0,59	3,6965	119,0
At4g15760	3,0935	-0,14	0,07	-0,21	2,8835	93,2
At1g69840	3,091			0	3,091	100,0
At2g41100	3,0815	-0,13	-0,38	0,25	3,3315	108,1
At3g50610	3,08	-2,28		-2,28	0,8	26,0
At1g32870	3,061	-0,32	0,19	-0,51	2,551	83,3
At4g02520	3,0505	-0,55	1,12	-1,67	1,3805	45,3
At2g04040	3,0505	-1,57	0,11	-1,68	1,3705	44,9
At1g70440	3,0495	-1,3	0,1	-1,4	1,6495	54,1
At5g51190	3,0425	-1,59	-0,25	-1,34	1,7025	56,0
At4g05020	3,04	-1,37	0,35	-1,72	1,32	43,4
At3g61630	3,033	-0,56	0,16	-0,72	2,313	76,3
At3g10500	3,0275	-1,19	0,58	-1,77	1,2575	41,5
At5g63790	3,0245	-0,34	0,4	-0,74	2,2845	75,5
At2g29470	3,007	-1,4		-1,4	1,607	53,4
At5g08790	2,9965	-0,33	0,29	-0,62	2,3765	79,3
At2g26530	2,987	-0,66	0,22	-0,88	2,107	70,5
At1g69930	2,9855	-0,87	0,46	-1,33	1,6555	55,5
At5g66640	2,975	-1,02	0,09	-1,11	1,865	62,7
At2g15490	2,9735	-0,95	0,47	-1,42	1,5535	52,2
At4g34135	2,9565	-0,25	0,28	-0,53	2,4265	82,1
At1g17170	2,951	-0,51	0,45	-0,96	1,991	67,5
At4g04490	2,9445	-1,86		-1,86	1,0845	36,8
At3g49620	2,937	-0,76	0,89	-1,65	1,287	43,8
At3g54520	2,9355	-1,7	-0,14	-1,56	1,3755	46,9
At3g13080	2,9275	-0,79	0,33	-1,12	1,8075	61,7
At5g22300	2,923	-1,1	0,75	-1,85	1,073	36,7
At5g54560	2,916	-1,47		-1,47	1,446	49,6
At4g01870	2,912	-0,69	0,66	-1,35	1,562	53,6
At2g15480	2,893	-0,94	0,59	-1,53	1,363	47,1
At5g60800	2,89	-1,46	0,16	-1,62	1,27	43,9
At5g13080	2,89	-1,3	0,44	-1,74	1,15	39,8
At4g21680	2,867	-0,93	0,04	-0,97	1,897	66,2
At5g39050	2,8645	-0,55	0,07	-0,62	2,2445	78,4
At3g49160	2,8525	-1,47	-0,27	-1,2	1,6525	57,9
At4g33050	2,848	-1,21	0,01	-1,22	1,628	57,2
At3g28930	2,839	-1,32	0,42	-1,74	1,099	38,7
At5g18130	2,839	-0,12	0,18	-0,3	2,539	89,4
At2g02930	2,8245	-0,73	1,04	-1,77	1,0545	37,3
At2g43720	2,8225	-1,42		-1,42	1,4025	49,7
At2g18690	2,8175	-1,59	0,32	-1,91	0,9075	32,2
At3g60010	2,7955	-1,69	-0,3	-1,39	1,4055	50,3
At2g03130	2,787	-0,75	-0,01	-0,74	2,047	73,4
At1g18020	2,766	-0,53	0,5	-1,03	1,736	62,8
At3g19580	2,7655	-0,53	0,23	-0,76	2,0055	72,5
At1g18570	2,7575	-1,05	0,21	-1,26	1,4975	54,3
At3g25655	2,754	-1,6	0,47	-2,07	0,684	24,8
At1g21520	2,751	-0,88	0,34	-1,22	1,531	55,7
At1g05575	2,7485	-0,57	0,53	-1,1	1,6485	60,0
At4g06746	2,7475	-1,03	0,6	-1,63	1,1175	40,7
At3g23240	2,74	-0,7	0,16	-0,86	1,88	68,6
At2g44990	2,734	-1,16	0,47	-1,63	1,104	40,4
At5g53230	2,731	-0,69	0,09	-0,78	1,951	71,4
At5g54550	2,73	-1,77		-1,77	0,96	35,2
At1g56060	2,7295	-0,78	0,01	-0,79	1,9395	71,1
At5g38900	2,724	-1,37	0,59	-1,96	0,764	28,0
At3g28210	2,714	-0,3	0,85	-1,15	1,564	57,6
At4g23960	2,7125	-1,14	-0,13	-1,01	1,7025	62,8
At1g05560	2,7125	-0,04	0,72	-0,76	1,9525	72,0
At1g60730	2,71	-0,38	0,18	-0,56	2,15	79,3
At5g18470	2,709	-1,35	0,42	-1,77	0,939	34,7
At1g22400	2,7075	-0,83	0,26	-1,09	1,6175	59,7
At2g38470	2,698	-0,82	-0,04	-0,78	1,918	71,1
At5g59220	2,694	-1	0,32	-1,32	1,374	51,0
At2g46600	2,6935	-1,17	-0,36	-0,81	1,8835	69,9
At1g71520	2,691	-0,78	0,5	-1,28	1,411	52,4
At4g21390	2,6875	-1,17	-0,1	-1,07	1,6175	60,2
At5g56350	2,6785	-0,51	0,14	-0,65	2,0285	75,7
At3g62150	2,6725	-1,34	0,01	-1,35	1,3225	49,5
At1g56240	2,6695	0,29	-0,28	0,57	3,2395	121,4
At5g46295	2,6685	-1,57	-0,2	-1,37	1,2985	48,7
At1g30040	2,663	-1,03	-0,14	-0,89	1,773	66,6
At4g34470	2,654	-1,94		-1,94	0,714	26,9
At1g32230	2,6515	-1,16	0,06	-1,22	1,4315	54,0
At5g53240	2,6265	-0,57	0,15	-0,72	1,9065	72,6
At1g02750	2,6265	-1,01	-0,01	-1	1,6265	61,9
At3g24260	2,625	-0,97	0,29	-1,26	1,365	52,0
At2g47000	2,6155	-1,58	0,18	-1,76	0,8555	32,7
At5g18130	2,61	-0,12	0,18	-0,3	2,31	88,5
At3g48850	2,602	-1,75	-0,01	-1,74	0,862	33,1
At5g20230	2,596	-0,84	0,28	-1,12	1,476	56,9
At1g48320	2,5955	-1,48	0,21	-1,69	0,9055	34,9
At4g34150	2,587	-1,51	-0,09	-1,42	1,167	45,1
At2g36580	2,584	-1,02	-0,12	-0,9	1,684	65,2
At1g32230	2,5785	-1,16	0,06	-1,22	1,3585	52,7
At2g15780	2,578	-0,52	0,1	-0,62	1,958	76,0
At5g57510	2,5765	-0,4	0,33	-0,73	1,8465	71,7
At3g29250	2,5715	-1,67	0,03	-1,7	0,8715	33,9
At4g27940	2,5665	-0,62	0,02	-0,64	1,9265	75,1
At4g05340	2,5605	-0,42		-0,42	2,1405	83,6
At5g63900	2,556	-0,47	0,37	-0,84	1,716	67,1
At1g17990	2,555	-0,53	0,45	-0,98	1,575	61,6
At1g02930	2,547	-0,56	0,73	-1,29	1,257	49,4
At5g27760	2,5315	-0,53	0,13	-0,66	1,8715	73,9
At2g07773	2,5275			0	2,5275	100,0
At1g74360	2,5275	-0,99	0,08	-1,07	1,4575	57,7
At3g16530	2,524	-1,37	0,3	-1,67	0,854	33,8
At3g48640	2,5165	-1,25	0,31	-1,56	0,9565	38,0
At1g20350	2,512	-1,11		-1,11	1,402	55,8
At2g03410	2,5085	-2,09		-2,09	0,4185	16,7
At5g51070	2,507	-1,46	0,18	-1,64	0,867	34,6
At2g36750	2,5055	0,17	0,27	-0,1	2,4055	96,0
At2g19800	2,5045	-2,19	-0,38	-1,81	0,6945	27,7
At3g08590	2,4975	-0,35	0,15	-0,5	1,9975	80,0
At5g54150	2,4965	-1,99	0,09	-2,08	0,4165	16,7
At3g62260	2,49	-0,34	0,27	-0,61	1,88	75,5
At2g23320	2,4865	-1,23	-0,03	-1,2	1,2865	51,7
At1g55920	2,484	-0,79	0,42	-1,21	1,274	51,3
At4g17260	2,4825	-1,3	0,05	-1,35	1,1325	45,6
At3g08720	2,481	-1,19	0,08	-1,27	1,211	48,8
At1g29290	2,4805	-1,04	-0,05	-0,99	1,4905	60,1
At1g13990	2,477	-0,86	0,41	-1,27	1,207	48,7
At3g13600	2,474	-0,99	-0,09	-0,9	1,574	63,6
At1g02920	2,4735	-0,74	1,09	-1,83	0,6435	26,0
At1g61360	2,473	-1,6	0,25	-1,85	0,623	25,2
At3g54530	2,4725	-1,27	0,25	-1,52	0,9525	38,5
At3g53210	2,4605	-1,28	0,24	-1,52	0,9405	38,2
At5g33290	2,452	-0,98	0,08	-1,06	1,392	56,8
At4g37910	2,4515	-0,48	-0,37	-0,11	2,3415	95,5
At1g32230	2,4475	-1,16	0,06	-1,22	1,2275	50,2
At5g67080	2,441	-1,38		-1,38	1,061	43,5
At3g27720	2,4375	-1,57	-0,01	-1,56	0,8775	36,0
At3g46600	2,437	-1,02	0,04	-1,06	1,377	56,5
At1g07520	2,435	-0,93	0,09	-1,02	1,415	58,1
At5g47220	2,4335	-0,99	-0,06	-0,93	1,5035	61,8
At3g53810	2,432	-1,15	0,12	-1,27	1,162	47,8
At1g07180	2,432	-1,14	-0,47	-0,67	1,762	72,5
At2g46310	2,424	-0,37	-0,31	-0,06	2,364	97,5
At4g23190	2,4195	-1,15	0,33	-1,48	0,9395	38,8
At3g13910	2,4195	-1,53		-1,53	0,8895	36,8
At5g13370	2,4185	-0,54	0,61	-1,15	1,2685	52,4
At3g22420	2,4105	-0,09	-0,08	-0,01	2,4005	99,6
At1g67810	2,404	-1,31	0,52	-1,83	0,574	23,9
At4g39890	2,3905	-1,45	0,08	-1,53	0,8605	36,0
At2g28400	2,39	-0,38	0,38	-0,76	1,63	68,2
At5g59510	2,3775	-1,15	0,34	-1,49	0,8875	37,3
At3g05200	2,3765	-1,3	-0,02	-1,28	1,0965	46,1
At3g03270	2,3715	-1,37	0,09	-1,46	0,9115	38,4
At2g32190	2,3685	-0,92	0,12	-1,04	1,3285	56,1
At4g36500	2,365	-0,93	0,16	-1,09	1,275	53,9
At2g39030	2,3635	0,04	0,92	-0,88	1,4835	62,8
At3g23250	2,3605	-0,78	0,12	-0,9	1,4605	61,9
At3g03270	2,3565	-1,37	0,09	-1,46	0,8965	38,0
At5g18270	2,355	-0,38	0,14	-0,52	1,835	77,9
At5g48657	2,3505	-1,01	0,09	-1,1	1,2505	53,2
At2g38465	2,3425	-0,49	0,57	-1,06	1,2825	54,7
At2g23810	2,34	-0,98	0,24	-1,22	1,12	47,9
At1g10585	2,339	-1,14	-0,27	-0,87	1,469	62,8
At2g41835	2,336	-0,91	0,22	-1,13	1,206	51,6
At1g64950	2,334	-0,29	0,42	-0,71	1,624	69,6
At1g51890	2,3225	-1,13	0,87	-2	0,3225	13,9
At4g22530	2,3215	-0,25	0,59	-0,84	1,4815	63,8
At1g57990	2,319	-0,8	-0,01	-0,79	1,529	65,9
At3g50910	2,3125	-1,1	-0,1	-1	1,3125	56,8
At4g17500	2,311	-0,88	-0,14	-0,74	1,571	68,0
At1g09970	2,3095	-0,66	0,07	-0,73	1,5795	68,4
At3g26200	2,307	-1,05	0,14	-1,19	1,117	48,4
At3g44720	2,306	-0,85	0,14	-0,99	1,316	57,1
At1g32910	2,3025	-1,52	0,21	-1,73	0,5725	24,9
At4g35520	2,2975	-1,13	0,18	-1,31	0,9875	43,0
At5g54490	2,293	-0,73	0,15	-0,88	1,413	61,6
At3g09410	2,2885	-1,21	0,06	-1,27	1,0185	44,5
At3g55090	2,287	-0,37	0,04	-0,41	1,877	82,1
At5g51830	2,2865	-1,23	0,12	-1,35	0,9365	41,0
At1g30135	2,2835	-1,1	-0,23	-0,87	1,4135	61,9
At1g22890	2,281	-2,07	0,31	-2,38	-0,099	-4,3
At4g22590	2,281	-0,43	0,19	-0,62	1,661	72,8
At3g01290	2,277	-1,23	0,27	-1,5	0,777	34,1
At1g73500	2,2755	-0,86	0,16	-1,02	1,2555	55,2
At1g26420	2,2755	-1,17	0,41	-1,58	0,6955	30,6
At2g36950	2,2715	-0,66	0,45	-1,11	1,1615	51,1
At5g47730	2,2705	-1,35	0,23	-1,58	0,6905	30,4
At1g11050	2,269	-0,84	0,05	-0,89	1,379	60,8
At2g36630	2,261	-1,45	0,01	-1,46	0,801	35,4
At1g56150	2,261	-0,49	-0,05	-0,44	1,821	80,5
At2g30550	2,2605	-1,5	0,06	-1,56	0,7005	31,0
At1g72520	2,2585	-0,42	0,01	-0,43	1,8285	81,0
At4g21850	2,257	-0,68	-0,04	-0,64	1,617	71,6
At2g04400	2,2565	-0,94	0,08	-1,02	1,2365	54,8
At3g01970	2,2545	-1,23	0,37	-1,6	0,6545	29,0
At5g65300	2,246	-1,03	0,27	-1,3	0,946	42,1
At4g12720	2,2375	-0,16	-0,08	-0,08	2,1575	96,4
At2g30140	2,2375	-0,78	0,03	-0,81	1,4275	63,8
At2g41640	2,2355	-1,36	-0,33	-1,03	1,2055	53,9
At1g05060	2,2355	-1,3	0,17	-1,47	0,7655	34,2
At2g29420	2,218	-0,04	0,52	-0,56	1,658	74,8
At1g07000	2,2105	-1,14	0,34	-1,48	0,7305	33,0
At1g71430	2,209	-0,58	-0,12	-0,46	1,749	79,2
At1g78340	2,2035	-1,45	0,36	-1,81	0,3935	17,9
At1g28190	2,2005	-1,01	-0,05	-0,96	1,2405	56,4
At2g44080	2,1955	-1,53	0,11	-1,64	0,5555	25,3
At4g27585	2,195	-1,58	0,07	-1,65	0,545	24,8
At3g44830	2,1925	-1,36	0,16	-1,52	0,6725	30,7
At2g41410	2,192	-0,92	-0,26	-0,66	1,532	69,9
At1g09970	2,19	-0,66	0,07	-0,73	1,46	66,7
At1g55230	2,188	-0,69	0,2	-0,89	1,298	59,3
At4g21865	2,175	-1,1	0,09	-1,19	0,985	45,3
At1g09970	2,175	-0,66	0,07	-0,73	1,445	66,4
At5g13180	2,1725	-1,26	0,2	-1,46	0,7125	32,8
At1g19180	2,1675	-0,44	0,03	-0,47	1,6975	78,3
At1g51760	2,167	-1,17	0,18	-1,35	0,817	37,7
At4g04620	2,1625	-1,13	0,16	-1,29	0,8725	40,3
At5g13190	2,162	-1,33	-0,09	-1,24	0,922	42,6
At3g18610	2,1605	-0,82		-0,82	1,3405	62,0
At4g18880	2,16	-1,16	0,17	-1,33	0,83	38,4
At1g77450	2,152	-0,43	0,08	-0,51	1,642	76,3
At1g33080	2,152	-0,28	0,34	-0,62	1,532	71,2
At3g54640	2,1475	-0,53	0,05	-0,58	1,5675	73,0
At1g24150	2,147	-1,06	0,1	-1,16	0,987	46,0
At2g22880	2,145	-1,02	0,16	-1,18	0,965	45,0
At2g37970	2,143	-1,61	0,08	-1,69	0,453	21,1
At2g29490	2,1415	-0,36	0,42	-0,78	1,3615	63,6
At3g51890	2,1415	-0,8	0,33	-1,13	1,0115	47,2
At1g17750	2,1385	-0,34	0,07	-0,41	1,7285	80,8
At3g08710	2,136	-1,36	-0,07	-1,29	0,846	39,6
At5g20160	2,134	-0,11	-0,11	0	2,134	100,0
At1g24909	2,124	-1,19	-0,08	-1,11	1,014	47,7
At1g59590	2,1235	-1,13	0,33	-1,46	0,6635	31,2
At1g55450	2,1225	-0,64	0,19	-0,83	1,2925	60,9
At3g10480	2,1205	-0,44	0,12	-0,56	1,5605	73,6
At3g14050	2,1195	-0,82	0,53	-1,35	0,7695	36,3
At4g04620	2,118	-1,13	0,16	-1,29	0,828	39,1
At1g76590	2,117	-0,83	0,55	-1,38	0,737	34,8
At1g69730	2,1155	-1,42	0,06	-1,48	0,6355	30,0
At1g62300	2,113	-0,8	0,4	-1,2	0,913	43,2
At5g04720	2,1015	-1,08	-0,11	-0,97	1,1315	53,8
At1g43160	2,101	-1,43	-0,49	-0,94	1,161	55,3
At4g25810	2,097	-1,11	-0,22	-0,89	1,207	57,6
At4g11890	2,0955	-1,71	0,06	-1,77	0,3255	15,5
At2g15390	2,095	-0,99	0,03	-1,02	1,075	51,3
At3g05937	2,095	-1,32	0,18	-1,5	0,595	28,4
At2g40140	2,093	-0,54	0,48	-1,02	1,073	51,3
At2g20145	2,093	-1,09	-0,2	-0,89	1,203	57,5
At4g17840	2,092	-0,32	0,44	-0,76	1,332	63,7
At3g25610	2,0905	-1,08	0,23	-1,31	0,7805	37,3
At5g52640	2,09	-0,38	0,63	-1,01	1,08	51,7
At4g27280	2,0865	-1,19	-0,31	-0,88	1,2065	57,8
At5g49480	2,0845	-0,04	-0,11	0,07	2,1545	103,4
At5g13200	2,0845	-1,04	0,02	-1,06	1,0245	49,1
At3g55880	2,0845	-0,45	0,08	-0,53	1,5545	74,6
At1g61840	2,082	-1,43	0,09	-1,52	0,562	27,0
At3g11820	2,081	-0,43		-0,43	1,651	79,3
At1g14370	2,081	-0,92	0,24	-1,16	0,921	44,3
At1g60880	2,0805	-1,23	0,36	-1,59	0,4905	23,6
At3g24530	2,074	-0,92	0,32	-1,24	0,834	40,2
At5g39670	2,0735	-0,32	0,2	-0,52	1,5535	74,9
At1g32920	2,0725	-0,15	-0,17	0,02	2,0925	101,0
At1g21000	2,072	-1,23	0,23	-1,46	0,612	29,5
At3g19010	2,0685	-0,87	0,55	-1,42	0,6485	31,4
At5g65110	2,0655	-1,44	0,41	-1,85	0,2155	10,4
At3g52400	2,065	-0,99	0,38	-1,37	0,695	33,7
At2g23420	2,0645	-0,44	0,11	-0,55	1,5145	73,4
At5g51440	2,0635	0,11	0,59	-0,48	1,5835	76,7
At1g01810	2,0615	-0,9	-0,23	-0,67	1,3915	67,5
At5g57220	2,06	-0,29	0,14	-0,43	1,63	79,1
At2g44070	2,058	-1,14	0,26	-1,4	0,658	32,0
At3g59140	2,0545	-0,22	0,13	-0,35	1,7045	83,0
At2g41380	2,0535	-1,18	-0,22	-0,96	1,0935	53,3
At1g05010	2,0535	-0,91	0,18	-1,09	0,9635	46,9
At2g38290	2,0525	-1,06	-0,19	-0,87	1,1825	57,6
At1g02850	2,051	-0,31	0,11	-0,42	1,631	79,5
At3g13950	2,05	-0,67	0,28	-0,95	1,1	53,7
At2g47890	2,0395	-0,34	0,05	-0,39	1,6495	80,9
At3g02150	2,0375	-0,9	0,08	-0,98	1,0575	51,9
At2g29440	2,032	-1,36	0,09	-1,45	0,582	28,6
At2g29460	2,0255	-1,13	0,12	-1,25	0,7755	38,3
At5g08660	2,025	-1,17	0,01	-1,18	0,845	41,7
At2g43820	2,022	-0,53	0,43	-0,96	1,062	52,5
At1g20510	2,0185	-0,61	0,06	-0,67	1,3485	66,8
At5g57720	2,014	-0,06	0,03	-0,09	1,924	95,5
At3g50770	2,012	-1,68	-0,29	-1,39	0,622	30,9
At3g22160	2,01	-1,03	0,25	-1,28	0,73	36,3
At1g59870	2,008	-0,25	0,52	-0,77	1,238	61,7
At3g60410	2,0055	-0,41	0,03	-0,44	1,5655	78,1
At1g25155	1,991	-1,13	0,02	-1,15	0,841	42,2
At1g11470	1,9865	-1,65	-0,05	-1,6	0,3865	19,5
At3g49530	1,985	-0,88	0,04	-0,92	1,065	53,7
At3g20410	1,9845	-1,14	0,24	-1,38	0,6045	30,5
At5g05190	1,984	-1,27	0,09	-1,36	0,624	31,5
At5g19550	1,983	-1,03	0,2	-1,23	0,753	38,0
At5g37070	1,982	-1,07	0,12	-1,19	0,792	40,0
At4g00540	1,9815	-0,18	-0,07	-0,11	1,8715	94,4
At1g13470	1,9765	-1,85	-0,04	-1,81	0,1665	8,4
At5g55150	1,974	-1,87		-1,87	0,104	5,3
At3g02790	1,9715	-1,63	-0,14	-1,49	0,4815	24,4
At3g02800	1,969	-0,29	0,39	-0,68	1,289	65,5
At5g40780	1,964	-0,88	0,79	-1,67	0,294	15,0
At2g28820	1,9635	-1,36	0,03	-1,39	0,5735	29,2
At5g61560	1,9605	-0,91	0,08	-0,99	0,9705	49,5
At1g74100	1,9585	-0,71	0,16	-0,87	1,0885	55,6
At2g38860	1,957	-0,38	0,16	-0,54	1,417	72,4
At1g49050	1,9565	-1,01	0,24	-1,25	0,7065	36,1
At4g09570	1,9565	-0,94	0,01	-0,95	1,0065	51,4
At5g22140	1,9535	0,75		0,75	2,7035	138,4
At3g57090	1,9505	-0,82	-0,06	-0,76	1,1905	61,0
At4g21840	1,949	-0,83	0,12	-0,95	0,999	51,3
At1g64610	1,946	-0,77	0,15	-0,92	1,026	52,7
At2g47890	1,9455	-0,34	0,05	-0,39	1,5555	80,0
At3g44630	1,945	-0,29	0,12	-0,41	1,535	78,9
At1g02850	1,9445	-0,31	0,11	-0,42	1,5245	78,4
At3g29000	1,943	-0,52	-0,01	-0,51	1,433	73,8
At1g20510	1,9425	-0,61	0,06	-0,67	1,2725	65,5
At2g23450	1,9405	-0,77	0,26	-1,03	0,9105	46,9
At4g25390	1,9355	-0,56	0,1	-0,66	1,2755	65,9
At5g35735	1,9325	-0,14	0,32	-0,46	1,4725	76,2
At3g60690	1,9325	-0,6	0,42	-1,02	0,9125	47,2
At3g49580	1,9315	-0,83	1,11	-1,94	-0,0085	-0,4
At2g32210	1,928	-0,87	0,02	-0,89	1,038	53,8
At5g35690	1,9255	-0,47	0,29	-0,76	1,1655	60,5
At1g13210	1,9185	-1,02	0,04	-1,06	0,8585	44,7
At4g13180	1,918	-0,21	0,26	-0,47	1,448	75,5
At2g24500	1,9175	-0,56	-0,01	-0,55	1,3675	71,3
At3g55980	1,9165	-0,7	-0,32	-0,38	1,5365	80,2
At1g12320	1,9145	-0,94	0,4	-1,34	0,5745	30,0
At1g15430	1,908	-0,12	-0,06	-0,06	1,848	96,9
At3g09830	1,904	-1,03	0,09	-1,12	0,784	41,2
At5g03030	1,904	-1,19	-0,13	-1,06	0,844	44,3
At1g52565	1,9025	-1,26	0,15	-1,41	0,4925	25,9
At2g41230	1,8985	-0,86	0,23	-1,09	0,8085	42,6
At5g40645	1,8975	-0,74		-0,74	1,1575	61,0
At3g11020	1,896	-0,78	0,15	-0,93	0,966	50,9
At1g77840	1,896	-0,86	0,23	-1,09	0,806	42,5
At4g31500	1,8945	-0,47	0,18	-0,65	1,2445	65,7
At4g17070	1,893	-0,94	-0,04	-0,9	0,993	52,5
At1g61710	1,8915	-0,49	-0,06	-0,43	1,4615	77,3
At1g01720	1,891	0,15	0,68	-0,53	1,361	72,0
At1g51660	1,889	-0,47	-0,05	-0,42	1,469	77,8
At2g37940	1,889	-1,07	0,34	-1,41	0,479	25,4
At5g20160	1,8885	-0,11	-0,11	0	1,8885	100,0
At1g23550	1,8885	-1,11	-0,17	-0,94	0,9485	50,2
At1g01560	1,8845	-1,13	0,12	-1,25	0,6345	33,7
At4g30390	1,8835	-0,92	-0,01	-0,91	0,9735	51,7
At4g15420	1,8835	-0,34	0,23	-0,57	1,3135	69,7
At4g21850	1,883	-0,68	-0,04	-0,64	1,243	66,0
At1g69880	1,883	-1,9	-0,23	-1,67	0,213	11,3
At3g48860	1,882	-0,07	0,12	-0,19	1,692	89,9
At5g47230	1,88	-0,53	0,42	-0,95	0,93	49,5
At5g43570	1,8775	-1,25	-0,13	-1,12	0,7575	40,3
At1g08940	1,8685	-0,78	0,11	-0,89	0,9785	52,4
At1g10190	1,867	0,04		0,04	1,907	102,1
At3g44480	1,866	-0,83	0,06	-0,89	0,976	52,3
At1g80120	1,865	-0,58	-0,26	-0,32	1,545	82,8
At5g20330	1,8645	-0,6	-0,18	-0,42	1,4445	77,5
At2g28105	1,8635	-0,73	-0,35	-0,38	1,4835	79,6
At4g24160	1,862	-0,35	0,33	-0,68	1,182	63,5
At3g57450	1,8585	-1,16	-0,43	-0,73	1,1285	60,7
At3g06500	1,857	-0,45	0,47	-0,92	0,937	50,5
At3g02150	1,854	-0,9	0,08	-0,98	0,874	47,1
At3g54950	1,8495	-1,09	-0,01	-1,08	0,7695	41,6
At3g57530	1,8485	-0,69	0,01	-0,7	1,1485	62,1
At4g34135	1,848	-0,25	0,28	-0,53	1,318	71,3
At3g44870	1,848	-0,78	-0,09	-0,69	1,158	62,7
At4g14365	1,846	-0,56	0,42	-0,98	0,866	46,9
At5g61880	1,843	-0,92	-0,04	-0,88	0,963	52,3
At2g31345	1,843	-0,61	0,36	-0,97	0,873	47,4
At2g45170	1,8425	-1,93	-0,1	-1,83	0,0125	0,7
At1g69490	1,8385	-1,34	0,5	-1,84	-0,0015	-0,1
At4g10955	1,8385	-0,81	0,34	-1,15	0,6885	37,4
At5g17860	1,8365	-0,81	-0,01	-0,8	1,0365	56,4
At1g62420	1,835	-1,03	0,28	-1,31	0,525	28,6
At3g57330	1,834	-1,05	0,04	-1,09	0,744	40,6
At3g25780	1,829	-0,88	-0,1	-0,78	1,049	57,4
At4g29900	1,8285	-1,03	-0,04	-0,99	0,8385	45,9
At4g24110	1,828	-0,63	-0,29	-0,34	1,488	81,4
At5g13220	1,8275	-0,24		-0,24	1,5875	86,9
At4g30210	1,827	-0,6	0,03	-0,63	1,197	65,5
At1g69890	1,827	-0,8	0,17	-0,97	0,857	46,9
At1g17380	1,823	-0,7	-0,03	-0,67	1,153	63,2
At4g30210	1,817	-0,6	0,03	-0,63	1,187	65,3
At3g03870	1,817	-1,47	0,32	-1,79	0,027	1,5
At5g52760	1,814	-0,4	0,31	-0,71	1,104	60,9
At5g46250	1,814	-0,84	0,11	-0,95	0,864	47,6
At1g54020	1,8095	-0,09	-0,07	-0,02	1,7895	98,9
At4g37120	1,809	-0,62	-0,02	-0,6	1,209	66,8
At3g10480	1,8075	-0,44	0,12	-0,56	1,2475	69,0
At5g18490	1,8065	-0,72	0,28	-1	0,8065	44,6
At3g19660	1,803	-0,93	0,39	-1,32	0,483	26,8
At5g67600	1,8025	-0,74	0,15	-0,89	0,9125	50,6
At1g78000	1,8	-0,89	0,41	-1,3	0,5	27,8
At2g40180	1,7995	-0,55	0,03	-0,58	1,2195	67,8
At2g17120	1,7925	-0,84	0,03	-0,87	0,9225	51,5
At1g15400	1,7915	-0,64	-0,01	-0,63	1,1615	64,8
At5g04340	1,791	-0,3	0,41	-0,71	1,081	60,4
At4g15550	1,79	-0,22	0,38	-0,6	1,19	66,5
At2g34070	1,789	-0,48	-0,07	-0,41	1,379	77,1
At5g10380	1,7885	-1,2	-0,2	-1	0,7885	44,1
At1g04070	1,788	-0,61	-0,1	-0,51	1,278	71,5
At3g45640	1,7875	-0,61	0,23	-0,84	0,9475	53,0
At5g55620	1,7855	-0,85	0,15	-1	0,7855	44,0
At5g65920	1,7845	-1,14	-0,22	-0,92	0,8645	48,4
At1g69270	1,784	-1,09	0,13	-1,22	0,564	31,6
At1g11330	1,784	-0,87	-0,05	-0,82	0,964	54,0
At3g22320	1,781	-0,8	-0,22	-0,58	1,201	67,4
At3g19150	1,778	-0,14	-0,35	0,21	1,988	111,8
At3g51920	1,7775	-1,09	0,47	-1,56	0,2175	12,2
At1g09500	1,7755	-0,2	0,03	-0,23	1,5455	87,0
At1g76970	1,772	-0,77	0,09	-0,86	0,912	51,5
At5g66210	1,7715	-0,81	0,1	-0,91	0,8615	48,6
At3g55450	1,771	-0,97	0,13	-1,1	0,671	37,9
At1g64900	1,771	-0,21	0,01	-0,22	1,551	87,6
At2g41880	1,7685	-0,7	-0,17	-0,53	1,2385	70,0
At5g10695	1,767	-0,57	0,43	-1	0,767	43,4
At1g27000	1,767	-0,69	0,08	-0,77	0,997	56,4
At5g42060	1,766	-0,94	-0,22	-0,72	1,046	59,2
At2g32200	1,7655	-0,79		-0,79	0,9755	55,3
At4g15910	1,7605	-1,3	0,13	-1,43	0,3305	18,8
At5g20160	1,76	-0,11	-0,11	0	1,76	100,0
At1g74310	1,76	-0,31	0,43	-0,74	1,02	58,0
At3g13380	1,757	-1	0,1	-1,1	0,657	37,4
At5g54850	1,7565	-1	0,15	-1,15	0,6065	34,5
At5g42050	1,7565	-0,74	0,24	-0,98	0,7765	44,2
At1g09070	1,755	-0,34	0,14	-0,48	1,275	72,6
At4g33565	1,753	-0,84	0,24	-1,08	0,673	38,4
At1g69750	1,7525	-1,07	0,17	-1,24	0,5125	29,2
At5g26030	1,7505	-0,88	-0,04	-0,84	0,9105	52,0
At4g20830	1,748	-0,77	-0,04	-0,73	1,018	58,2
At2g42680	1,747	-0,14	-0,03	-0,11	1,637	93,7
At3g08760	1,741	-0,78	0,06	-0,84	0,901	51,8
At4g37640	1,74	-1,01	-0,02	-0,99	0,75	43,1
At2g38860	1,7395	-0,38	0,16	-0,54	1,1995	69,0
At4g21920	1,736	-0,75	0,2	-0,95	0,786	45,3
At3g52800	1,7345	-0,86	0,04	-0,9	0,8345	48,1
At2g40000	1,7345	-1,11	0,56	-1,67	0,0645	3,7
At1g35210	1,73	-0,6	0,12	-0,72	1,01	58,4
At2g19460	1,728	-1,29	-0,03	-1,26	0,468	27,1
At5g18400	1,727	-0,99	-0,1	-0,89	0,837	48,5
At2g15960	1,727	-1,23	0,3	-1,53	0,197	11,4
At1g61560	1,727	-0,95	0,14	-1,09	0,637	36,9
At5g14105	1,722			0	1,722	100,0
At3g01600	1,7165	0,54	0,09	0,45	2,1665	126,2
At4g16760	1,7155	-0,84	0,16	-1	0,7155	41,7
At4g18250	1,7135	-1,01	0,01	-1,02	0,6935	40,5
At5g54110	1,713	-0,85	-0,01	-0,84	0,873	51,0
At2g43510	1,7105	-0,69	0,56	-1,25	0,4605	26,9
At1g64490	1,7065	-0,88	0,09	-0,97	0,7365	43,2
At1g76040	1,7055	-0,65	-0,04	-0,61	1,0955	64,2
At2g34750	1,705	-0,26	-0,2	-0,06	1,645	96,5
At1g25083	1,705	-1,07	-0,14	-0,93	0,775	45,5
At2g35710	1,704	-0,75	-0,16	-0,59	1,114	65,4
At1g66630	1,7025	-0,8	-0,23	-0,57	1,1325	66,5
At2g20900	1,7025	-0,65	0,14	-0,79	0,9125	53,6
At1g20510	1,7005	-0,61	0,06	-0,67	1,0305	60,6
At1g09815	1,699	-1,18	-0,27	-0,91	0,789	46,4
At4g11000	1,6975	-1,04	0,02	-1,06	0,6375	37,6
At2g27500	1,6915	-1,07	-0,23	-0,84	0,8515	50,3
At4g37900	1,6905	-0,61		-0,61	1,0805	63,9
At3g63420	1,69	-0,37	-0,02	-0,35	1,34	79,3
At1g20140	1,685	-0,89	0,06	-0,95	0,735	43,6
At4g18010	1,6845	-0,57	-0,23	-0,34	1,3445	79,8
At1g24807	1,6845	-1,13	-0,08	-1,05	0,6345	37,7
At2g44580	1,684	-0,23	-0,1	-0,13	1,554	92,3
At5g59550	1,6835	-0,53	0,16	-0,69	0,9935	59,0
At5g38710	1,6835	-1,04	0,19	-1,23	0,4535	26,9
At1g19530	1,683	-0,56	0,55	-1,11	0,573	34,0
At5g40330	1,6815	-0,48	0,13	-0,61	1,0715	63,7
At2g31880	1,68	-0,87	0,12	-0,99	0,69	41,1
At2g05710	1,6775	-1,04	-0,02	-1,02	0,6575	39,2
At1g78160	1,677	-1,18	-0,02	-1,16	0,517	30,8
At2g38860	1,676	-0,38	0,16	-0,54	1,136	67,8
At3g02840	1,675	-0,5	0,08	-0,58	1,095	65,4
At5g02600	1,6745	-0,88	-0,13	-0,75	0,9245	55,2
At2g33480	1,6745	-0,95	0,21	-1,16	0,5145	30,7
At1g27130	1,6735	-0,3	0,36	-0,66	1,0135	60,6
At4g21830	1,6725	-0,93	0,03	-0,96	0,7125	42,6
At4g34131	1,67	-0,43	0,64	-1,07	0,6	35,9
At4g02410	1,6695	-0,44	0,2	-0,64	1,0295	61,7
At4g18430	1,668	-1,36	0,24	-1,6	0,068	4,1
At5g13330	1,667	-0,73	0,46	-1,19	0,477	28,6
At4g21410	1,667	-1,04	0,23	-1,27	0,397	23,8
At5g50670	1,665	-0,69	-0,11	-0,58	1,085	65,2
At1g07170	1,6635	-1,5	-0,12	-1,38	0,2835	17,0
At3g01540	1,663	-0,28	0,31	-0,59	1,073	64,5
At2g20900	1,663	-0,65	0,14	-0,79	0,873	52,5
At3g23170	1,662	-0,56	-0,18	-0,38	1,282	77,1
At2g12190	1,6605	0,13	0,55	-0,42	1,2405	74,7
At3g18690	1,6605	-0,09	0,11	-0,2	1,4605	88,0
At3g05360	1,6605	-0,85	0,1	-0,95	0,7105	42,8
At1g17745	1,6575	-0,72	0,19	-0,91	0,7475	45,1
At5g50570	1,6565	-0,74	-0,11	-0,63	1,0265	62,0
At3g11450	1,656	-0,73	0,02	-0,75	0,906	54,7
At3g15010	1,655	-0,32	-0,07	-0,25	1,405	84,9
At1g17745	1,6525	-0,72	0,19	-0,91	0,7425	44,9
At3g47340	1,651	-0,1	0,24	-0,34	1,311	79,4
At5g13800	1,649	-0,54	0,03	-0,57	1,079	65,4
At5g35900	1,6475	-0,19	0,24	-0,43	1,2175	73,9
At4g15260	1,647	-0,92	0,4	-1,32	0,327	19,9
At5g59450	1,646	-0,86	-0,18	-0,68	0,966	58,7
At3g07780	1,6435	-0,75	0,07	-0,82	0,8235	50,1
At1g72900	1,643	-0,51	-0,23	-0,28	1,363	83,0
At2g41740	1,6425	-0,97	0,2	-1,17	0,4725	28,8
At3g11340	1,6415	-0,06	0,71	-0,77	0,8715	53,1
At4g35110	1,6405	-0,64	-0,06	-0,58	1,0605	64,6
At1g61250	1,6395	-1,1	0,07	-1,17	0,4695	28,6
At1g27300	1,6395	-0,95	0,17	-1,12	0,5195	31,7
At1g17745	1,6395	-0,72	0,19	-0,91	0,7295	44,5
At1g17745	1,639	-0,72	0,19	-0,91	0,729	44,5
At4g33810	1,6345	-1,13	-0,08	-1,05	0,5845	35,8
At4g33330	1,633	-0,49		-0,49	1,143	70,0
At4g09030	1,6325	-0,66	-0,09	-0,57	1,0625	65,1
At3g55430	1,6325	-0,71	0,1	-0,81	0,8225	50,4
At2g22860	1,6325	-0,94	-0,06	-0,88	0,7525	46,1
At3g23000	1,6315	-0,74	0,28	-1,02	0,6115	37,5
At5g52750	1,6305	-0,74	-0,11	-0,63	1,0005	61,4
At1g03740	1,6295	-0,74	0,18	-0,92	0,7095	43,5
At4g02380	1,629	-0,17	-0,1	-0,07	1,559	95,7
At4g13110	1,6285	-0,47	0,03	-0,5	1,1285	69,3
At1g78190	1,6255	-1	-0,17	-0,83	0,7955	48,9
At1g68620	1,6245	-0,65	0,23	-0,88	0,7445	45,8
At5g07440	1,6235	-1,04	0,2	-1,24	0,3835	23,6
At3g17890	1,6235	-0,58	-0,1	-0,48	1,1435	70,4
At4g19230	1,623	-0,95	-0,1	-0,85	0,773	47,6
At5g16800	1,6225	-0,85	0,06	-0,91	0,7125	43,9
At1g17745	1,6225	-0,72	0,19	-0,91	0,7125	43,9
At5g22140	1,622	0,75		0,75	2,372	146,2
At3g15352	1,6215	-0,79	-0,16	-0,63	0,9915	61,1
At1g74750	1,6215	-0,67	0,04	-0,71	0,9115	56,2
At1g18890	1,621	-1,15	0,07	-1,22	0,401	24,7
At2g24100	1,62	-0,36	0,24	-0,6	1,02	63,0
At4g32040	1,6195	-0,43	0,1	-0,53	1,0895	67,3
At1g72790	1,6195	-1,1	0,18	-1,28	0,3395	21,0
At3g16830	1,619	-0,53	0,11	-0,64	0,979	60,5
At1g19240	1,6185	-0,95	-0,33	-0,62	0,9985	61,7
At2g17220	1,618	-0,96	0,22	-1,18	0,438	27,1
At1g56140	1,617	-0,76	0,29	-1,05	0,567	35,1
At2g47800	1,6155	-0,58	0,27	-0,85	0,7655	47,4
At1g25275	1,615	-0,46	0,62	-1,08	0,535	33,1
At5g10520	1,615	-1,11	-0,04	-1,07	0,545	33,7
At1g50400	1,6145	-0,73	-0,27	-0,46	1,1545	71,5
At4g16670	1,614	-0,78	0,24	-1,02	0,594	36,8
At4g15975	1,61	-0,1	-0,16	0,06	1,67	103,7
At5g47070	1,609	-0,81	0,04	-0,85	0,759	47,2
At4g21990	1,609	0,41	0,24	0,17	1,779	110,6
At5g08620	1,6055	-0,88	-0,18	-0,7	0,9055	56,4
At4g19230	1,6055	-0,95	-0,1	-0,85	0,7555	47,1
At5g37080	1,605	-0,16		-0,16	1,445	90,0
At5g13750	1,603	-0,31	0,01	-0,32	1,283	80,0
At3g10490	1,6025	-0,3		-0,3	1,3025	81,3
At3g09010	1,6025	-0,21	0,29	-0,5	1,1025	68,8
At5g64230	1,602	0,06	0,17	-0,11	1,492	93,1
At5g58130	1,6015	-0,28	0,01	-0,29	1,3115	81,9
At5g14640	1,6015	-1,09	-0,18	-0,91	0,6915	43,2
At1g66590	1,5995	-0,95	0,11	-1,06	0,5395	33,7
At5g56630	1,599	-0,87	-0,23	-0,64	0,959	60,0
At1g16640	1,5985	-1	-0,23	-0,77	0,8285	51,8
At2g46500	1,598	-1	0,02	-1,02	0,578	36,2
At5g54810	1,5975	-0,68	0,06	-0,74	0,8575	53,7
At1g17290	1,5975	-0,77	0,06	-0,83	0,7675	48,0
At1g21100	1,5965	-0,61	0,18	-0,79	0,8065	50,5
At1g22280	1,5955	-0,51		-0,51	1,0855	68,0
At3g19010	1,5945	-0,87	0,55	-1,42	0,1745	10,9
At1g29050	1,5945	-1,17	-0,3	-0,87	0,7245	45,4
At1g10140	1,5925	-1,14	0,07	-1,21	0,3825	24,0
At5g22140	1,5915	0,75		0,75	2,3415	147,1
At2g34400	1,5915	-0,84	-0,16	-0,68	0,9115	57,3
At5g44565	1,5905	-0,88	0,18	-1,06	0,5305	33,4
At3g48860	1,5875	-0,07	0,12	-0,19	1,3975	88,0
At1g54100	1,5875	-0,34	0,39	-0,73	0,8575	54,0
At4g01895	1,5865	-0,94	-0,05	-0,89	0,6965	43,9
At5g05730	1,586	-0,34	0,15	-0,49	1,096	69,1
At5g46780	1,5805	-1,11	-0,44	-0,67	0,9105	57,6
At1g54120	1,58	-1,27	-0,1	-1,17	0,41	25,9
At1g17745	1,578	-0,72	0,19	-0,91	0,668	42,3
At5g24240	1,576	-0,58	0,34	-0,92	0,656	41,6
At1g77570	1,576	-0,36	-0,12	-0,24	1,336	84,8
At1g07135	1,576	-0,46	0,07	-0,53	1,046	66,4
At2g18700	1,5755	-1,83	-0,49	-1,34	0,2355	14,9
At1g70530	1,574	-0,76	0,1	-0,86	0,714	45,4
At5g54840	1,573	-0,8	0,2	-1	0,573	36,4
At5g18270	1,5725	-0,38	0,14	-0,52	1,0525	66,9
At5g36925	1,571	-1,17	-0,03	-1,14	0,431	27,4
At1g74325	1,57	-0,96	-0,26	-0,7	0,87	55,4
At5g43170	1,5685	-1,19	-0,34	-0,85	0,7185	45,8
At4g24380	1,5645	-0,26	-0,11	-0,15	1,4145	90,4
At5g15090	1,563	-0,04	-0,08	0,04	1,603	102,6
At2g39420	1,562	-0,91	0,07	-0,98	0,582	37,3
At3g46650	1,5615	-0,98	-0,34	-0,64	0,9215	59,0
At5g12010	1,561	-0,17	0,27	-0,44	1,121	71,8
At3g11820	1,5595	-0,43		-0,43	1,1295	72,4
At1g71530	1,5595	-0,91	-0,03	-0,88	0,6795	43,6
At3g23570	1,559	-1,02	-0,04	-0,98	0,579	37,1
At4g37340	1,556	-1,4		-1,4	0,156	10,0
At1g18140	1,554	-0,22	-0,48	0,26	1,814	116,7
At4g34590	1,553	-0,2	-0,12	-0,08	1,473	94,8
At4g27410	1,553	-0,38	0,1	-0,48	1,073	69,1
At2g34660	1,553	-0,21	0,35	-0,56	0,993	63,9
At5g03320	1,5525	-0,65	0,15	-0,8	0,7525	48,5
At4g22380	1,5525	-0,55	-0,08	-0,47	1,0825	69,7
At1g27890	1,5515	-0,64	0,08	-0,72	0,8315	53,6
At2g34355	1,551	0,05	0,11	-0,06	1,491	96,1
At1g02840	1,55	-0,24	-0,09	-0,15	1,4	90,3
At1g51680	1,55	-0,1	0,15	-0,25	1,3	83,9
At1g15420	1,5475	-0,36	-0,21	-0,15	1,3975	90,3
At1g17745	1,5465	-0,72	0,19	-0,91	0,6365	41,2
At5g44070	1,545	-0,52	0,12	-0,64	0,905	58,6
At3g18830	1,5435	-0,61	0,22	-0,83	0,7135	46,2
At1g26970	1,543	-1,02		-1,02	0,523	33,9
At3g48520	1,542	-0,99	-0,38	-0,61	0,932	60,4
At1g23710	1,5415	-0,25	0,45	-0,7	0,8415	54,6
At4g33940	1,541	-1,05	-0,3	-0,75	0,791	51,3
At3g12860	1,541	-0,36	-0,2	-0,16	1,381	89,6
At1g10040	1,541	-0,92	0,39	-1,31	0,231	15,0
At4g01790	1,5395	-0,71	-0,13	-0,58	0,9595	62,3
At1g29640	1,5395	0,41	0,56	-0,15	1,3895	90,3
At3g25900	1,539	-0,44	-0,02	-0,42	1,119	72,7
At4g03180	1,538	-0,58	-0,23	-0,35	1,188	77,2
At3g22680	1,536	-0,29	-0,07	-0,22	1,316	85,7
At1g15400	1,5345	-0,64	-0,01	-0,63	0,9045	58,9
At5g54450	1,534	-0,86	0,25	-1,11	0,424	27,6
At3g57390	1,534	-0,6	-0,07	-0,53	1,004	65,4
At1g61470	1,5325	-0,55	-0,01	-0,54	0,9925	64,8
At4g29820	1,5325	-1,09	0,01	-1,1	0,4325	28,2
At1g02850	1,5325	-0,31	0,11	-0,42	1,1125	72,6
At3g01610	1,5315	-0,52	0,06	-0,58	0,9515	62,1
At1g01490	1,5305	-0,88	0,16	-1,04	0,4905	32,0
At4g35190	1,53	-1,17	-0,04	-1,13	0,4	26,1
At3g19260	1,53	-0,98	0,09	-1,07	0,46	30,1
At2g25735	1,53	-1,23	-0,14	-1,09	0,44	28,8
At1g19180	1,5295	-0,44	0,03	-0,47	1,0595	69,3
At2g35733	1,529	-0,64	0,23	-0,87	0,659	43,1
At5g26040	1,5285	-0,17	-0,02	-0,15	1,3785	90,2
At1g67970	1,528	-0,25	0,15	-0,4	1,128	73,8
At5g11970	1,5275	-1,13		-1,13	0,3975	26,0
At5g57050	1,5265	-0,19	0,47	-0,66	0,8665	56,8
At5g11670	1,526	-0,55	0,2	-0,75	0,776	50,9
At4g17900	1,526	0,03		0,03	1,556	102,0
At5g17990	1,5245	-0,87	0,04	-0,91	0,6145	40,3
At1g10880	1,5245	-0,38	-0,08	-0,3	1,2245	80,3
At4g32020	1,524	0,12	0,26	-0,14	1,384	90,8
At1g25370	1,5235	-0,41	-0,07	-0,34	1,1835	77,7
At1g06570	1,523	-0,26	0,02	-0,28	1,243	81,6
At3g54620	1,5225	-0,69	0,26	-0,95	0,5725	37,6
At4g19230	1,5215	-0,95	-0,1	-0,85	0,6715	44,1
At3g63310	1,52	-0,47	0,19	-0,66	0,86	56,6
At3g47540	1,52	-0,34	0,44	-0,78	0,74	48,7
At4g33985	1,5195	-0,53	0,16	-0,69	0,8295	54,6
At5g50960	1,517	-0,45	-0,05	-0,4	1,117	73,6
At1g06840	1,5165	-0,94	0,3	-1,24	0,2765	18,2
At4g33300	1,516	-0,99	-0,06	-0,93	0,586	38,7
At3g16330	1,515	-0,52	-0,19	-0,33	1,185	78,2
At1g67920	1,5145	-0,69	0,38	-1,07	0,4445	29,3
At1g20310	1,5145	-0,68	0,1	-0,78	0,7345	48,5
At1g25400	1,514	-1,09	-0,06	-1,03	0,484	32,0
At4g37990	1,513	-0,23	0,12	-0,35	1,163	76,9
At2g45210	1,5115	-0,95	0,29	-1,24	0,2715	18,0
At2g37760	1,511	-0,02	-0,09	0,07	1,581	104,6
At1g30475	1,511	-0,46	0,13	-0,59	0,921	61,0
At3g02550	1,5105	-1,49	-0,83	-0,66	0,8505	56,3
At2g26300	1,5105	-1,09	-0,02	-1,07	0,4405	29,2
At4g32375	1,509	-0,51	0,05	-0,56	0,949	62,9
At1g54130	1,509	-0,73	0,3	-1,03	0,479	31,7
At2g27310	1,506	-0,94	-0,16	-0,78	0,726	48,2
At1g01340	1,5055	-0,96	0,11	-1,07	0,4355	28,9
At1g34315	1,5045	-0,66	-0,03	-0,63	0,8745	58,1
At5g49700	1,504	-0,91	0,1	-1,01	0,494	32,8
At4g30280	1,503	-0,87	0,09	-0,96	0,543	36,1
At4g15530	1,503	-0,7	0,37	-1,07	0,433	28,8
At1g76530	1,4995	-0,86	0,2	-1,06	0,4395	29,3
At2g06530	1,498	-0,71	-0,05	-0,66	0,838	55,9
At1g64710	1,4965	-0,84	0,07	-0,91	0,5865	39,2
At3g22890	1,496	-0,04	0,06	-0,1	1,396	93,3
At2g38610	1,4955	-0,09	-0,15	0,06	1,5555	104,0
At4g36010	1,492	-0,76	-0,22	-0,54	0,952	63,8
At2g37760	1,491	-0,02	-0,09	0,07	1,561	104,7
At1g02170	1,491	-0,67	0,07	-0,74	0,751	50,4
At4g28490	1,4905	-0,62	0,24	-0,86	0,6305	42,3
At1g09520	1,4905	-0,48	-0,11	-0,37	1,1205	75,2
At2g22010	1,4895	-0,56	0,17	-0,73	0,7595	51,0
At5g47960	1,4885	-0,88	0,27	-1,15	0,3385	22,7
At5g42010	1,488	-0,73	0,2	-0,93	0,558	37,5
At1g73965	1,4875	-1,18	-0,06	-1,12	0,3675	24,7
At4g37295	1,487	-1,35	-0,47	-0,88	0,607	40,8
At1g52560	1,4865	0,57	-0,11	0,68	2,1665	145,7
At5g25940	1,486	-0,54	-0,07	-0,47	1,016	68,4
At2g20142	1,485	-0,62	0,06	-0,68	0,805	54,2
At3g46210	1,484	-0,68	-0,21	-0,47	1,014	68,3
At1g55850	1,483	-0,37	0,48	-0,85	0,633	42,7
At5g64750	1,4825	-0,79	0,06	-0,85	0,6325	42,7
At3g48450	1,4795	-0,54	0,21	-0,75	0,7295	49,3
At5g55200	1,4785	-0,62	-0,12	-0,5	0,9785	66,2
At1g17745	1,478	-0,72	0,19	-0,91	0,568	38,4
At5g22270	1,477	-0,8	0,52	-1,32	0,157	10,6
At2g29990	1,4765	-0,88	0,06	-0,94	0,5365	36,3
At1g76560	1,4765	-1,04	0,14	-1,18	0,2965	20,1
At3g57550	1,476	-0,92	0,09	-1,01	0,466	31,6
At2g39650	1,475	-0,02		-0,02	1,455	98,6
At5g13280	1,474	-1	-0,28	-0,72	0,754	51,2
At3g49570	1,474	-0,24	0,7	-0,94	0,534	36,2
At3g04640	1,4735	-0,57	0,06	-0,63	0,8435	57,2
At4g12500	1,473	-0,56	0,84	-1,4	0,073	5,0
At4g32150	1,473	-0,73	0,12	-0,85	0,623	42,3
At3g21690	1,472	-0,57	0,15	-0,72	0,752	51,1
At3g12670	1,472	-0,36		-0,36	1,112	75,5
At1g73790	1,4715	-0,9	-0,02	-0,88	0,5915	40,2
At2g33840	1,47	-0,56	-0,01	-0,55	0,92	62,6
At3g25900	1,4685	-0,44	-0,02	-0,42	1,0485	71,4
At4g30270	1,467	-0,19	-0,48	0,29	1,757	119,8
At3g25910	1,467	-0,79	0,07	-0,86	0,607	41,4
At4g36580	1,466	-0,5	-0,31	-0,19	1,276	87,0
At5g15150	1,4655	-0,97	-0,07	-0,9	0,5655	38,6
At2g22330	1,4645	0,02	0,1	-0,08	1,3845	94,5
At1g21130	1,464	-0,57	-0,04	-0,53	0,934	63,8
At3g22660	1,4635	-0,35	-0,1	-0,25	1,2135	82,9
At4g39950	1,463	-0,36	-0,13	-0,23	1,233	84,3
At4g36040	1,4625	-0,75	0,56	-1,31	0,1525	10,4
At1g22280	1,4625	-0,51		-0,51	0,9525	65,1
At1g10410	1,4625	-0,91	0,24	-1,15	0,3125	21,4
At3g55950	1,4615	-0,97	-0,02	-0,95	0,5115	35,0
At1g77120	1,4615	-0,31	0,34	-0,65	0,8115	55,5
At1g15170	1,4615	-1,04	-0,1	-0,94	0,5215	35,7
At4g25730	1,461	-0,24	-0,32	0,08	1,541	105,5
At5g03905	1,4595	-0,77	0,02	-0,79	0,6695	45,9
At4g31790	1,459	-0,03	-0,05	0,02	1,479	101,4
At3g10640	1,4585	-0,68		-0,68	0,7785	53,4
At1g27820	1,4585	-0,45	0,17	-0,62	0,8385	57,5
At1g08930	1,4585	-1,19	-0,35	-0,84	0,6185	42,4
At1g17745	1,455	-0,72	0,19	-0,91	0,545	37,5
At1g17745	1,454	-0,72	0,19	-0,91	0,544	37,4
At4g32240	1,4535	-0,41	-0,11	-0,3	1,1535	79,4
At4g25390	1,4535	-0,56	0,1	-0,66	0,7935	54,6
At2g40270	1,4525	-0,87	0,13	-1	0,4525	31,2
At1g07530	1,4525	-0,52	-0,02	-0,5	0,9525	65,6
At4g03420	1,4515	-1,34	0,14	-1,48	-0,0285	-2,0
At3g02190	1,4515	-0,94	-0,13	-0,81	0,6415	44,2
At1g33420	1,451	-0,18	0,18	-0,36	1,091	75,2
At3g63420	1,4495	-0,37	-0,02	-0,35	1,0995	75,9
At1g75930	1,4495	-1,02	-0,19	-0,83	0,6195	42,7
At1g17745	1,4485	-0,72	0,19	-0,91	0,5385	37,2
At4g22470	1,448	-0,47	0,62	-1,09	0,358	24,7
At5g49300	1,4475	-0,77	-0,01	-0,76	0,6875	47,5
At3g17410	1,4475	-0,74	0,06	-0,8	0,6475	44,7
At5g24030	1,4465	-0,26	0,03	-0,29	1,1565	80,0
At1g75810	1,4465	-0,78	0,12	-0,9	0,5465	37,8
At1g25220	1,4455	-0,88	-0,21	-0,67	0,7755	53,6
At5g65660	1,445	-0,45	0,03	-0,48	0,965	66,8
At5g48657	1,445	-1,01	0,09	-1,1	0,345	23,9
At3g04210	1,444	-0,07	0,04	-0,11	1,334	92,4
At2g22430	1,444	-0,36	0,42	-0,78	0,664	46,0
At3g27630	1,4425	-0,44	-0,07	-0,37	1,0725	74,4
At5g61490	1,4415	-0,41	0,03	-0,44	1,0015	69,5
At5g12220	1,441	-0,52	-0,17	-0,35	1,091	75,7
At2g27500	1,441	-1,07	-0,23	-0,84	0,601	41,7
At1g22180	1,44	-1,03	0,27	-1,3	0,14	9,7
At5g06320	1,4395	-0,8	-0,19	-0,61	0,8295	57,6
At1g17745	1,4335	-0,72	0,19	-0,91	0,5235	36,5
At3g60410	1,4325	-0,41	0,03	-0,44	0,9925	69,3
At1g31130	1,4325	-0,92	0,09	-1,01	0,4225	29,5
At4g27310	1,431	-0,02	0,43	-0,45	0,981	68,6
At3g10340	1,4305	-0,32	0,34	-0,66	0,7705	53,9
At5g59440	1,43	-0,57	-0,04	-0,53	0,9	62,9
At4g15490	1,428	0,32	0,21	0,11	1,538	107,7
At4g30210	1,4275	-0,6	0,03	-0,63	0,7975	55,9
At2g29720	1,4275	-0,52	-0,05	-0,47	0,9575	67,1
At5g54710	1,427	-1,2	0,07	-1,27	0,157	11,0
At1g76650	1,427	-1,38	-0,71	-0,67	0,757	53,0
At3g61190	1,425	-0,82	0,14	-0,96	0,465	32,6
At5g54095	1,4245	-0,73	0,01	-0,74	0,6845	48,1
At2g47650	1,4245	-1,07	0,05	-1,12	0,3045	21,4
At4g08850	1,424	-0,39	-0,03	-0,36	1,064	74,7
At3g43230	1,4235	-0,52	-0,04	-0,48	0,9435	66,3
At1g76070	1,4235	-0,73	0,04	-0,77	0,6535	45,9
At4g19810	1,4215	-0,69	0,23	-0,92	0,5015	35,3
At3g08690	1,421	-0,53	0,38	-0,91	0,511	36,0
At1g53625	1,4205	-0,25	-0,04	-0,21	1,2105	85,2
At3g49700	1,4195	-0,06		-0,06	1,3595	95,8
At5g57280	1,419	0,04	-0,07	0,11	1,529	107,8
At3g06760	1,419	-0,9	-0,01	-0,89	0,529	37,3
At5g45250	1,4175	-0,34	0,59	-0,93	0,4875	34,4
At1g54575	1,4175	-1,14	-0,07	-1,07	0,3475	24,5
At1g22280	1,4175	-0,51		-0,51	0,9075	64,0
At3g26680	1,4165	-0,8	-0,04	-0,76	0,6565	46,3
At3g44790	1,416	-1,11	0,09	-1,2	0,216	15,3
At2g02370	1,416	-0,39	0,06	-0,45	0,966	68,2
At3g10985	1,4155	-0,79	-0,09	-0,7	0,7155	50,5
At2g39660	1,4155	-0,42	0,23	-0,65	0,7655	54,1
At1g10700	1,415	-0,59	0,07	-0,66	0,755	53,4
At1g07540	1,4125	-0,72	-0,07	-0,65	0,7625	54,0
At5g61010	1,4115	-0,71	0,08	-0,79	0,6215	44,0
At2g16070	1,4115	-0,05	-0,1	0,05	1,4615	103,5
At1g66760	1,411	-0,27	-0,08	-0,19	1,221	86,5
At3g49110	1,4105	-0,24	0,72	-0,96	0,4505	31,9
At3g14990	1,4105	-0,04	0,55	-0,59	0,8205	58,2
At4g27070	1,41	-0,71	-0,03	-0,68	0,73	51,8
At1g63750	1,4095	-0,37	0,28	-0,65	0,7595	53,9
At5g47050	1,409	-0,74	0,03	-0,77	0,639	45,4
At5g57060	1,4085	-0,51	0,17	-0,68	0,7285	51,7
At3g15060	1,4085	-0,81	-0,07	-0,74	0,6685	47,5
At5g59240	1,408	-0,94	-0,52	-0,42	0,988	70,2
At2g46490	1,408	-0,58	0,08	-0,66	0,748	53,1
At2g16900	1,408	-0,8	-0,08	-0,72	0,688	48,9
At4g34050	1,407	-0,07	0,03	-0,1	1,307	92,9
At4g35630	1,4065	-0,39	-0,13	-0,26	1,1465	81,5
At1g55110	1,4065	-0,42	0,18	-0,6	0,8065	57,3
At5g52260	1,406	-1,09	-0,03	-1,06	0,346	24,6
At5g61600	1,405	-0,81	-0,09	-0,72	0,685	48,8
At3g57000	1,405	-0,42	-0,52	0,1	1,505	107,1
At1g15415	1,405	-1,22	0,19	-1,41	-0,005	-0,4
At5g06860	1,404	-1,11		-1,11	0,294	20,9
At3g01830	1,4025	-0,11	-0,07	-0,04	1,3625	97,1
At3g53230	1,4015	0,12	0,54	-0,42	0,9815	70,0
At2g27510	1,4015	-0,91	-0,02	-0,89	0,5115	36,5
At2g40780	1,401	-0,14	-0,05	-0,09	1,311	93,6
At1g61640	1,4	-0,53	0,1	-0,63	0,77	55,0
At4g29950	1,399	-0,76		-0,76	0,639	45,7
At1g71880	1,399	-1,01	-0,44	-0,57	0,829	59,3
At5g04760	1,3985	-0,57	-0,05	-0,52	0,8785	62,8
At4g13630	1,3985	-0,76	0,17	-0,93	0,4685	33,5
At5g41180	1,3985	-0,78	0,03	-0,81	0,5885	42,1
At5g15750	1,3985	-0,56	-0,23	-0,33	1,0685	76,4
At5g14930	1,3985	-0,12	0,06	-0,18	1,2185	87,1
At4g28350	1,398	-0,92	-0,01	-0,91	0,488	34,9
At3g55170	1,397	-0,77	0,1	-0,87	0,527	37,7
At5g09260	1,397	-0,87	-0,06	-0,81	0,587	42,0
At2g32250	1,3965	-0,25	0,03	-0,28	1,1165	79,9
At5g51300	1,396	0,01	0,15	-0,14	1,256	90,0
At3g16860	1,396	-0,23	-0,04	-0,19	1,206	86,4
At1g72450	1,3955	-0,85	-0,31	-0,54	0,8555	61,3
At5g59400	1,395	0,04	-0,03	0,07	1,465	105,0
At1g36640	1,394	-0,71	0,56	-1,27	0,124	8,9
At4g25030	1,3925	-0,18		-0,18	1,2125	87,1
At5g59420	1,392	-0,6	0,18	-0,78	0,612	44,0
At1g03530	1,392	0,08	0,01	0,07	1,462	105,0
At2g25355	1,3915	-0,3	-0,15	-0,15	1,2415	89,2
At5g66480	1,391	-0,78	-0,05	-0,73	0,661	47,5
At3g26840	1,391	-0,57	-0,03	-0,54	0,851	61,2
At3g13940	1,391	-0,41	-0,31	-0,1	1,291	92,8
At2g31130	1,391	-0,23	0,11	-0,34	1,051	75,6
At5g15520	1,3905	-0,89	-0,3	-0,59	0,8005	57,6
At3g53990	1,3905	-1,01	0,23	-1,24	0,1505	10,8
At4g05010	1,3895	-0,46	0,34	-0,8	0,5895	42,4
At1g78850	1,3895	-0,73	0,22	-0,95	0,4395	31,6
At4g22980	1,389	-0,56	0,23	-0,79	0,599	43,1
At5g59400	1,388	0,04	-0,03	0,07	1,458	105,0
At2g34260	1,388	-0,05	-0,26	0,21	1,598	115,1
At3g58930	1,3875	-0,55	0,08	-0,63	0,7575	54,6
At1g16510	1,387	-0,46	-0,24	-0,22	1,167	84,1
At3g13330	1,3855	-0,35	0,48	-0,83	0,5555	40,1
At4g24570	1,384	-0,13	-0,26	0,13	1,514	109,4
At4g23010	1,384	-0,99	0,17	-1,16	0,224	16,2
At4g12470	1,384	-0,2	0,36	-0,56	0,824	59,5
At3g50970	1,384	-1,09	0,19	-1,28	0,104	7,5
At3g16310	1,384	-0,84	-0,25	-0,59	0,794	57,4
At1g62200	1,384	-0,73	0,22	-0,95	0,434	31,4
At5g23090	1,3835	-0,01	-0,06	0,05	1,4335	103,6
At3g60250	1,383	-0,38	-0,15	-0,23	1,153	83,4
At1g76170	1,3825	-0,82	0,22	-1,04	0,3425	24,8
At5g37270	1,381	-0,3	0,46	-0,76	0,621	45,0
At1g07150	1,3805	-0,94	0,12	-1,06	0,3205	23,2
At5g43620	1,3795	-0,3	0,37	-0,67	0,7095	51,4
At3g01650	1,379	-0,53	-0,19	-0,34	1,039	75,3
At4g35600	1,378	-0,66	-0,11	-0,55	0,828	60,1
At5g47080	1,377	-0,42	-0,04	-0,38	0,997	72,4
At1g31835	1,3765	-0,23	0,38	-0,61	0,7665	55,7
At3g53990	1,376	-1,01	0,23	-1,24	0,136	9,9
At1g18900	1,3755	-0,54	0,01	-0,55	0,8255	60,0
At5g41070	1,374	-0,28	-0,02	-0,26	1,114	81,1
At3g55470	1,374	-1,08	0,19	-1,27	0,104	7,6
At3g12580	1,374	0,33	1	-0,67	0,704	51,2
At2g28210	1,374	1,07	1,08	-0,01	1,364	99,3
At2g22300	1,374	-0,47	0,21	-0,68	0,694	50,5
At2g36930	1,3735	-0,82	-0,02	-0,8	0,5735	41,8
At5g01540	1,373	-1,05	-0,03	-1,02	0,353	25,7
At1g28370	1,371	-0,06	0,44	-0,5	0,871	63,5
At1g04635	1,37	-0,01	0,12	-0,13	1,24	90,5
At4g11370	1,3695	-0,48	0,66	-1,14	0,2295	16,8
At3g60640	1,369	-0,86	0,14	-1	0,369	27,0
At1g17745	1,368	-0,72	0,19	-0,91	0,458	33,5
At1g71370	1,367	-0,5	-0,28	-0,22	1,147	83,9
At3g09680	1,3665	-0,94	-0,17	-0,77	0,5965	43,7
At5g67300	1,366	-0,44	-0,55	0,11	1,476	108,1
At3g57380	1,363	-0,89	0,1	-0,99	0,373	27,4
At2g06990	1,3625	-0,59	0,12	-0,71	0,6525	47,9
At5g27940	1,362	-0,7	0,11	-0,81	0,552	40,5
At3g13110	1,362	-0,59	-0,3	-0,29	1,072	78,7
At5g41100	1,3615	-0,2	-0,05	-0,15	1,2115	89,0
At5g26180	1,361	-0,27	-0,05	-0,22	1,141	83,8
At3g47510	1,361	-0,91	0,21	-1,12	0,241	17,7
At5g12390	1,36	-0,83	0,08	-0,91	0,45	33,1
At1g75670	1,36	-0,21	-0,19	-0,02	1,34	98,5
At2g47730	1,3595	-0,14	0,8	-0,94	0,4195	30,9
At1g76520	1,359	-0,52	0,01	-0,53	0,829	61,0
At3g21080	1,3585	-1,43	-0,04	-1,39	-0,0315	-2,3
At3g30775	1,3575	-1,03	-0,27	-0,76	0,5975	44,0
At2g35730	1,357	-0,87	0,3	-1,17	0,187	13,8
At1g72690	1,3555	-0,71	0,22	-0,93	0,4255	31,4
At1g68820	1,3555	-0,99	0,09	-1,08	0,2755	20,3
At5g41100	1,354	-0,2	-0,05	-0,15	1,204	88,9
At3g07370	1,3525	-0,75	-0,11	-0,64	0,7125	52,7
At1g62840	1,3525	-0,88	-0,01	-0,87	0,4825	35,7
At1g52980	1,3515	-0,21	-0,15	-0,06	1,2915	95,6
At5g56980	1,3515	-0,73	0,07	-0,8	0,5515	40,8
At2g31090	1,3505	-0,85	0,09	-0,94	0,4105	30,4
At5g09380	1,3495	-0,48	-0,24	-0,24	1,1095	82,2
At4g12250	1,349	-0,72	0,19	-0,91	0,439	32,5
At2g36340	1,3485	-0,49	0,11	-0,6	0,7485	55,5
At1g73730	1,3475	-0,43	0,11	-0,54	0,8075	59,9
At3g24500	1,3465	-0,45	0,77	-1,22	0,1265	9,4
At3g54850	1,3455	-0,47	0,05	-0,52	0,8255	61,4
At4g15610	1,345	-0,83	-0,38	-0,45	0,895	66,5
At2g29670	1,344	-0,49	-0,53	0,04	1,384	103,0
At2g28200	1,343	-0,68	0,09	-0,77	0,573	42,7
At5g62150	1,342	-0,88	0,27	-1,15	0,192	14,3
At5g59790	1,3415	-0,59	0,19	-0,78	0,5615	41,9
At5g55850	1,341	-0,54	-0,07	-0,47	0,871	65,0
At1g07240	1,341	-0,36	0,21	-0,57	0,771	57,5
At5g57340	1,3395	-0,08	-1	0,92	2,2595	168,7
At2g40700	1,3385	-0,32	-0,06	-0,26	1,0785	80,6
At3g27010	1,3375	-0,27	-0,09	-0,18	1,1575	86,5
At5g67350	1,336	-0,34	-0,03	-0,31	1,026	76,8
At5g26110	1,3355	-0,39	-0,03	-0,36	0,9755	73,0
At5g64260	1,335	-0,93	-0,5	-0,43	0,905	67,8
At5g22630	1,3335	-0,08	0,32	-0,4	0,9335	70,0
At5g22060	1,3325	-0,76	0,12	-0,88	0,4525	34,0
At1g72320	1,3325	-0,29	-0,09	-0,2	1,1325	85,0
At2g27200	1,332	-0,2	0,24	-0,44	0,892	67,0
At4g22920	1,3315	-0,62	0,18	-0,8	0,5315	39,9
At1g74010	1,3315	-0,55	-0,3	-0,25	1,0815	81,2
At1g07090	1,3315	-0,58	0,24	-0,82	0,5115	38,4
At3g49990	1,33	-0,28	-0,06	-0,22	1,11	83,5
At1g60730	1,33	-0,38	0,18	-0,56	0,77	57,9
At1g02400	1,329	-0,59	-0,03	-0,56	0,769	57,9
At4g04960	1,3285	-0,68	0,16	-0,84	0,4885	36,8
At3g07610	1,3285	0,39	0,7	-0,31	1,0185	76,7
At3g63220	1,328	-0,18	-0,19	0,01	1,338	100,8
At3g46620	1,328	-0,41	0,12	-0,53	0,798	60,1
At5g54840	1,3255	-0,8	0,2	-1	0,3255	24,6
At2g38800	1,3235	-1	0,26	-1,26	0,0635	4,8
At5g43460	1,323	-1,4	-0,15	-1,25	0,073	5,5
At3g07720	1,323	0,07	0,21	-0,14	1,183	89,4
At4g35310	1,3225	-0,84	0,18	-1,02	0,3025	22,9
At5g49530	1,321	-0,3	0,01	-0,31	1,011	76,5
At1g14240	1,321	0,21	0,07	0,14	1,461	110,6
At5g57150	1,3205	-0,26	-0,01	-0,25	1,0705	81,1
At2g16570	1,32	-0,91	0,2	-1,11	0,21	15,9
At2g40095	1,3195	-0,26	0,07	-0,33	0,9895	75,0
At2g37430	1,3175	-0,2	0,1	-0,3	1,0175	77,2
At5g22250	1,317	-0,59	0,1	-0,69	0,627	47,6
At1g21670	1,317	-0,39	0,38	-0,77	0,547	41,5
At3g26680	1,316	-0,8	-0,04	-0,76	0,556	42,2
At1g26470	1,316	-0,94	-0,14	-0,8	0,516	39,2
At4g12490	1,3155	-0,5	1,13	-1,63	-0,3145	-23,9
At1g28600	1,315	-0,12	-0,14	0,02	1,335	101,5
At5g65200	1,3145	-0,5	0,22	-0,72	0,5945	45,2
At5g04540	1,3145	-0,25	0,13	-0,38	0,9345	71,1
At5g57035	1,314	-0,56	0,31	-0,87	0,444	33,8
At3g15990	1,3135	-0,67	-0,01	-0,66	0,6535	49,8
At5g09390	1,313	-0,81	-0,08	-0,73	0,583	44,4
At1g17020	1,3125	-0,36	0,68	-1,04	0,2725	20,8
At2g39270	1,3115	-0,5	0,17	-0,67	0,6415	48,9
At1g64940	1,311	0,34	0,33	0,01	1,321	100,8
At4g08400	1,3105	-0,17	-0,14	-0,03	1,2805	97,7
At5g10660	1,3095	-0,79	0,02	-0,81	0,4995	38,1
At2g26920	1,3095	-0,28	0,13	-0,41	0,8995	68,7
At3g12340	1,309	-0,49	0,01	-0,5	0,809	61,8
At3g22820	1,309	-1,12	0,13	-1,25	0,059	4,5
At4g10380	1,3075	-0,81	0,12	-0,93	0,3775	28,9
At5g58210	1,3065	-0,38	0,01	-0,39	0,9165	70,1
At5g20480	1,3065	-0,71	0,14	-0,85	0,4565	34,9
At3g60300	1,3045	-0,79	0,18	-0,97	0,3345	25,6
At1g51620	1,304	-0,78	0,09	-0,87	0,434	33,3
At1g72940	1,303	-0,28	0,13	-0,41	0,893	68,5
At3g57520	1,3025	-0,59	-0,11	-0,48	0,8225	63,1
At1g51920	1,3015	-0,54	0,23	-0,77	0,5315	40,8
At1g27470	1,3015	-0,02	0,05	-0,07	1,2315	94,6
At5g54840	1,3005	-0,8	0,2	-1	0,3005	23,1
At3g30160	1,3	-0,51		-0,51	0,79	60,8
At1g63830	1,3	-0,29	-0,01	-0,28	1,02	78,5
At1g68990	1,299	-0,15	-0,04	-0,11	1,189	91,5
At1g18390	1,2975	-0,77	0,11	-0,88	0,4175	32,2
At5g52820	1,297	-0,74	-0,3	-0,44	0,857	66,1
At1g45233	1,297	-0,46	-0,02	-0,44	0,857	66,1
At1g59860	1,2965	-0,25	0,21	-0,46	0,8365	64,5
At3g57880	1,2955	-0,71	-0,02	-0,69	0,6055	46,7
At1g66160	1,295	-0,74	-0,42	-0,32	0,975	75,3
At5g64250	1,2945	-0,29	0,42	-0,71	0,5845	45,2
At1g51700	1,294	-0,99	0,07	-1,06	0,234	18,1
At1g21460	1,294	-0,32	-0,07	-0,25	1,044	80,7
At5g27520	1,2935	-0,44	0,15	-0,59	0,7035	54,4
At4g12120	1,2935	-0,56	0,17	-0,73	0,5635	43,6
At5g16800	1,292	-0,85	0,06	-0,91	0,382	29,6
At3g58660	1,2915	-0,09	-0,23	0,14	1,4315	110,8
At5g48570	1,291	-0,25	0,49	-0,74	0,551	42,7
At5g55860	1,2905	-0,79	0,02	-0,81	0,4805	37,2
At3g12510	1,2905	-0,42	0,03	-0,45	0,8405	65,1
At4g11570	1,29	-0,04	0,17	-0,21	1,08	83,7
At5g51130	1,2885	-0,54	0,04	-0,58	0,7085	55,0
At2g36320	1,2875	-0,6	0,13	-0,73	0,5575	43,3
At1g74250	1,2875	-0,24	0,16	-0,4	0,8875	68,9
At1g03080	1,2875	-0,86	0,23	-1,09	0,1975	15,3
At1g53430	1,2875	-0,32	0,16	-0,48	0,8075	62,7
At2g36460	1,287	-0,63	0,24	-0,87	0,417	32,4
At1g02880	1,287	-0,03	0,01	-0,04	1,247	96,9
At5g45710	1,2865	-0,57	0,1	-0,67	0,6165	47,9
At2g35540	1,286	-1,03	0,39	-1,42	-0,134	-10,4
At2g41130	1,2855	-0,62	-0,01	-0,61	0,6755	52,5
At1g79270	1,284	-0,23	0,37	-0,6	0,684	53,3
At5g09680	1,2815	-0,7	-0,27	-0,43	0,8515	66,4
At5g47710	1,281	-0,6	-0,07	-0,53	0,751	58,6
At3g01820	1,2805	-0,31	-0,28	-0,03	1,2505	97,7
At1g76790	1,2805	-0,17	-0,12	-0,05	1,2305	96,1
At3g04750	1,279	-0,52	0,1	-0,62	0,659	51,5
At3g07565	1,278	-0,47	0,01	-0,48	0,798	62,4
At4g32940	1,277	-0,75	0,6	-1,35	-0,073	-5,7
At3g17609	1,276	-0,86	-0,11	-0,75	0,526	41,2
At1g61890	1,275	0,09	0,03	0,06	1,335	104,7
At2g34730	1,274	-0,61	-0,08	-0,53	0,744	58,4
At1g30757	1,274	-0,89	0,16	-1,05	0,224	17,6
At2g01340	1,2735	-0,26	0,19	-0,45	0,8235	64,7
At2g37760	1,2725	-0,02	-0,09	0,07	1,3425	105,5
At4g20860	1,272	-0,99	0,32	-1,31	-0,038	-3,0
At4g21980	1,271	-0,95	0,13	-1,08	0,191	15,0
At1g76550	1,2705	-0,85	0,03	-0,88	0,3905	30,7
At3g12490	1,2695	-0,59	0,11	-0,7	0,5695	44,9
At4g15770	1,269	-0,56	-0,35	-0,21	1,059	83,5
At2g35720	1,2675	-0,42	-0,11	-0,31	0,9575	75,5
At1g68550	1,2675	-0,04	0,09	-0,13	1,1375	89,7
At5g59400	1,266	0,04	-0,03	0,07	1,336	105,5
At4g31550	1,2655	-0,39	-0,06	-0,33	0,9355	73,9
At5g58070	1,265	-0,43	0,14	-0,57	0,695	54,9
At2g17570	1,265	-0,35	0,04	-0,39	0,875	69,2
At1g15230	1,265	-0,84	-0,1	-0,74	0,525	41,5
At5g17380	1,2645	-0,48	0,08	-0,56	0,7045	55,7
At1g52320	1,2635	-0,23		-0,23	1,0335	81,8
At1g03650	1,262	-0,88	-0,19	-0,69	0,572	45,3
At5g37660	1,2615	-0,83	-0,17	-0,66	0,6015	47,7
At4g01960	1,2615	-0,99	-0,1	-0,89	0,3715	29,4
At5g52470	1,2615	-0,31	-0,2	-0,11	1,1515	91,3
At3g24550	1,2605	-0,64	0,02	-0,66	0,6005	47,6
At2g31410	1,2605	-0,57	-0,25	-0,32	0,9405	74,6
At1g70810	1,26	-0,95	-0,11	-0,84	0,42	33,3
At1g75470	1,26	-0,55	0,16	-0,71	0,55	43,7
At5g63130	1,2595	0,07	0,45	-0,38	0,8795	69,8
At5g05360	1,2595	-0,67	-0,16	-0,51	0,7495	59,5
At5g63905	1,259	-0,58	0,32	-0,9	0,359	28,5
At4g02390	1,259	-0,62	-0,07	-0,55	0,709	56,3
At2g42650	1,2585	-0,24	-0,19	-0,05	1,2085	96,0
At5g19440	1,2575	-0,48	0,16	-0,64	0,6175	49,1
At5g30495	1,257	-0,18	-0,08	-0,1	1,157	92,0
At5g27120	1,2565	-0,48	-0,38	-0,1	1,1565	92,0
At4g01070	1,2565	0,25	0,2	0,05	1,3065	104,0
At4g00970	1,2565	-1,1	0,21	-1,31	-0,0535	-4,3
At3g17609	1,256	-0,86	-0,11	-0,75	0,506	40,3
At3g11900	1,2555	-0,33	0,08	-0,41	0,8455	67,3
At2g31865	1,2545	-0,79	0,04	-0,83	0,4245	33,8
At1g72910	1,2545	-0,46	0,17	-0,63	0,6245	49,8
At5g61530	1,2545	-0,56	0,16	-0,72	0,5345	42,6
At3g57520	1,2545	-0,59	-0,11	-0,48	0,7745	61,7
At4g20830	1,253	-0,77	-0,04	-0,73	0,523	41,7
At3g62770	1,253	-0,37	0,09	-0,46	0,793	63,3
At1g23280	1,252	-0,24	-0,17	-0,07	1,182	94,4
At3g44190	1,2515	0,12	0,67	-0,55	0,7015	56,1
At1g72060	1,2515	-1,29	0,51	-1,8	-0,5485	-43,8
At5g48657	1,251	-1,01	0,09	-1,1	0,151	12,1
At2g30020	1,251	-0,55	0,08	-0,63	0,621	49,6
At1g63270	1,2505	-0,71	-0,02	-0,69	0,5605	44,8
At5g54960	1,25	0,02	0,11	-0,09	1,16	92,8
At2g02730	1,249	-0,22	-0,03	-0,19	1,059	84,8
At4g01860	1,2485	-0,57	0,07	-0,64	0,6085	48,7
At3g04280	1,2485	-0,34	0,17	-0,51	0,7385	59,2
At1g66760	1,2485	-0,27	-0,08	-0,19	1,0585	84,8
At2g21450	1,248	-0,83	-0,13	-0,7	0,548	43,9
At1g50460	1,248	-0,45	-0,22	-0,23	1,018	81,6
At1g03290	1,248	-0,45	0,12	-0,57	0,678	54,3
At4g20730	1,2475	0,27	0,05	0,22	1,4675	117,6
At1g68410	1,2475	-0,36	0,07	-0,43	0,8175	65,5
At4g34050	1,2465	-0,07	0,03	-0,1	1,1465	92,0
At4g28400	1,246	-0,58	0,2	-0,78	0,466	37,4
At4g33430	1,2455	-0,64	0,17	-0,81	0,4355	35,0
At5g15850	1,2455	-0,11	0,24	-0,35	0,8955	71,9
At5g47680	1,2445	-0,93	-0,09	-0,84	0,4045	32,5
At3g55880	1,2445	-0,45	0,08	-0,53	0,7145	57,4
At1g30880	1,242	-0,85		-0,85	0,392	31,6
At1g72740	1,2415	-0,53	0,21	-0,74	0,5015	40,4
At5g50100	1,241	-0,34	-0,26	-0,08	1,161	93,6
At5g13550	1,24	-0,39	0,11	-0,5	0,74	59,7
At5g09440	1,2395	-0,69	-0,3	-0,39	0,8495	68,5
At2g39350	1,239	-0,7	0,06	-0,76	0,479	38,7
At5g46250	1,2385	-0,84	0,11	-0,95	0,2885	23,3
At2g35310	1,2385	-0,36	0,27	-0,63	0,6085	49,1
At2g19450	1,2385	-0,33	0,17	-0,5	0,7385	59,6
At5g05110	1,2355	-0,59	0,32	-0,91	0,3255	26,3
At4g00500	1,2355	-0,66	-0,08	-0,58	0,6555	53,1
At3g57660	1,235	-0,27	-0,06	-0,21	1,025	83,0
At2g07640	1,2345	-0,54	0,1	-0,64	0,5945	48,2
At5g61530	1,2345	-0,56	0,16	-0,72	0,5145	41,7
At2g17170	1,2345	-0,45	-0,26	-0,19	1,0445	84,6
At4g03430	1,234	-0,53	0,07	-0,6	0,634	51,4
At1g23440	1,234	-0,23		-0,23	1,004	81,4
At3g09350	1,233	-0,12	0,55	-0,67	0,563	45,7
At2g15000	1,2325	-0,23	-0,32	0,09	1,3225	107,3
At5g47080	1,232	-0,42	-0,04	-0,38	0,852	69,2
At5g57450	1,2315	-0,28	-0,91	0,63	1,8615	151,2
At2g16660	1,2315	0,57	0,2	0,37	1,6015	130,0
At1g53030	1,2315	-0,6	0,23	-0,83	0,4015	32,6
At3g20190	1,2305	-0,27	-0,08	-0,19	1,0405	84,6
At3g13430	1,2305	-0,77	0,07	-0,84	0,3905	31,7
At1g32460	1,2295	-0,98	0,08	-1,06	0,1695	13,8
At1g64600	1,2295	-0,44	-0,23	-0,21	1,0195	82,9
At2g22500	1,229	-0,54	-0,04	-0,5	0,729	59,3
At3g56860	1,228	-0,07		-0,07	1,158	94,3
At3g26980	1,228	-1,13	-0,15	-0,98	0,248	20,2
At1g67820	1,228	-0,95	-0,19	-0,76	0,468	38,1
At3g17609	1,2275	-0,86	-0,11	-0,75	0,4775	38,9
At5g08600	1,227	-0,47	-0,03	-0,44	0,787	64,1
At2g03820	1,2265	-0,36	-0,32	-0,04	1,1865	96,7
At5g15930	1,224	-1,59	0,37	-1,96	-0,736	-60,1
At5g56520	1,2235	-0,44	-0,06	-0,38	0,8435	68,9
At1g52340	1,223	-0,82	-0,02	-0,8	0,423	34,6
At3g10490	1,223	-0,3		-0,3	0,923	75,5
At4g10590	1,2225	-0,02	-0,16	0,14	1,3625	111,5
At5g63990	1,222	-0,08	-0,19	0,11	1,332	109,0
At2g30360	1,222	-0,46	0,16	-0,62	0,602	49,3
At1g11400	1,2215	-0,56	-0,11	-0,45	0,7715	63,2
At1g02660	1,2215	-1,17	-0,38	-0,79	0,4315	35,3
At5g61530	1,2205	-0,56	0,16	-0,72	0,5005	41,0
At3g21140	1,2195	-0,29		-0,29	0,9295	76,2
At2g02390	1,219	-0,41	0,17	-0,58	0,639	52,4
At3g13960	1,217	0,88	-0,11	0,99	2,207	181,3
At2g36970	1,2165	-0,14	0,08	-0,22	0,9965	81,9
At3g56410	1,2145	-0,84	0,24	-1,08	0,1345	11,1
At3g07580	1,2145	-1,01	-0,01	-1	0,2145	17,7
At4g36090	1,2145	-0,47	-0,06	-0,41	0,8045	66,2
At4g21110	1,2135	-0,59	-0,09	-0,5	0,7135	58,8
At5g12480	1,2125	-0,41	0,07	-0,48	0,7325	60,4
At3g10120	1,212	-0,83	0,14	-0,97	0,242	20,0
At5g16370	1,211	-1,13	0,12	-1,25	-0,039	-3,2
At2g21180	1,211	-0,65	-0,05	-0,6	0,611	50,5
At3g04730	1,209	-0,14	0,3	-0,44	0,769	63,6
At4g24590	1,208	-0,45	0,08	-0,53	0,678	56,1
At3g50100	1,2075	-0,21	-0,02	-0,19	1,0175	84,3
At4g02280	1,206	-0,29	0,45	-0,74	0,466	38,6
At4g35510	1,2045	-0,42	-0,03	-0,39	0,8145	67,6
At3g53232	1,2045	-0,93	-0,19	-0,74	0,4645	38,6
At1g02410	1,204	-0,73	0,04	-0,77	0,434	36,0
At4g28450	1,2035	-0,36	-0,26	-0,1	1,1035	91,7
At5g19855	1,2025	-0,65	0,11	-0,76	0,4425	36,8
At5g45340	1,201	-0,17	-0,11	-0,06	1,141	95,0
At4g25690	1,201	-0,7	-0,05	-0,65	0,551	45,9
At2g41630	1,2	-0,29	0,09	-0,38	0,82	68,3
At1g14520	1,2	-0,46	-0,63	0,17	1,37	114,2
At4g27410	1,1995	-0,38	0,1	-0,48	0,7195	60,0
At5g22860	1,198	-0,51	-0,05	-0,46	0,738	61,6
At1g21110	1,197	-0,55	-0,19	-0,36	0,837	69,9
At1g21010	1,1965	-0,7	0,05	-0,75	0,4465	37,3
At3g21150	1,196	-0,69	0,03	-0,72	0,476	39,8
At4g19515	1,196	-0,59	0,12	-0,71	0,486	40,6
At1g73670	1,196	-0,19	0,23	-0,42	0,776	64,9
At4g23210	1,1955	-0,5	0,02	-0,52	0,6755	56,5
At4g34200	1,195	-0,44	-0,28	-0,16	1,035	86,6
At3g53610	1,195	-0,28	-0,02	-0,26	0,935	78,2
At2g21620	1,195	-0,62	0,09	-0,71	0,485	40,6
At4g23050	1,1945	0,11	0,38	-0,27	0,9245	77,4
At2g11520	1,194	-0,63	0,2	-0,83	0,364	30,5
At2g01190	1,193	-0,19	0,05	-0,24	0,953	79,9
At5g57060	1,192	-0,51	0,17	-0,68	0,512	43,0
At5g55920	1,192	-0,17	-0,19	0,02	1,212	101,7
At5g41190	1,192	-0,05	-0,13	0,08	1,272	106,7
At3g16810	1,1915	-0,03	-0,15	0,12	1,3115	110,1
At1g65820	1,1915	-0,87	0,27	-1,14	0,0515	4,3
At5g22800	1,191	-0,95	0,04	-0,99	0,201	16,9
At5g07060	1,191	-0,89	-0,13	-0,76	0,431	36,2
At2g46230	1,1905	-0,71	-0,27	-0,44	0,7505	63,0
At4g12790	1,19	-0,27	-0,11	-0,16	1,03	86,6
At5g07950	1,1895	-0,1	-0,1	0	1,1895	100,0
At4g25390	1,1895	-0,56	0,1	-0,66	0,5295	44,5
At5g06190	1,1875	-0,53	-0,06	-0,47	0,7175	60,4
At3g59900	1,186	-1,06	-0,19	-0,87	0,316	26,6
At1g73030	1,186	-0,66	0,04	-0,7	0,486	41,0
At5g06110	1,1855	-0,14	-0,06	-0,08	1,1055	93,3
At5g66675	1,185	-0,47	-0,04	-0,43	0,755	63,7
At5g46250	1,185	-0,84	0,11	-0,95	0,235	19,8
At3g51500	1,185	-0,53	-0,02	-0,51	0,675	57,0
At1g23440	1,1835	-0,23		-0,23	0,9535	80,6
At4g03820	1,182	-0,64	0,51	-1,15	0,032	2,7
At4g19640	1,1815	-0,82	0,14	-0,96	0,2215	18,7
At2g32150	1,1815	-0,15	0,61	-0,76	0,4215	35,7
At2g18210	1,1815	-0,47	0,25	-0,72	0,4615	39,1
At1g45050	1,1815	-0,39	0,32	-0,71	0,4715	39,9
At1g32700	1,1815	-0,11	-0,07	-0,04	1,1415	96,6
At2g47010	1,18	-0,62	-0,06	-0,56	0,62	52,5
At3g22260	1,1795	-0,25	0,07	-0,32	0,8595	72,9
At1g61380	1,1795	-0,68	0,14	-0,82	0,3595	30,5
At2g28910	1,1785	-0,68	0,24	-0,92	0,2585	21,9
At3g27280	1,178	-0,54	-0,49	-0,05	1,128	95,8
At4g29160	1,177	-0,41	0,07	-0,48	0,697	59,2
At4g00250	1,177	-0,38	0,15	-0,53	0,647	55,0
At3g20340	1,177	-0,34	0,25	-0,59	0,587	49,9
At3g15010	1,177	-0,32	-0,07	-0,25	0,927	78,8
At1g80300	1,176	-0,73	-0,23	-0,5	0,676	57,5
At1g21080	1,1755	-0,48	0,14	-0,62	0,5555	47,3
At3g25882	1,175	-1,08	-0,19	-0,89	0,285	24,3
At5g04020	1,1745	-0,68	0,1	-0,78	0,3945	33,6
At2g32930	1,173	-0,77	0,08	-0,85	0,323	27,5
At1g30755	1,173	-0,68	0,21	-0,89	0,283	24,1
At2g19710	1,1725	-0,64	0,24	-0,88	0,2925	24,9
At3g56880	1,1715	-0,36	0,16	-0,52	0,6515	55,6
At3g03470	1,1715	-0,14	0,29	-0,43	0,7415	63,3
At3g28500	1,1705	-0,69	-0,19	-0,5	0,6705	57,3
At5g23590	1,17	-0,65	-0,09	-0,56	0,61	52,1
At3g20250	1,1695	-0,51	0,46	-0,97	0,1995	17,1
At3g27280	1,169	-0,54	-0,49	-0,05	1,119	95,7
At2g44530	1,168	-0,41	-0,07	-0,34	0,828	70,9
At3g57280	1,1665	-0,69	0,12	-0,81	0,3565	30,6
At2g01100	1,1665	-0,2	-0,06	-0,14	1,0265	88,0
At5g05360	1,1655	-0,67	-0,16	-0,51	0,6555	56,2
At2g16365	1,1655	-0,23	-0,03	-0,2	0,9655	82,8
At5g24430	1,165	-0,37	0,01	-0,38	0,785	67,4
At5g09330	1,165	-0,57	0,14	-0,71	0,455	39,1
At2g18720	1,165	-0,22	-0,04	-0,18	0,985	84,5
At5g06560	1,1645	-1,01	0,01	-1,02	0,1445	12,4
At4g31000	1,163	-0,65	-0,06	-0,59	0,573	49,3
At5g30490	1,1625	-0,47	-0,27	-0,2	0,9625	82,8
At1g49540	1,1625	-0,23	-0,07	-0,16	1,0025	86,2
At3g48580	1,1615	-0,43	0,28	-0,71	0,4515	38,9
At3g04240	1,1615	-0,95	0,01	-0,96	0,2015	17,3
At3g16840	1,1605	-0,37	-0,11	-0,26	0,9005	77,6
At1g64140	1,16	-0,51	0,19	-0,7	0,46	39,7
At2g32070	1,158	-0,85	-0,12	-0,73	0,428	37,0
At2g21620	1,1575	-0,62	0,09	-0,71	0,4475	38,7
At5g47880	1,157	0,44	0,01	0,43	1,587	137,2
At3g18820	1,157	-0,46	-0,11	-0,35	0,807	69,7
At2g34790	1,1565	-0,33	-0,02	-0,31	0,8465	73,2
At3g19640	1,156	-0,57	-0,12	-0,45	0,706	61,1
At5g58470	1,155	-0,2	-0,1	-0,1	1,055	91,3
At4g31860	1,155	-0,6	0,2	-0,8	0,355	30,7
At2g02490	1,155	-0,56	-0,03	-0,53	0,625	54,1
At1g34750	1,1545	-0,38	0,25	-0,63	0,5245	45,4
At5g55270	1,154	-1,14	-0,13	-1,01	0,144	12,5
At3g59990	1,154	-0,28	-0,01	-0,27	0,884	76,6
At5g52070	1,1535	-0,16	0,18	-0,34	0,8135	70,5
At1g34370	1,153	-0,72	-0,16	-0,56	0,593	51,4
At5g13490	1,1525	-0,53	-0,41	-0,12	1,0325	89,6
At4g23810	1,1515	-0,62	0,01	-0,63	0,5215	45,3
At1g13330	1,151	-0,26	0,03	-0,29	0,861	74,8
At1g05890	1,151	-0,43	0,2	-0,63	0,521	45,3
At5g20190	1,1505	-0,04	-0,37	0,33	1,4805	128,7
At3g48760	1,15	-0,54	0,03	-0,57	0,58	50,4
At2g21620	1,1495	-0,62	0,09	-0,71	0,4395	38,2
At2g17290	1,1495	-0,98	0,12	-1,1	0,0495	4,3
At3g57390	1,149	-0,6	-0,07	-0,53	0,619	53,9
At3g18930	1,149	-0,37	-0,08	-0,29	0,859	74,8
At2g47330	1,1485	-0,2	0,08	-0,28	0,8685	75,6
At4g24120	1,148	-0,25	-0,32	0,07	1,218	106,1
At3g61100	1,1475	-1,09	-0,29	-0,8	0,3475	30,3
At5g16800	1,146	-0,85	0,06	-0,91	0,236	20,6
At1g24851	1,1455	-0,37	0,02	-0,39	0,7555	66,0
At5g13780	1,145	-0,7	-0,26	-0,44	0,705	61,6
At2g39725	1,145	-0,24	-0,08	-0,16	0,985	86,0
At4g39830	1,1445	-0,15	-0,02	-0,13	1,0145	88,6
At4g34460	1,1445	-0,56	-0,01	-0,55	0,5945	51,9
At5g06210	1,144	-0,69	-0,02	-0,67	0,474	41,4
At2g05380	1,144	-0,04	0,3	-0,34	0,804	70,3
At1g77380	1,144	-0,69	0,02	-0,71	0,434	37,9
At5g60990	1,1435	-0,08	0,01	-0,09	1,0535	92,1
At5g27460	1,1435	-0,39	0,03	-0,42	0,7235	63,3
At3g28530	1,143	0,12	0,02	0,1	1,243	108,7
At4g02200	1,143	-0,15	0,23	-0,38	0,763	66,8
At5g59440	1,1425	-0,57	-0,04	-0,53	0,6125	53,6
At3g06530	1,142	-0,1	-0,02	-0,08	1,062	93,0
At4g30350	1,142	-0,37	0,16	-0,53	0,612	53,6
At3g50060	1,142	-1,13	-0,95	-0,18	0,962	84,2
At3g55220	1,1415	-0,13	0,08	-0,21	0,9315	81,6
At4g35790	1,1405	-0,56	0,05	-0,61	0,5305	46,5
At4g27680	1,1405	-0,31	-0,04	-0,27	0,8705	76,3
At5g04850	1,14	-0,51	0,08	-0,59	0,55	48,2
At4g04610	1,1395	0,23	0,07	0,16	1,2995	114,0
At1g03550	1,1395	-1,05	-0,05	-1	0,1395	12,2
At4g18425	1,1385	-0,3		-0,3	0,8385	73,6
At3g50980	1,1375	-0,85	0,16	-1,01	0,1275	11,2
At3g15080	1,136	-0,2	-0,12	-0,08	1,056	93,0
At3g12630	1,136	-0,85	-0,03	-0,82	0,316	27,8
At3g26500	1,135	-0,99	0,28	-1,27	-0,135	-11,9
At4g33666	1,134	-0,78	0,54	-1,32	-0,186	-16,4
At3g61620	1,1335	-0,46	-0,12	-0,34	0,7935	70,0
At2g47770	1,133	-0,38	0,2	-0,58	0,553	48,8
At1g12830	1,1325	-0,84	-0,35	-0,49	0,6425	56,7
At3g16720	1,132	-0,21	0,15	-0,36	0,772	68,2
At4g28390	1,13	-0,33	0,01	-0,34	0,79	69,9
At5g23090	1,128	-0,01	-0,06	0,05	1,178	104,4
At4g33040	1,127	-0,14	0,14	-0,28	0,847	75,2
At5g02580	1,1265	-1,13	0,17	-1,3	-0,1735	-15,4
At3g45830	1,1265	-0,57	0,19	-0,76	0,3665	32,5
At4g28703	1,126	-0,9	-0,29	-0,61	0,516	45,8
At2g29190	1,126	-0,15	0,09	-0,24	0,886	78,7
At5g05450	1,1255	-0,43	-0,06	-0,37	0,7555	67,1
At2g34600	1,1245	-1,35	-0,97	-0,38	0,7445	66,2
At1g16130	1,124	-0,59	-0,02	-0,57	0,554	49,3
At5g03490	1,1235	-0,16	0,16	-0,32	0,8035	71,5
At4g18890	1,1235	-0,52	-0,17	-0,35	0,7735	68,8
At4g11330	1,1235	-0,69	0,13	-0,82	0,3035	27,0
At4g27652	1,123	-0,77	0,27	-1,04	0,083	7,4
At4g21560	1,123	-0,52	-0,07	-0,45	0,673	59,9
At1g44350	1,1225	-0,57	0,08	-0,65	0,4725	42,1
At1g72980	1,122	0,08	0,03	0,05	1,172	104,5
At1g35230	1,121	-0,58	0,34	-0,92	0,201	17,9
At5g59730	1,1205	-0,68	0,12	-0,8	0,3205	28,6
At1g18210	1,12	-0,72	0,05	-0,77	0,35	31,3
At1g01480	1,12	-0,33	0,05	-0,38	0,74	66,1
At5g66070	1,119	-0,39	0,19	-0,58	0,539	48,2
At3g07380	1,119	-0,74	-0,32	-0,42	0,699	62,5
At5g64680	1,1185	-0,2	-0,14	-0,06	1,0585	94,6
At5g13220	1,118	-0,24		-0,24	0,878	78,5
At3g14690	1,117	-0,55	0,25	-0,8	0,317	28,4
At4g33840	1,1155	0,3		0,3	1,4155	126,9
At2g35736	1,115	-0,67	0,06	-0,73	0,385	34,5
At5g24810	1,1145	-0,8	0,21	-1,01	0,1045	9,4
At4g35540	1,1145	-0,22	-0,11	-0,11	1,0045	90,1
At2g02800	1,114	-0,34	-0,06	-0,28	0,834	74,9
At4g26750	1,1135	-0,37	0,34	-0,71	0,4035	36,2
At3g63500	1,1135	-0,52	-0,05	-0,47	0,6435	57,8
At3g24170	1,113	-0,83	-0,05	-0,78	0,333	29,9
At1g72920	1,113	-0,43	0,2	-0,63	0,483	43,4
At3g56960	1,1125	-0,67	-0,15	-0,52	0,5925	53,3
At4g25900	1,1115	-0,55	0,05	-0,6	0,5115	46,0
At3g62460	1,111	-0,28	-0,3	0,02	1,131	101,8
At4g19190	1,1105	-0,27	0,18	-0,45	0,6605	59,5
At5g57655	1,11	0,08	-0,03	0,11	1,22	109,9
At5g44320	1,11	-0,54	-0,15	-0,39	0,72	64,9
At1g27650	1,109	-0,24	-0,05	-0,19	0,919	82,9
At4g03410	1,1075	-0,04	0,22	-0,26	0,8475	76,5
At2g37110	1,106	-0,47	0,04	-0,51	0,596	53,9
At3g06420	1,106	-0,53	0,18	-0,71	0,396	35,8
At2g19540	1,1055	-0,43	-0,31	-0,12	0,9855	89,1
At3g56490	1,1055	-0,64	-0,2	-0,44	0,6655	60,2
At3g07590	1,105	-0,59	-0,12	-0,47	0,635	57,5
At1g02850	1,105	-0,31	0,11	-0,42	0,685	62,0
At5g19730	1,1045	-0,34	0,05	-0,39	0,7145	64,7
At1g61620	1,1035	-0,65	-0,02	-0,63	0,4735	42,9
At4g23210	1,103	-0,5	0,02	-0,52	0,583	52,9
At1g20220	1,1025	-0,37	0,01	-0,38	0,7225	65,5
At1g75670	1,102	-0,21	-0,19	-0,02	1,082	98,2
At3g46930	1,101	-0,46	0,19	-0,65	0,451	41,0
At1g55020	1,101	-0,38	0,28	-0,66	0,441	40,1
At3g01770	1,1005	-0,72	0,02	-0,74	0,3605	32,8
At5g02910	1,1	-0,4	-0,19	-0,21	0,89	80,9
At4g34460	1,1	-0,56	-0,01	-0,55	0,55	50,0
At2g16385	1,1	-0,58	0,2	-0,78	0,32	29,1
At1g79160	1,1	-0,25	0,37	-0,62	0,48	43,6
At2g46950	1,099	-0,59	0,42	-1,01	0,089	8,1
At2g23150	1,099	-0,31	-0,16	-0,15	0,949	86,4
At5g49630	1,098	-0,49	-0,05	-0,44	0,658	59,9
At5g65280	1,098	-0,78	-0,12	-0,66	0,438	39,9
At1g71840	1,0975	-0,34	-0,16	-0,18	0,9175	83,6
At5g63120	1,097	-0,13	-0,06	-0,07	1,027	93,6
At3g23325	1,097	-1,15	-0,47	-0,68	0,417	38,0
At1g18480	1,097	-0,55	-0,02	-0,53	0,567	51,7
At1g01470	1,096	-0,75	0,11	-0,86	0,236	21,5
At2g18600	1,0955	-0,57	0,17	-0,74	0,3555	32,5
At1g23780	1,0955	-0,47	0,04	-0,51	0,5855	53,4
At5g66330	1,095	-0,23		-0,23	0,865	79,0
At5g58350	1,095	-0,91	0,34	-1,25	-0,155	-14,2
At5g55520	1,0945	-0,19	-0,12	-0,07	1,0245	93,6
At1g56650	1,0945	-0,31	-1,02	0,71	1,8045	164,9
At3g04770	1,094	-0,23	-0,2	-0,03	1,064	97,3
At1g17510	1,094	-0,52	-0,2	-0,32	0,774	70,7
At2g25380	1,0935	-1,12	0,44	-1,56	-0,4665	-42,7
At2g23680	1,093	-0,76	0,23	-0,99	0,103	9,4
At1g78895	1,0925	-0,79	-0,13	-0,66	0,4325	39,6
At5g09540	1,0915	-0,38	0,07	-0,45	0,6415	58,8
At3g53990	1,0915	-1,01	0,23	-1,24	-0,1485	-13,6
At1g78310	1,0915	-0,18	0,1	-0,28	0,8115	74,3
At1g74590	1,0915	-0,29	0,41	-0,7	0,3915	35,9
At1g35190	1,0915	-0,55	0,37	-0,92	0,1715	15,7
At2g06050	1,091	-0,06	-0,11	0,05	1,141	104,6
At2g23070	1,0905	-0,5	-0,02	-0,48	0,6105	56,0
At3g05580	1,09	-0,77	0,08	-0,85	0,24	22,0
At1g27980	1,09	-0,8	0,06	-0,86	0,23	21,1
At5g44540	1,0895	-0,55	-0,11	-0,44	0,6495	59,6
At3g12360	1,089	-0,27	0,14	-0,41	0,679	62,4
At1g16670	1,089	-0,58	0,19	-0,77	0,319	29,3
At3g52360	1,088	-0,96	0,14	-1,1	-0,012	-1,1
At2g26190	1,088	-0,61	-0,08	-0,53	0,558	51,3
At5g44580	1,0875	-0,69	0,3	-0,99	0,0975	9,0
At5g05360	1,087	-0,67	-0,16	-0,51	0,577	53,1
At1g36730	1,087	-0,56	0,25	-0,81	0,277	25,5
At5g63690	1,0865	-1,07	0,06	-1,13	-0,0435	-4,0
At5g62540	1,0865	-0,61	0,03	-0,64	0,4465	41,1
At1g63840	1,0865	-0,62	0,04	-0,66	0,4265	39,3
At3g61140	1,086	-0,27	-0,05	-0,22	0,866	79,7
At3g13230	1,0855	0,18	0,05	0,13	1,2155	112,0
At1g72750	1,0855	-0,53	-0,28	-0,25	0,8355	77,0
At5g02470	1,0855	-0,18	-0,12	-0,06	1,0255	94,5
At1g07350	1,0855	0,98	0,26	0,72	1,8055	166,3
At1g76520	1,0845	-0,52	0,01	-0,53	0,5545	51,1
At5g16980	1,084	0,02	0,18	-0,16	0,924	85,2
At1g80860	1,084	-0,09	-0,01	-0,08	1,004	92,6
At1g68140	1,084	-0,63	-0,03	-0,6	0,484	44,6
At5g42990	1,0835	-0,5		-0,5	0,5835	53,9
At1g22270	1,083	-0,42	-0,37	-0,05	1,033	95,4
At5g43150	1,0825	-0,96	-0,43	-0,53	0,5525	51,0
At5g35560	1,0825	-0,28	0,25	-0,53	0,5525	51,0
At1g54290	1,0825	-0,66	0,23	-0,89	0,1925	17,8
At4g30760	1,082	-0,27	-0,12	-0,15	0,932	86,1
At3g27150	1,082	-0,49	0,38	-0,87	0,212	19,6
At1g27380	1,082	-0,24	0,01	-0,25	0,832	76,9
At2g12290	1,0815	-0,08	0,02	-0,1	0,9815	90,8
At2g27930	1,0815	-0,98	0,1	-1,08	0,0015	0,1
At5g63030	1,081	-0,63	0,22	-0,85	0,231	21,4
At5g15870	1,081	-0,69	-0,07	-0,62	0,461	42,6
At5g16470	1,0805	-0,84	-0,21	-0,63	0,4505	41,7
At3g28007	1,08	-0,16	0,18	-0,34	0,74	68,5
At1g78860	1,0795	-0,62	0,16	-0,78	0,2995	27,7
At1g61570	1,0795	-0,54	-0,34	-0,2	0,8795	81,5
At3g18560	1,0785	-0,77	0,03	-0,8	0,2785	25,8
At3g09480	1,0785	-0,23		-0,23	0,8485	78,7
At5g20910	1,078	0,85	1,9	-1,05	0,028	2,6
At4g36990	1,078	-0,25	0,41	-0,66	0,418	38,8
At4g35770	1,078	-0,87	0,59	-1,46	-0,382	-35,4
At1g28380	1,077	-0,42	0,11	-0,53	0,547	50,8
At1g16540	1,077	-0,3	0,48	-0,78	0,297	27,6
At5g16970	1,0765	0,01	0,1	-0,09	0,9865	91,6
At4g34412	1,076	-0,79	-0,13	-0,66	0,416	38,7
At4g27780	1,0745	-0,36	0,03	-0,39	0,6845	63,7
At4g13310	1,074	-0,56	0,48	-1,04	0,034	3,2
At1g47490	1,074	-0,14	-0,1	-0,04	1,034	96,3
At1g44830	1,074	-0,54	0,3	-0,84	0,234	21,8
At5g51460	1,0735	-0,41	-0,25	-0,16	0,9135	85,1
At3g60980	1,0735	-0,31	-0,33	0,02	1,0935	101,9
At2g46900	1,0735	-0,45	0,03	-0,48	0,5935	55,3
At1g52500	1,0725	-0,14	-0,1	-0,04	1,0325	96,3
At4g34050	1,0715	-0,07	0,03	-0,1	0,9715	90,7
At1g30795	1,0715	-0,08	0,12	-0,2	0,8715	81,3
AT5G57480	1,071	-0,52	0,08	-0,6	0,471	44,0
At5g50210	1,071	-0,45	-0,03	-0,42	0,651	60,8
At5g45900	1,071	-0,32	0,25	-0,57	0,501	46,8
At5g59890	1,0705	-0,17	-0,07	-0,1	0,9705	90,7
At5g51640	1,07	-0,34	0,17	-0,51	0,56	52,3
At3g27380	1,0695	-0,55	-0,01	-0,54	0,5295	49,5
At2g27840	1,0695	-0,04	-0,39	0,35	1,4195	132,7
At5g27990	1,068	0,28	-0,09	0,37	1,438	134,6
At4g31420	1,068	-0,66		-0,66	0,408	38,2
At1g06430	1,068	-0,18	0,1	-0,28	0,788	73,8
At5g19900	1,066	0,04	0,09	-0,05	1,016	95,3
At3g62770	1,066	-0,37	0,09	-0,46	0,606	56,8
At2g17500	1,066	-0,35	0,33	-0,68	0,386	36,2
At1g20710	1,066	-0,45	0,03	-0,48	0,586	55,0
At1g77500	1,066	-0,55	0,27	-0,82	0,246	23,1
At1g77180	1,066	-0,75	0,1	-0,85	0,216	20,3
At5g27580	1,0655	-0,47	0,08	-0,55	0,5155	48,4
At3g19270	1,064	-1,14	-0,14	-1	0,064	6,0
At4g01880	1,0635	-0,57	0,11	-0,68	0,3835	36,1
At2g47130	1,0635	-0,67	0,36	-1,03	0,0335	3,1
At1g15440	1,0625	-0,16	-0,09	-0,07	0,9925	93,4
At4g22720	1,0605	-0,07	-0,15	0,08	1,1405	107,5
At3g01400	1,0605	-0,28	0,13	-0,41	0,6505	61,3
At2g09910	1,0605	0,17	0,12	0,05	1,1105	104,7
At1g31170	1,0605	-0,43	0,07	-0,5	0,5605	52,9
At3g22942	1,06	-0,4	0,17	-0,57	0,49	46,2
At1g43700	1,06	-0,72	0,03	-0,75	0,31	29,2
At5g54080	1,059	-0,41	-0,11	-0,3	0,759	71,7
At5g44390	1,0585	-0,4	0,03	-0,43	0,6285	59,4
At1g70590	1,0585	-0,23		-0,23	0,8285	78,3
At1g08580	1,058	-0,52	-0,26	-0,26	0,798	75,4
At1g75410	1,058	-0,2	0,35	-0,55	0,508	48,0
At1g13390	1,0575	-0,56	0,09	-0,65	0,4075	38,5
At1g70920	1,057	-0,52	0,11	-0,63	0,427	40,4
At3g16150	1,0565	-0,52	-0,05	-0,47	0,5865	55,5
At1g13195	1,0565	-0,46	0,16	-0,62	0,4365	41,3
At5g67220	1,056	-0,52	-0,3	-0,22	0,836	79,2
At5g48150	1,056	-0,59	0,2	-0,79	0,266	25,2
At4g16144	1,056	-0,57	0,15	-0,72	0,336	31,8
At2g36680	1,056	-0,39	0,01	-0,4	0,656	62,1
At1g73810	1,056	-0,52	0,07	-0,59	0,466	44,1
At4g32400	1,0555	-0,64	-0,15	-0,49	0,5655	53,6
At3g03610	1,055	-0,32	0,13	-0,45	0,605	57,3
At3g15260	1,0545	-0,83	-0,09	-0,74	0,3145	29,8
At1g60850	1,0545	-0,13	-0,04	-0,09	0,9645	91,5
At5g04910	1,0535	-0,41	-0,05	-0,36	0,6935	65,8
At3g15210	1,0535	-0,33	0,1	-0,43	0,6235	59,2
At1g61730	1,0535	0,01	-0,03	0,04	1,0935	103,8
At1g21120	1,053	-0,45	-0,17	-0,28	0,773	73,4
At1g79610	1,0525	-0,28		-0,28	0,7725	73,4
At1g78600	1,0525	-0,47	0,2	-0,67	0,3825	36,3
At2g03800	1,052	-0,28	-0,11	-0,17	0,882	83,8
At2g46200	1,051	-0,29	-0,03	-0,26	0,791	75,3
At3g12270	1,051	-0,29	-0,13	-0,16	0,891	84,8
At1g73080	1,051	-0,6	-0,04	-0,56	0,491	46,7
At2g30490	1,0505	-0,64	-0,04	-0,6	0,4505	42,9
At5g22450	1,0495	-0,49	0,15	-0,64	0,4095	39,0
At1g66480	1,0495	-0,54	0,06	-0,6	0,4495	42,8
At1g05730	1,0495	-0,23	-0,19	-0,04	1,0095	96,2
At2g45570	1,0475	-0,71	0,04	-0,75	0,2975	28,4
At3g17980	1,047	-0,86	-0,03	-0,83	0,217	20,7
At3g27560	1,047	-0,47	0,13	-0,6	0,447	42,7
At5g62310	1,0465	-0,64	-0,14	-0,5	0,5465	52,2
At4g02230	1,0465	-0,51	-0,21	-0,3	0,7465	71,3
At1g67600	1,0465	-0,12	-0,24	0,12	1,1665	111,5
At5g50380	1,046	-0,35		-0,35	0,696	66,5
At1g01820	1,046	-0,69	-0,05	-0,64	0,406	38,8
At1g18870	1,0455	-0,21	0,01	-0,22	0,8255	79,0
At4g08780	1,045	-0,34	0,33	-0,67	0,375	35,9
At1g76920	1,0445	-0,18	0,04	-0,22	0,8245	78,9
At4g02200	1,044	-0,15	0,23	-0,38	0,664	63,6
At3g47800	1,0435	-1,48	0,48	-1,96	-0,9165	-87,8
At3g06720	1,0435	-0,37	-0,08	-0,29	0,7535	72,2
At1g27770	1,043	-0,12	0,03	-0,15	0,893	85,6
At4g04925	1,043	-0,43	0,05	-0,48	0,563	54,0
At3g16220	1,043	-0,41	0,3	-0,71	0,333	31,9
At5g57120	1,0415	-0,67	-0,24	-0,43	0,6115	58,7
At3g21480	1,0405	-0,57	0,02	-0,59	0,4505	43,3
At1g73700	1,0405	-0,71	-0,04	-0,67	0,3705	35,6
At4g11420	1,04	-0,02	-0,11	0,09	1,13	108,7
At3g61980	1,04	-0,6	-0,04	-0,56	0,48	46,2
At1g22070	1,04	-0,81	-0,13	-0,68	0,36	34,6
At5g16610	1,0395	0,28	0,06	0,22	1,2595	121,2
At5g51620	1,0385	-0,52	0,01	-0,53	0,5085	49,0
At3g44750	1,038	-0,18	-0,51	0,33	1,368	131,8
At3g23030	1,038	-0,79	0,34	-1,13	-0,092	-8,9
At5g27380	1,0375	-0,57	-0,18	-0,39	0,6475	62,4
At5g06430	1,0375	-0,18	-0,06	-0,12	0,9175	88,4
At4g11240	1,0375	-0,69	0,14	-0,83	0,2075	20,0
At4g00170	1,0375	-0,17	-0,09	-0,08	0,9575	92,3
At2g31350	1,0375	-0,46	-0,08	-0,38	0,6575	63,4
At2g02660	1,0375	-0,31	-0,17	-0,14	0,8975	86,5
At1g61660	1,037	-0,26	0,07	-0,33	0,707	68,2
At1g11280	1,037	-0,3	0,03	-0,33	0,707	68,2
At3g32050	1,0365	-0,25	0,2	-0,45	0,5865	56,6
At1g22470	1,0365	0,03	-0,46	0,49	1,5265	147,3
At5g09300	1,036	-0,27	-0,28	0,01	1,046	101,0
At3g03020	1,0355	-0,58	0,25	-0,83	0,2055	19,8
At3g50000	1,035	-0,51	0,04	-0,55	0,485	46,9
At5g45110	1,0345	-0,89	-0,17	-0,72	0,3145	30,4
At2g19190	1,0345	-0,28	0,55	-0,83	0,2045	19,8
At1g15850	1,0345	-0,67		-0,67	0,3645	35,2
At3g21540	1,034	-0,22	-0,05	-0,17	0,864	83,6
At1g65150	1,034	-0,14	-0,34	0,2	1,234	119,3
At4g19210	1,0335	-0,4	-0,14	-0,26	0,7735	74,8
At4g13510	1,0335	-0,5	0,15	-0,65	0,3835	37,1
At5g15550	1,033	-0,2	-0,1	-0,1	0,933	90,3
At5g23710	1,0325	-0,92	-0,11	-0,81	0,2225	21,5
At3g42760	1,0325	0,15	0,21	-0,06	0,9725	94,2
At3g60520	1,032	-0,74	0,11	-0,85	0,182	17,6
At2g36680	1,032	-0,39	0,01	-0,4	0,632	61,2
At1g63980	1,032	-0,45	-0,07	-0,38	0,652	63,2
At1g26660	1,032	-0,51	0,17	-0,68	0,352	34,1
At4g22280	1,0315	-0,33	-0,07	-0,26	0,7715	74,8
At4g28200	1,0315	-0,29	-0,02	-0,27	0,7615	73,8
At3g11010	1,0315	-0,2	0,29	-0,49	0,5415	52,5
At3g10915	1,0315	-0,39	-0,01	-0,38	0,6515	63,2
At1g29320	1,0315	-0,2	-0,06	-0,14	0,8915	86,4
At5g60030	1,031	0,13	-0,14	0,27	1,301	126,2
At4g37670	1,0305	-0,27	-0,04	-0,23	0,8005	77,7
At4g31550	1,0305	-0,39	-0,06	-0,33	0,7005	68,0
At1g60850	1,0305	-0,13	-0,04	-0,09	0,9405	91,3
At3g53450	1,03	-1,2	0,1	-1,3	-0,27	-26,2
At3g23605	1,0295	0,02	0,36	-0,34	0,6895	67,0
At5g14050	1,0285	-0,21	-0,09	-0,12	0,9085	88,3
At1g75080	1,0285	-0,06	-0,01	-0,05	0,9785	95,1
At2g04630	1,0275	-0,62	-0,06	-0,56	0,4675	45,5
At1g15720	1,0275	-0,33	-0,03	-0,3	0,7275	70,8
At3g46890	1,027	-0,4	0,01	-0,41	0,617	60,1
At5g57990	1,027	-0,06	0,07	-0,13	0,897	87,3
At5g65600	1,0265	-0,33	0,24	-0,57	0,4565	44,5
At1g53780	1,0255	-0,69	0,1	-0,79	0,2355	23,0
At2g35750	1,0245	-0,22	0,07	-0,29	0,7345	71,7
At2g37690	1,024	-0,64	-0,54	-0,1	0,924	90,2
At2g34900	1,0235	-0,25	-0,1	-0,15	0,8735	85,3
At5g43860	1,023	0,01	-0,32	0,33	1,353	132,3
At3g04720	1,023	0,04	0,72	-0,68	0,343	33,5
At5g41800	1,0215	-0,36	0,02	-0,38	0,6415	62,8
At4g19610	1,0215	-0,15	0,02	-0,17	0,8515	83,4
At1g66160	1,021	-0,74	-0,42	-0,32	0,701	68,7
At3g54140	1,0205	-0,36	0,18	-0,54	0,4805	47,1
At3g14060	1,0205	-0,92	0,09	-1,01	0,0105	1,0
At4g17490	1,02	-0,16	0,07	-0,23	0,79	77,5
At4g17080	1,02	-0,9	0,02	-0,92	0,1	9,8
At1g62850	1,02	-0,44	0,08	-0,52	0,5	49,0
At1g65350	1,0195	-0,11	0,05	-0,16	0,8595	84,3
At1g29330	1,0195	-0,49	0,03	-0,52	0,4995	49,0
At4g37850	1,0195	-0,21	0,19	-0,4	0,6195	60,8
At1g21200	1,019	-0,51	0,03	-0,54	0,479	47,0
At5g27600	1,0185	-0,43	0,18	-0,61	0,4085	40,1
At5g03730	1,0185	-0,62	0,11	-0,73	0,2885	28,3
At1g30170	1,018	-0,7	0,15	-0,85	0,168	16,5
At1g33590	1,017	-0,27	0,11	-0,38	0,637	62,6
At4g30510	1,017	-0,17	-0,1	-0,07	0,947	93,1
At3g27930	1,017	-0,53	0,16	-0,69	0,327	32,2
At3g50900	1,0165	-0,82	0,14	-0,96	0,0565	5,6
At5g23610	1,016	-0,54	0,08	-0,62	0,396	39,0
At4g36020	1,016	-0,51	-0,16	-0,35	0,666	65,6
At4g18950	1,015	-0,34	0,05	-0,39	0,625	61,6
At1g22985	1,015	-0,78		-0,78	0,235	23,2
At1g70140	1,015	-0,57	-0,02	-0,55	0,465	45,8
AT5G57480	1,0145	-0,52	0,08	-0,6	0,4145	40,9
AT5G57480	1,0145	-0,52	0,08	-0,6	0,4145	40,9
At2g27830	1,0145	-0,63	0,49	-1,12	-0,1055	-10,4
AT5G57480	1,014	-0,52	0,08	-0,6	0,414	40,8
At3g61090	1,014	-0,98		-0,98	0,034	3,4
At3g25600	1,014	-0,65	0,21	-0,86	0,154	15,2
At4g02720	1,0135	-0,63	-0,14	-0,49	0,5235	51,7
At2g28330	1,0135	-0,59	-0,02	-0,57	0,4435	43,8
At2g31200	1,013	-0,43	0,16	-0,59	0,423	41,8
At3g50880	1,0125	-0,65	-0,08	-0,57	0,4425	43,7
At3g43430	1,0125	-0,92	0,16	-1,08	-0,0675	-6,7
At3g05500	1,012	-0,59	-0,34	-0,25	0,762	75,3
At1g53440	1,012	-0,34	0,11	-0,45	0,562	55,5
At3g07700	1,0115	-0,31	0,03	-0,34	0,6715	66,4
At1g56030	1,0115	-0,49	0,15	-0,64	0,3715	36,7
At2g26440	1,0115	-0,91	-0,21	-0,7	0,3115	30,8
At1g31760	1,011	-1,05	-0,47	-0,58	0,431	42,6
At5g58375	1,011	-0,73	0,1	-0,83	0,181	17,9
At1g18210	1,0105	-0,72	0,05	-0,77	0,2405	23,8
At2g25140	1,009	-0,12	0,33	-0,45	0,559	55,4
At1g79410	1,009	0,21	0,18	0,03	1,039	103,0
At5g65240	1,0085	-0,55	0,06	-0,61	0,3985	39,5
At2g47830	1,0085	-0,32	-0,03	-0,29	0,7185	71,2
At4g21380	1,008	-0,47	0,07	-0,54	0,468	46,4
At3g50800	1,008	-1,14	-0,11	-1,03	-0,022	-2,2
At3g47250	1,008	-0,34	0,05	-0,39	0,618	61,3
At2g44840	1,008	-0,02	0,02	-0,04	0,968	96,0
At3g12040	1,0075	-0,91	0,11	-1,02	-0,0125	-1,2
At5g18840	1,0075	-0,77	-0,29	-0,48	0,5275	52,4
At4g19520	1,007	-0,3	0,14	-0,44	0,567	56,3
At1g48970	1,007	-0,63	0,02	-0,65	0,357	35,5
At4g23140	1,0065	-0,44	0,3	-0,74	0,2665	26,5
At2g17670	1,006	0,01	-0,18	0,19	1,196	118,9
At2g25850	1,0055	-0,57	0,12	-0,69	0,3155	31,4
At4g20980	1,005	-0,2	-0,08	-0,12	0,885	88,1
At3g26680	1,005	-0,8	-0,04	-0,76	0,245	24,4
At2g17510	1,0045	-0,33		-0,33	0,6745	67,1
At3g29310	1,004	-0,39	0,15	-0,54	0,464	46,2
At5g14520	1,0035	0,11	-0,22	0,33	1,3335	132,9
At2g40090	1,003	-0,04	0,05	-0,09	0,913	91,0
At1g12650	1,003	-0,31	-0,01	-0,3	0,703	70,1
At1g68840	1,002	-0,88	-0,2	-0,68	0,322	32,1
At5g31412	1,002	-0,33	-0,02	-0,31	0,692	69,1
At4g28550	1,0015	-0,55	0,1	-0,65	0,3515	35,1
At4g02430	1,0015	-0,65	-0,06	-0,59	0,4115	41,1
At3g01670	1,0015	-0,1	0,02	-0,12	0,8815	88,0
At1g80750	1,0015	-0,35	-0,17	-0,18	0,8215	82,0
At3g54130	1,001	0,2	0,02	0,18	1,181	118,0
At3g28940	1,001	-0,58	0,16	-0,74	0,261	26,1
At3g06330	1,0005	-0,85	0,15	-1	0,0005	0,0
At5g08770	1,0005	-0,66	-0,03	-0,63	0,3705	37,0
At2g43650	1,0005	-0,31	-0,12	-0,19	0,8105	81,0
						56,0
