# Supplementary material for: Protein kinase GCN2 mediates responses to glyphosate in Arabidopsis
Source: BMC Plant Biol. 2015 Jan 21;15:14. doi: 10.1186/s12870-014-0378-0 (PMC4312595; doi:10.1186/s12870-014-0378-0)
Supplement: Additional file 2: — GO categories (biological process) enriched in 16-day-old Arabidopsis wild-type Landsberg seedlings treated with glyphosate compared with mock-treated plants. [file 12870_2014_378_MOESM2_ESM.txt]

#term	term_size	term_size_in_genome	list1_positives	list1_negatives	list1_percentage	list2_positives	list2_negatives	list2_percentage	list1_positive_ids	list2_positive_ids	odds_ratio_log	pvalue	adj_pvalue
GO:0034976	12	14	6	15913	0.04	6	1944	0.31	At1g42990,At4g34460,At2g17520,At3g10800,At5g47120,At2g32920	At2g47470,At3g54960,At1g21750,At1g77510,At5g42020,At1g04980	-2.1023886791897994	8.6412E-4	1.8637E-2
GO:0009306	31	34	24	16741	0.14	7	1097	0.63	At3g11820,At4g12120,At3g26400,At3g22310,At2g44280,At2g17980,At1g12360,At1g77140,At3g55500,At2g31530,At3g54860,At1g26770,At1g71980,At1g69530,At3g23560,At1g08700,At4g14870,At4g09840,At2g34250,At2g32270,At1g61740,At2g39700,At3g28130,At2g18710	At3g28130,At5g52440,At5g28750,At4g24190,At2g37640,At1g29310,At2g28950	-1.4931379378479221	2.39187E-3	4.06491E-2
GO:0009642	58	71	10	822	1.2	48	16989	0.28	At5g59820,At1g27730,At2g41100,At1g10170,At5g20230,At1g74310,At3g47340,At5g57050,At2g26300,At1g52560	At3g47340,At3g12580,At1g01470,At3g61140,At5g12030,At2g47180,At2g41430,At1g54050,At4g04020,At3g59220,At5g37770,At2g32120,At5g61510,At3g63350,At2g30950,At2g17840,At2g46240,At2g46990,At4g22260,At2g39460,At4g12400,At1g64520,At2g18790,At1g73990,At1g07600,At1g48270,At2g43400,At1g02580,At3g59770,At5g59720,At2g29500,At2g27820,At2g19310,At1g31812,At2g32950,At1g09570,At3g18780,At1g34000,At3g62030,At4g37270…	1.4599650418118895	3.10252E-4	4.76118E-3
GO:0009838	8	16	3	525	0.57	5	17336	0.03	At1g68765,At3g25655,At1g51660	At3g21220,At5g62000,At3g60830,At2g41850,At4g32980	2.9863166568585804	1.28571E-3	2.3318E-2
GO:0009636	61	83	17	511	3.22	44	17297	0.25	At5g62480,At1g17180,At1g69920,At1g10170,At4g02520,At2g29470,At1g69930,At1g17170,At5g22300,At2g02930,At1g02930,At1g02920,At2g29420,At1g78340,At2g29490,At2g29460,At2g29440	At1g27130,At5g02600,At2g47730,At4g01070,At2g02390,At1g74590,At2g03800,At1g37130,At3g09270,At1g63440,At1g12520,At5g44790,At5g17220,At1g78380,At4g33520,At1g17190,At1g78320,At1g12110,At5g41240,At1g10370,At3g24450,At4g23600,At1g77760,At3g61440,At2g30860,At5g42980,At2g29450,At1g02950,At5g41220,At1g78370,At3g23560,At3g48560,At1g66240,At5g41210,At1g56210,At1g10360,At1g80460,At4g08570,At4g37270,At3g53530…	2.5709424749781737	1.24705E-12	1.99029E-10
GO:0009828	20	35	14	17241	0.08	6	608	0.98	At4g30270,At3g45970,At3g55500,At1g26770,At5g39280,At4g38210,At1g69530,At5g39290,At5g39310,At2g39700,At4g17030,At3g03220,At3g29030,At1g62980	At1g12560,At2g03090,At4g28250,At2g37640,At2g28950,At4g01630	-2.4975728048224806	4.12283E-5	3.22932E-3
GO:0009827	27	45	17	15902	0.11	10	1940	0.51	At4g30270,At3g56960,At3g45970,At5g63800,At3g55500,At1g26770,At5g39280,At4g38210,At2g27380,At1g69530,At1g10550,At5g39290,At3g08550,At2g41850,At5g39310,At2g39700,At4g17030	At3g03220,At3g29030,At1g62980,At4g34980,At1g12560,At2g03090,At4g28250,At2g37640,At2g28950,At4g01630	-1.5731286633418846	3.42729E-4	8.8225E-3
GO:0009826	108	158	58	12456	0.46	50	5305	0.93	At3g49110,At3g56960,At1g27380,At5g62310,At1g70140,At1g21270,At4g16780,At5g27540,At5g55810,At2g34980,At3g22200,At5g04240,At1g54490,At5g64340,At3g10380,At3g45970,At3g09840,At4g02350,At5g17020,At1g04950,At3g16320,At2g25600,At5g20350,At5g18580,At3g50660,At5g20490,At3g46290,At5g14870,At3g55500,At1g49240,At5g49720,At1g26770,At5g39280,At1g75750,At5g28490,At3g12160,At3g16640,At5g26240,At1g21170,At3g48430…	At1g69530,At5g07370,At4g36380,At1g12040,At3g17220,At3g08550,At5g54510,At5g65090,At3g18780,At1g31420,At2g03680,At1g20090,At3g54010,At4g27060,At5g63840,At5g39310,At1g68530,At3g01700,At5g05620,At5g66680,At2g20000,At1g22620,At2g19760,At5g63980,At3g13870,At2g39700,At3g61650,At4g17030,At4g12420,At2g19520,At1g12840,At5g05690,At3g03220,At4g34490,At2g25930,At3g54180,At3g29030,At1g62980,At5g19530,At2g06850…	-0.7051326573474774	4.41514E-4	6.9084E-3
GO:0009825	31	46	21	15898	0.13	10	1940	0.51	At1g69490,At4g01710,At4g18710,At5g17690,At1g05850,At3g55500,At1g58250,At1g26770,At5g39280,At1g20330,At4g38210,At1g10550,At5g39290,At1g80350,At1g03060,At1g49040,At2g35110,At3g08550,At3g46550,At2g39700,At1g70710	At3g03220,At3g54920,At5g60920,At3g29030,At1g62980,At1g12560,At2g03090,At2g37640,At2g28950,At4g01630	-1.3615679973463068	1.19839E-3	2.39079E-2
GO:0009835	7	12	4	1337	0.3	3	16525	0.02	At1g01480,At4g11280,At1g05010,At3g49700	At1g01480,At5g65380,At1g47530	2.8021281600697248	9.19099E-4	1.28674E-2
GO:0010200	94	127	37	795	4.45	57	16980	0.33	At3g46080,At1g80840,At5g59820,At5g58610,At1g27730,At5g27420,At1g42990,At3g46090,At4g33050,At5g51190,At3g19580,At3g28210,At2g38470,At1g71520,At3g16530,At2g23320,At1g07520,At3g46600,At5g47220,At3g05200,At3g23250,At4g17500,At4g18880,At1g62300,At2g40140,At3g49530,At3g55980,At5g47230,At3g45640,At5g10380,At3g52800,At5g59550,At5g59450,At4g15975,At5g43170,At4g33940,At1g08930	At5g67300,At3g46620,At2g37430,At1g66160,At1g51700,At4g31550,At3g21150,At4g23810,At3g50060,At3g16720,At5g66070,At2g34600,At3g15210,At4g17490,At2g44840,At5g64660,At1g74410,At4g11360,At3g56400,At5g48655,At2g46400,At4g17230,At2g35930,At4g26400,At4g01250,At3g21630,At1g32640,At5g49520,At4g37260,At2g18060,At2g13790,At4g35480,At2g24570,At2g31230,At4g30370,At5g46910,At3g52450,At4g39070,At3g19380,At1g04100…	2.6293159900206806	3.72225E-25	2.97036E-22
GO:0010206	5	5	0	12514	0	5	5350	0.09		At3g27925,At1g50250,At5g39830,At4g18370,At2g47940	1.7976931348623157E308	2.41395E-3	2.34918E-2
GO:0048638	25	27	6	9459	0.06	19	8385	0.23	At3g59900,At5g37055,At3g16320,At3g46290,At3g54720,At1g52150	At1g52150,At3g44600,At5g65700,At1g71696,At1g04400,At4g20270,At5g54380,At4g28190,At5g03150,At4g08920,At5g13290,At2g33880,At2g20000,At5g63980,At2g26670,At1g70940,At5g10480,At3g49670,At4g24190	-1.2732017838942467	4.3089E-3	3.40445E-2
GO:0009627	20	31	10	3782	0.26	10	14067	0.07	At1g59870,At1g22070,At3g04720,At4g01370,At1g64280,At3g56400,At5g06950,At3g12250,At1g75040,At1g02860	At3g12250,At2g46370,At3g48090,At4g20380,At4g37150,At5g64930,At5g60600,At1g74710,At4g33680,At1g55490	1.3135786585392932	4.08699E-3	3.74875E-2
GO:0009628	972	1244	39	333	10.48	933	16564	5.33	At3g22370,At5g59820,At1g27730,At2g40340,At2g41100,At2g30250,At1g10170,At4g11280,At1g32870,At4g02520,At5g08790,At3g19580,At1g18570,At2g38470,At5g59220,At1g30040,At1g32230,At1g02750,At2g47000,At5g20230,At4g34150,At1g02930,At2g36750,At3g08720,At4g17260,At1g55920,At1g02920,At4g37910,At3g22420,At3g23250,At1g09970,At1g73500,At4g12720,At2g37970,At1g55450,At5g52640,At2g40140,At5g49480,At5g51440	At3g22420,At3g11020,At4g31500,At5g47230,At3g57530,At3g25780,At3g45640,At3g51920,At1g74310,At4g15910,At5g54110,At2g05710,At3g47340,At4g02380,At2g47800,At4g19230,At5g07440,At5g08620,At5g54810,At5g14640,At1g54100,At5g43170,At1g51680,At4g27410,At5g57050,At2g26300,At1g52560,At5g64750,At4g32150,At1g77120,At1g25220,At2g22430,At3g61190,At3g06760,At3g49110,At2g32250,At3g53990,At3g50970,At5g67300,At3g12580…	0.7320008999673165	1.0591E-4	3.13024E-3
GO:0010207	7	9	2	16763	0.01	5	1099	0.45	At1g79040,At1g02910	At5g66570,At3g60370,At3g50820,At5g35220,At2g20890	-3.6410641331018114	1.68729E-5	1.03574E-3
GO:0006629	548	839	323	12191	2.58	225	5130	4.2	At2g03760,At2g36800,At2g26560,At2g44990,At1g30040,At1g72520,At2g30550,At3g44830,At5g65110,At1g20510,At3g54950,At4g10955,At3g25780,At1g54020,At1g09500,At4g16760,At4g19230,At5g12010,At3g19260,At1g06570,At1g75930,At2g47650,At5g14930,At5g59420,At4g12250,At1g02400,At1g28600,At5g27520,At5g19440,At4g00500,At2g19450,At1g02660,At1g52340,At5g45340,At4g35790,At3g28530,At3g56960,At1g55020,At1g27980,At2g06050…	At5g45340,At5g41080,At1g13560,At4g16710,At1g28580,At2g29390,At3g11670,At5g18630,At5g16390,At5g60600,At5g67030,At1g74960,At3g26430,At5g59290,At5g48230,At4g36380,At3g02630,At1g03000,At2g30200,At5g10730,At4g25860,At1g24360,At2g20360,At2g16280,At3g25110,At3g23530,At1g43620,At1g06290,At2g35690,At5g47990,At1g73650,At3g54250,At3g23510,At2g29980,At1g13580,At2g43710,At1g71010,At1g62430,At1g48600,At3g14110…	-0.5040403943820947	2.5627E-8	2.04504E-6
GO:0006626	16	18	13	6207	0.21	3	11646	0.03	At1g04070,At1g61570,At5g09420,At1g17530,At5g50810,At5g43970,At3g20000,At5g40930,At5g62050,At2g19080,At2g36070,At2g29530,At1g27390	At3g46560,At2g46470,At3g27080	2.0956221547768394	1.90677E-4	3.10531E-3
GO:0009620	99	125	28	1313	2.09	71	16457	0.43	At2g30770,At1g80840,At5g08790,At2g38470,At2g40140,At3g11820,At3g52400,At5g57220,At1g05010,At1g59870,At3g44480,At3g25780,At1g61560,At4g16760,At2g43510,At3g63420,At1g51680,At3g19260,At2g39660,At3g10985,At5g61600,At3g49110,At4g12470,At4g12490,At5g64250,At3g24550,At4g33430,At2g30020	At3g11820,At1g51680,At4g34460,At2g06050,At5g45110,At3g04720,At1g61850,At1g37130,At4g01370,At4g23100,At1g64280,At2g44490,At4g12480,At3g56400,At1g09770,At4g15900,At2g38870,At3g21240,At5g39580,At2g35940,At3g21630,At1g79670,At2g39200,At1g29340,At2g46450,At4g11260,At1g75830,At1g11310,At4g04780,At4g16860,At5g38280,At5g54430,At3g18165,At5g42650,At3g06490,At3g60190,At2g46240,At2g14560,At5g64120,At4g27320…	1.5979609564264752	4.81496E-10	3.84234E-8
GO:0009814	70	94	32	3760	0.84	38	14039	0.27	At1g32230,At4g23190,At1g59870,At1g74100,At1g51660,At3g44480,At1g61560,At2g40000,At3g63420,At5g10520,At4g23810,At4g34460,At1g55020,At1g22070,At5g45110,At3g04720,At4g01370,At4g23100,At3g21220,At1g64280,At2g44490,At3g56400,At3g44880,At3g25070,At1g66340,At5g06950,At3g12250,At2g34690,At1g75040,At1g02860,At1g06160,At3g21630	At3g12250,At2g39200,At1g29340,At1g11310,At4g04780,At5g06960,At4g16860,At4g38130,At2g46370,At4g26070,At3g48090,At4g20380,At5g13160,At3g46530,At2g39940,At4g16950,At4g37150,At5g64930,At4g11850,At5g51700,At3g20600,At4g16990,At5g45260,At5g60600,At5g44420,At4g29810,At4g22300,At5g03280,At1g74710,At4g37460,At4g37000,At4g35450,At2g27040,At4g33680,At1g55490,At4g11650,At1g12220,At3g54920	1.1455699566613518	5.02054E-6	1.38151E-4
GO:0009817	18	25	16	9449	0.17	2	8402	0.02	At1g59870,At3g44480,At1g61560,At3g63420,At4g34460,At5g45110,At2g44490,At3g21630,At2g39200,At1g29340,At1g11310,At4g04780,At4g16860,At4g16950,At4g37150,At5g51700	At3g20600,At4g16990	1.9620023986265374	1.74723E-3	1.74939E-2
GO:0009816	19	26	10	3782	0.26	9	14068	0.06	At1g32230,At4g23190,At2g40000,At4g23810,At1g55020,At5g45110,At4g23100,At3g44880,At3g25070,At2g34690	At5g13160,At4g11850,At3g20600,At5g45260,At4g37460,At4g35450,At2g27040,At4g11650,At1g12220	1.4190102600332966	2.51872E-3	2.57634E-2
GO:0009626	42	45	23	3769	0.61	19	14058	0.13	At2g26560,At4g12720,At3g11820,At3g52400,At1g51660,At3g45640,At5g15090,At4g37990,At5g45250,At4g23210,At1g28380,At1g22070,At2g01180,At5g61900,At3g21220,At1g64280,At4g25230,At5g51450,At3g54420,At3g25070,At5g06950,At1g02860,At1g33560	At2g01180,At4g02640,At2g43790,At2g20310,At4g26090,At3g28910,At5g45050,At3g48090,At4g20380,At3g46530,At4g37980,At5g15410,At5g64930,At3g20600,At4g22300,At4g37930,At5g43470,At1g12220,At5g54250	1.5074371512314244	1.92808E-6	6.15442E-5
GO:0009617	191	239	60	2197	2.66	131	15481	0.84	At3g26830,At2g30770,At2g30750,At1g80840,At1g10170,At4g15760,At4g02520,At3g28930,At1g18570,At2g38470,At1g32230,At1g02930,At1g02920,At5g47220,At4g23190,At1g09970,At1g72520,At4g12720,At1g19180,At3g54640,At5g52640,At5g57220,At1g59870,At4g31500,At3g45640,At2g40000,At3g15352,At5g05730,At5g15090,At5g44070,At4g37990,At4g39950,At2g22330,At1g25220,At5g06320,At5g45250,At5g57060,At3g49110,At3g12580,At2g47730…	At5g59890,At5g65210,At2g41430,At1g64280,At2g44490,At5g37055,At4g36690,At3g56400,At3g44880,At1g09770,At1g24100,At3g25070,At1g66340,At4g15900,At2g34690,At5g57890,At1g02860,At1g20980,At1g33970,At5g46330,At5g10450,At3g44670,At2g43790,At1g33960,At4g21610,At2g20310,At5g67330,At5g19510,At2g46370,At4g26070,At5g57490,At3g18165,At4g26090,At4g33950,At5g02490,At2g24570,At3g28910,At3g01280,At1g33520,At4g08900…	1.1716679111768045	6.91762E-12	7.88609E-10
GO:0009821	10	13	4	14589	0.03	6	3270	0.18	At1g35190,At3g51430,At3g51450,At3g57020	At5g22020,At1g08470,At3g51440,At3g57010,At3g51420,At3g57030	-1.9009429432887608	4.03137E-3	4.18216E-2
GO:0006631	170	219	60	9405	0.63	110	8294	1.31	At1g72520,At5g65110,At1g20510,At3g25780,At4g16760,At5g27520,At1g55020,At2g06050,At5g27600,At3g02610,At1g61850,At3g60500,At1g43800,At1g08510,At3g58750,At4g23850,At3g05290,At3g07560,At3g61580,At3g12990,At1g04220,At1g69640,At2g45690,At1g32440,At1g65520,At3g55440,At1g36180,At5g47120,At2g34770,At3g11430,At2g26350,At1g19440,At3g15290,At2g46370,At4g16800,At2g42790,At3g05970,At5g16240,At5g42650,At3g28910…	At3g29160,At1g02190,At1g79810,At1g79750,At3g45770,At4g14430,At1g04710,At1g07420,At1g67560,At2g29390,At2g04540,At4g31810,At4g05160,At4g04320,At4g14440,At4g25700,At5g43280,At4g39850,At1g64400,At4g00520,At5g16390,At2g22780,At3g12120,At5g38020,At5g08470,At1g01610,At1g01120,At1g30120,At3g06690,At1g01600,At3g05020,At1g07720,At3g48530,At4g16360,At2g44620,At3g01090,At5g52920,At1g74960,At3g02630,At1g03000…	-0.7318449044991197	4.24047E-6	1.2533E-4
GO:0006633	123	163	39	9426	0.41	84	8320	1	At1g72520,At1g20510,At3g25780,At4g16760,At1g55020,At2g06050,At3g02610,At1g61850,At3g60500,At1g43800,At1g08510,At4g23850,At3g61580,At3g12990,At1g04220,At1g69640,At2g45690,At1g32440,At3g55440,At1g36180,At2g34770,At1g19440,At5g16240,At5g42650,At3g28910,At2g33150,At5g52570,At1g76150,At3g29160,At2g04350,At3g02580,At1g02205,At3g25760,At5g43760,At5g21170,At1g65290,At1g02190,At1g36160,At2g31360	At3g29160,At1g02190,At1g79750,At3g45770,At1g04710,At1g07420,At1g67560,At2g29390,At2g04540,At4g05160,At4g04320,At4g25700,At1g64400,At5g16390,At3g12120,At5g38020,At1g01610,At1g01120,At1g30120,At3g05020,At1g07720,At3g48530,At4g16360,At2g44620,At3g01090,At5g52920,At1g74960,At3g02630,At2g30200,At1g24360,At2g16280,At3g25110,At2g35690,At2g29980,At2g43710,At3g14110,At1g77590,At1g68530,At2g26250,At5g13520…	-0.892064726382089	2.73294E-6	9.05018E-5
GO:0009314	356	475	298	15621	1.87	58	1892	2.97	At5g59820,At1g27730,At2g41100,At1g10170,At1g32870,At5g08790,At1g30040,At5g20230,At2g36750,At3g22420,At2g37970,At4g31500,At1g74310,At3g47340,At4g19230,At1g51680,At5g57050,At2g26300,At1g52560,At3g49110,At2g32250,At3g12580,At1g02400,At3g17609,At5g58070,At5g45340,At1g27650,At1g01470,At3g61140,At5g48150,At1g66480,At2g30490,At1g78600,At1g65350,At5g12030,At3g57290,At4g02890,At5g05410,At5g48720,At3g55270…	At1g48030,At4g03280,At2g39730,At4g01900,At5g38410,At1g29920,At5g05690,At1g30440,At4g34190,At1g10670,At1g15820,At2g05620,At2g25930,At2g26730,At2g43010,At3g15354,At4g30950,At5g63570,At5g35840,At4g32980,At1g44575,At1g20340,At3g51240,At3g48100,At5g18960,At5g66570,At5g08020,At3g28860,At2g06850,At1g60950,At3g15850,At1g14290,At5g51100,At1g67080,At5g44110,At3g19820,At3g08010,At5g04530,At5g58960,At5g06150…	-0.47433121626020014	1.88724E-3	3.42276E-2
GO:0009611	134	170	66	3726	1.74	68	14009	0.48	At1g80840,At5g59820,At1g27730,At4g11280,At5g08790,At5g20230,At1g73500,At1g72520,At1g51760,At3g14050,At1g43160,At1g32920,At1g20510,At1g74100,At1g01720,At5g43570,At5g13220,At3g45640,At4g16760,At2g47800,At5g05730,At1g51680,At2g22330,At3g61190,At1g76650,At1g66760,At1g72450,At3g24550,At2g30020,At1g72920,At1g01470,At1g55020,At2g06050,At4g35770,At2g30490,At1g61730,At4g17080,At2g37690,At4g08500,At3g13790…	At2g06050,At1g32640,At1g22640,At3g51660,At1g13360,At3g16470,At2g02860,At1g73660,At2g28900,At1g74950,At5g50200,At1g52030,At5g59190,At4g38130,At2g46370,At4g26070,At5g38470,At2g28290,At5g42650,At2g33150,At1g49950,At1g07640,At4g24350,At3g23050,At4g37760,At4g24220,At2g39940,At4g23600,At1g26630,At3g61060,At5g53750,At1g72800,At5g64930,At5g54640,At1g71697,At1g77310,At3g25230,At4g22880,At5g47240,At5g44420…	1.294511744884899	5.43973E-13	8.68182E-11
GO:0009607	423	554	84	1257	6.26	339	16189	2.05	At3g26830,At2g30770,At2g30750,At1g80840,At2g15490,At1g15520,At1g42990,At1g10170,At4g15760,At4g02520,At5g08790,At4g34135,At2g15480,At3g28930,At1g18570,At2g38470,At1g32230,At1g02930,At1g02920,At5g47220,At4g23190,At1g09970,At1g72520,At4g12720,At1g19180,At3g54640,At5g52640,At2g40140,At3g11820,At3g52400,At5g57220,At2g38290,At1g05010,At1g59870,At1g74100,At1g51660,At4g31500,At3g44480,At3g54950,At3g25780…	At3g11820,At1g51680,At4g31550,At4g23210,At4g23810,At4g34460,At2g23150,At1g55020,At2g06050,At1g16540,At5g59890,At3g15210,At1g22070,At2g19190,At5g45110,At3g04720,At3g28940,At3g50480,At3g44260,At2g17520,At1g61850,At5g01600,At1g35260,At1g37130,At4g01370,At4g29040,At5g65210,At4g23100,At4g20260,At2g41430,At3g21220,At2g38310,At1g64280,At5g64960,At1g59740,At2g44490,At5g37055,At4g12480,At4g36690,At3g56400…	1.1604207611141217	9.34814E-17	1.49196E-14
GO:0010227	8	14	3	525	0.57	5	17336	0.03	At1g68765,At3g25655,At1g51660	At3g21220,At5g62000,At3g60830,At2g41850,At4g32980	2.9863166568585804	1.28571E-3	2.3318E-2
GO:0009605	304	376	104	3688	2.74	200	13877	1.42	At1g80840,At5g59820,At1g27730,At2g41100,At4g11280,At5g08790,At3g49620,At5g13080,At2g47000,At5g20230,At1g55920,At1g73500,At1g72520,At1g51760,At3g14050,At1g43160,At1g32920,At1g20510,At1g74100,At1g01720,At5g43570,At2g45170,At5g13220,At1g78000,At3g45640,At4g16760,At3g47340,At4g02380,At2g47800,At5g05730,At1g51680,At2g22330,At3g61190,At1g76650,At1g66760,At1g72450,At5g20480,At4g10380,At5g45710,At3g17609…	At3g47340,At2g06050,At3g50210,At1g22920,At1g32640,At5g64330,At1g22640,At3g51660,At1g13360,At5g61270,At3g16470,At2g02860,At1g73660,At1g71040,At1g54990,At5g37770,At5g48850,At3g03540,At1g20630,At2g28900,At1g74950,At1g02090,At5g50200,At5g20730,At5g12890,At5g45380,At5g18200,At5g57360,At1g78380,At1g52030,At5g59190,At4g38130,At2g18390,At2g46370,At3g05630,At4g26070,At1g66410,At4g26090,At5g38470,At3g59060…	0.671222020287862	1.26547E-7	5.61026E-6
GO:0009308	387	533	37	795	4.45	350	16687	2.05	At1g01480,At1g17960,At4g11280,At1g05560,At1g55920,At3g44720,At1g73500,At2g04400,At3g54640,At1g24909,At1g05010,At2g43820,At1g25155,At5g19550,At3g09830,At4g31500,At1g25083,At5g38710,At1g24807,At1g17745,At3g47340,At5g07440,At4g21990,At1g17290,At5g54810,At5g05730,At5g03320,At3g25900,At3g47540,At1g06570,At5g17990,At2g26300,At2g33840,At3g12670,At5g13280,At4g39950,At2g22330	At1g01480,At1g17745,At3g47340,At3g25900,At1g25220,At3g10340,At3g49700,At4g19810,At4g35630,At4g27070,At3g01650,At3g30775,At3g13110,At5g22630,At2g02390,At1g52340,At4g34200,At5g22800,At4g04610,At4g35790,At1g27980,At5g54080,At4g37670,At3g04720,At3g53260,At1g25350,At5g38830,At4g12290,At4g11840,At3g02470,At1g70980,At3g11710,At2g02010,At1g63660,At5g05590,At3g10050,At1g72550,At1g29900,At4g30530,At3g20330…	0.797027895653336	3.95709E-5	8.77155E-4
GO:0022900	132	204	99	15820	0.62	33	1917	1.69	At1g32350,At3g22370,At1g28480,At5g20230,At3g08710,At5g57050,At2g27510,At4g33040,At5g63030,At3g27380,At1g06830,At1g22840,At4g10040,At2g30540,At1g77370,At5g53560,At1g64540,At4g15660,At1g72280,At1g19730,At2g15570,At4g04020,At5g40370,At3g15660,At5g67590,At1g36150,At5g13440,At4g26160,At2g02850,At4g29670,At2g38960,At1g79010,At3g62960,At1g30510,At5g09600,At5g64210,At2g44790,At2g47880,At4g05390,At2g30950…	At4g03280,At1g55370,At4g02580,At2g07751,At3g15360,At2g45770,At2g05620,At5g18600,At4g30950,At2g01590,At3g02730,At1g20340,At4g15690,At5g66570,At1g60950,At3g15850,At2g46820,At5g66190,At1g64770,At1g32550,At1g10960,At4g14890,At1g15980,At3g50820,At5g64040,At1g76100,At1g60600,At4g04640,At5g45040,At4g09650,At1g20020,At5g06690,At3g16250	-1.0119012096078908	3.91846E-6	2.60578E-4
GO:0042542	86	115	76	17179	0.44	10	604	1.63	At1g74310,At1g52560,At3g49110,At3g12580,At4g08780,At5g12030,At5g05410,At5g01600,At4g08770,At2g47180,At5g05340,At5g06730,At1g54050,At3g04120,At4g08390,At4g37530,At5g14130,At5g39580,At3g03670,At1g68850,At3g21770,At5g19890,At1g07890,At5g37770,At2g32120,At2g43790,At1g20630,At4g26070,At4g03240,At5g64110,At2g18170,At4g25980,At2g46240,At5g64120,At1g24110,At4g32320,At4g37520,At1g20620,At4g12400,At1g22770…	At5g17820,At4g30170,At4g09010,At5g63310,At5g67400,At1g05260,At1g05250,At5g40150,At1g05240,At4g26010	-1.3197205413993454	7.20841E-4	2.501E-2
GO:0042547	18	28	9	15910	0.06	9	1941	0.46	At3g55500,At1g26770,At5g39280,At4g38210,At1g10550,At5g39290,At3g08550,At2g39700,At1g70710	At3g03220,At3g54920,At3g29030,At1g62980,At1g12560,At2g03090,At2g37640,At2g28950,At4g01630	-2.103744538162822	4.17437E-5	1.66557E-3
GO:0006606	30	42	30	14563	0.21	0	3276	0	At3g61630,At2g46310,At3g06720,At3g63130,At4g16143,At2g46520,At5g55190,At5g17020,At2g30060,At1g07140,At5g20010,At1g27970,At5g41790,At2g31660,At4g02150,At4g27950,At1g11570,At3g59020,At1g09270,At4g27640,At1g26170,At2g16950,At3g03110,At5g53480,At5g20020,At1g02690,At1g71480,At1g27310,At4g23750,At5g58590		1.7976931348623157E308	3.64302E-3	4.18216E-2
GO:0006412	869	1325	18	814	2.16	851	16186	5	At2g18193,At3g50930,At1g17960,At3g55620,At1g69840,At2g03130,At4g34150,At3g08720,At5g20160,At4g11890,At2g44070,At1g49050,At1g77840,At1g61710,At1g62420,At4g22380,At4g34590,At2g33840	At5g65660,At3g02190,At3g49700,At5g59240,At3g14990,At1g66760,At3g55170,At5g14930,At2g40780,At2g34260,At5g15520,At3g09680,At1g72690,At1g74010,At3g58660,At2g42650,At1g30880,At1g64600,At2g41630,At5g22800,At3g28500,At5g47880,At1g13330,At1g34370,At3g61620,At5g44320,At5g02470,At1g36730,At1g74590,At3g04770,At5g16970,At3g18560,At1g78860,At1g27380,At1g54290,At1g77180,At1g52500,At3g60980,At1g75410,At4g02230…	-0.8660987866241026	6.55772E-5	1.27636E-3
GO:0006413	66	84	37	6183	0.59	29	11620	0.25	At3g55620,At2g44070,At1g77840,At2g40780,At2g41630,At5g44320,At1g36730,At1g54290,At4g11420,At4g20980,At1g48970,At5g20920,At2g39820,At5g27620,At3g13920,At5g06000,At2g39990,At1g71350,At1g69410,At5g35680,At3g07920,At2g04520,At4g18300,At5g18110,At5g57870,At4g18040,At4g27130,At1g72340,At3g11400,At4g01090,At4g33250,At5g27640,At2g45730,At1g65220,At1g10840,At4g18330,At5g54940	At1g10840,At4g18330,At5g54940,At1g53900,At1g53880,At3g07300,At4g11160,At5g35620,At1g22780,At3g10330,At1g26630,At1g13950,At1g34030,At1g67840,At4g36650,At4g34110,At4g09800,At5g38640,At1g29550,At2g24060,At5g11900,At2g05830,At5g54760,At5g36230,At5g54670,At4g30690,At1g17220,At1g16720,At4g11175	0.8745462435050839	4.20436E-4	5.8861E-3
GO:0042744	61	84	52	17203	0.3	9	605	1.47	At3g49110,At4g08780,At4g08770,At5g05340,At5g06730,At4g08390,At4g37530,At5g14130,At5g39580,At3g03670,At1g68850,At3g21770,At5g19890,At1g07890,At1g20630,At5g64110,At4g25980,At5g64120,At1g24110,At4g32320,At4g37520,At1g20620,At4g35000,At5g66390,At4g35090,At3g27820,At4g31760,At4g36430,At2g41480,At3g17070,At1g71695,At2g35380,At5g51890,At4g11290,At3g09640,At3g52880,At2g22420,At2g18980,At5g42180,At5g47000…	At5g17820,At4g30170,At4g09010,At5g67400,At1g05260,At1g05250,At5g40150,At1g05240,At4g26010	-1.5935914669209899	2.21372E-4	1.10409E-2
GO:0042742	150	178	45	2212	1.99	105	15507	0.67	At2g30770,At1g80840,At1g10170,At4g02520,At1g18570,At2g38470,At1g32230,At1g02930,At1g02920,At5g47220,At4g23190,At1g09970,At4g12720,At1g19180,At3g54640,At5g52640,At5g57220,At1g59870,At4g31500,At2g40000,At5g15090,At5g44070,At4g39950,At2g22330,At5g06320,At5g45250,At5g57060,At3g49110,At2g47730,At4g31550,At4g33430,At4g23210,At4g23810,At2g23150,At1g55020,At1g16540,At5g59890,At3g15210,At1g22070,At2g19190…	At5g59890,At5g65210,At2g44490,At5g37055,At4g36690,At3g56400,At3g44880,At1g09770,At1g24100,At3g25070,At1g66340,At4g15900,At2g34690,At1g02860,At1g20980,At5g46330,At5g10450,At3g44670,At2g43790,At2g20310,At5g67330,At5g19510,At2g46370,At4g26070,At3g18165,At4g26090,At4g33950,At2g24570,At1g33520,At4g08900,At1g80600,At5g13160,At1g08830,At2g39940,At2g39770,At1g77920,At3g27890,At4g39090,At1g26630,At5g10030…	1.10009659083472	1.554E-8	8.7136E-7
GO:0006401	18	18	13	6207	0.21	5	11644	0.04	At3g01540,At2g03820,At3g50100,At5g63120,At1g55150,At5g42540,At5g47010,At1g54490,At1g75660,At1g08370,At1g33980,At5g14580,At3g06480	At5g63120,At5g13570,At3g13300,At5g63980,At3g03710	1.5846247834792975	1.79964E-3	1.79514E-2
GO:0031347	41	55	21	3771	0.55	20	14057	0.14	At1g80840,At5g47220,At4g12720,At3g11820,At3g52400,At1g59870,At3g05360,At3g18690,At3g61190,At5g45250,At5g20480,At4g23810,At5g59890,At3g15210,At5g61900,At1g64280,At3g56400,At4g39030,At1g09770,At3g25070,At4g15900	At5g59890,At2g43790,At1g11310,At2g46370,At3g18165,At1g33520,At1g80680,At3g29160,At5g35620,At2g39940,At2g18790,At4g03550,At5g23570,At2g25000,At1g77470,At4g22300,At5g03280,At1g74710,At4g31800,At2g18950	1.3645704382428407	2.12769E-5	4.71639E-4
GO:0009875	23	41	13	3779	0.34	10	14067	0.07	At4g21390,At1g61360,At1g11330,At1g61380,At1g11280,At4g21380,At2g19130,At4g27300,At1g61420,At1g61610,At1g61390,At1g61400,At3g22200	At1g61480,At1g11300,At4g24580,At1g11350,At1g11410,At4g16295,At2g41890,At4g11900,At4g00340,At1g65800	1.5767364688756982	2.2665E-4	3.28377E-3
GO:0000302	108	138	97	17158	0.56	11	603	1.79	At1g32230,At1g74310,At4g21830,At4g02380,At1g52560,At3g49110,At3g12580,At1g56650,At4g08780,At5g12030,At5g05410,At5g01600,At4g08770,At2g47180,At5g05340,At5g06730,At1g54050,At3g04120,At4g08390,At4g37530,At5g14130,At5g39580,At3g03670,At1g68850,At1g61120,At3g21770,At2g17420,At5g19890,At1g07890,At5g37770,At2g32120,At2g43790,At1g20630,At4g35460,At2g40300,At4g26070,At4g03240,At5g64110,At3g48090,At3g56090…	At5g23310,At5g17820,At4g30170,At4g09010,At5g63310,At5g67400,At1g05260,At1g05250,At5g40150,At1g05240,At4g26010	-1.171486913700713	1.21791E-3	3.57053E-2
GO:0009873	102	169	47	3745	1.24	55	14022	0.39	At2g47520,At5g51190,At3g61630,At4g06746,At3g23240,At1g71520,At1g32230,At5g47220,At2g46310,At4g17500,At1g62300,At1g43160,At5g47230,At5g13330,At5g64750,At5g61600,At1g28370,At3g24500,At1g73730,At1g68550,At1g44830,At3g15210,At1g22985,At5g03730,At4g17490,At2g44840,At1g68840,At1g53170,At4g36900,At1g25560,At3g20770,At3g23150,At1g53910,At3g25730,At1g21910,At1g79700,At1g66340,At1g22190,At5g25350,At2g41710…	At2g41710,At4g02570,At3g14230,At1g04310,At3g25890,At5g44790,At3g20310,At5g61890,At2g40940,At1g50640,At1g77640,At3g04580,At2g31230,At4g20380,At4g27950,At5g60120,At1g71130,At4g18450,At1g13260,At5g43410,At2g25490,At4g32800,At1g25490,At5g65130,At2g23340,At1g16060,At5g11590,At3g60490,At1g17440,At3g16280,At3g50260,At3g16770,At5g44210,At2g39250,At4g02680,At5g42190,At1g01250,At2g28550,At4g13040,At4g23750…	1.163020324293181	2.75408E-8	1.56983E-6
GO:0051707	385	493	81	1260	6.04	304	16224	1.84	At3g26830,At2g30770,At2g30750,At1g80840,At2g15490,At1g10170,At4g15760,At4g02520,At5g08790,At4g34135,At2g15480,At3g28930,At1g18570,At2g38470,At1g32230,At1g02930,At1g02920,At5g47220,At4g23190,At1g09970,At1g72520,At4g12720,At1g19180,At3g54640,At5g52640,At2g40140,At3g11820,At3g52400,At5g57220,At2g38290,At1g05010,At1g59870,At1g74100,At1g51660,At4g31500,At3g44480,At3g54950,At3g25780,At3g45640,At1g61560…	At3g11820,At1g51680,At4g31550,At4g23210,At4g23810,At4g34460,At2g23150,At1g55020,At2g06050,At1g16540,At5g59890,At3g15210,At1g22070,At2g19190,At5g45110,At3g04720,At3g28940,At3g50480,At1g61850,At5g01600,At1g37130,At4g01370,At5g65210,At4g23100,At4g20260,At2g41430,At3g21220,At1g64280,At5g64960,At1g59740,At2g44490,At5g37055,At4g12480,At4g36690,At3g56400,At5g13580,At5g24590,At5g61210,At3g44880,At4g39030…	1.232801359711603	9.73786E-18	2.59027E-15
GO:0000087	31	39	24	16741	0.14	7	1097	0.63	At1g05560,At5g01520,At3g55340,At1g75950,At1g67370,At5g03455,At3g48750,At5g08290,At3g48150,At4g32200,At1g61000,At4g11920,At1g47200,At5g42080,At2g32900,At5g04470,At3g54650,At3g24730,At3g59550,At1g02970,At5g54670,At2g18290,At5g62410,At3g54180	At4g34160,At3g25980,At5g48600,At5g06150,At3g57060,At5g13840,At5g37630	-1.4931379378479221	2.39187E-3	4.06491E-2
GO:0009867	28	32	7	365	1.88	21	17476	0.12	At1g28480,At3g23240,At1g32230,At5g47220,At1g19180,At3g11820,At3g52400	At1g19180,At3g11820,At4g34460,At3g15210,At4g01370,At3g56400,At1g32640,At4g02570,At4g11260,At2g43790,At2g46370,At2g39940,At2g18790,At5g64930,At3g17860,At1g17440,At2g01570,At1g66350,At1g14920,At2g44050,At5g11270	2.770074147820725	1.3007E-6	6.91972E-5
GO:0009853	38	42	2	6218	0.03	36	11613	0.31	At3g54110,At2g26350	At1g14450,At2g47690,At1g67090,At5g38420,At5g38430,At2g27730,At2g38400,At4g34700,At1g04630,At1g19580,At5g47435,At3g18410,At1g47260,At5g37510,At2g02050,At2g33220,At4g00585,At5g66510,At2g31490,At5g52840,At3g48680,At1g49140,At4g16450,At4g37930,At1g80380,At1g68010,At1g23310,At1g67350,At1g70580,At3g14420,At2g35370,At4g17360,At5g04140,At5g38410,At2g13360,At3g14415	-2.265694909269106	2.46193E-5	7.01649E-4
GO:0009851	15	21	5	827	0.6	10	17027	0.06	At4g31500,At5g54810,At5g05730,At4g39950,At2g22330	At1g25220,At5g20960,At2g27150,At4g24670,At3g44300,At2g20610,At1g70560,At3g44310,At5g11320,At1g08980	2.3316037228370075	4.39242E-4	6.2592E-3
GO:0009850	29	37	8	1333	0.6	21	16507	0.13	At4g31500,At5g54810,At5g05730,At4g39950,At2g22330,At1g25220,At3g01650,At5g27520	At1g44350,At5g20960,At3g05290,At5g56660,At2g27150,At3g02875,At5g56650,At4g24670,At3g44300,At4g05530,At1g48410,At5g14420,At2g20610,At4g14430,At1g70560,At3g44310,At3g10870,At5g11320,At1g55320,At2g33860,At1g08980	1.5512715961252452	1.01564E-3	1.37369E-2
GO:0046685	8	9	5	2252	0.22	3	15609	0.02	At5g52640,At4g13180,At5g44070,At4g10380,At4g33540	At5g03455,At4g18910,At1g09570	2.446854584464823	1.28696E-3	1.58554E-2
GO:0006457	224	273	204	17051	1.18	20	594	3.26	At4g37910,At5g52640,At5g03030,At3g11450,At5g55200,At4g36040,At3g12580,At5g22060,At3g12340,At2g35540,At1g74250,At5g48570,At2g35720,At2g01340,At5g06110,At1g21080,At5g23590,At5g09540,At1g26660,At2g25140,At5g12030,At4g32420,At3g63400,At2g02090,At5g43260,At1g77930,At3g09440,At2g24860,At1g03760,At2g38000,At5g49580,At1g08450,At1g72280,At3g44110,At3g09700,At5g37440,At2g07340,At4g25340,At5g18750,At2g26890…	At5g03160,At1g09210,At5g28540,At5g42020,At4g09350,At2g43560,At1g73655,At1g75690,At3g13470,At3g45050,At3g01480,At2g30695,At4g24190,At3g47650,At5g55220,At3g62600,At5g45680,At1g74070,At1g56340,At1g22630	-1.0346970923652814	9.71644E-5	6.16675E-3
GO:0006839	53	69	30	6190	0.48	23	11626	0.2	At4g27940,At1g04070,At4g24570,At5g27520,At2g22500,At5g13490,At4g28390,At1g61570,At4g32400,At5g09420,At1g17530,At2g46320,At3g05290,At5g50810,At5g43970,At3g20000,At3g53940,At5g40930,At3g54110,At1g07030,At4g15010,At5g62050,At2g19080,At2g36070,At2g37890,At2g29530,At5g01500,At1g27390,At2g47490,At4g01100	At4g11440,At3g08580,At2g30160,At3g46560,At2g46470,At3g20240,At1g25380,At1g74240,At5g15640,At3g10370,At1g72820,At5g64970,At1g14560,At5g66380,At5g48970,At1g14140,At3g27080,At5g19760,At5g51050,At1g34065,At5g42130,At5g58970,At5g46800	0.8960120483156598	1.29993E-3	1.48192E-2
GO:0010942	5	7	3	829	0.36	2	17035	0.01	At4g11280,At5g10380,At1g02170	At2g46240,At1g32540	3.428270283067936	9.37229E-4	1.18339E-2
GO:0006081	27	28	12	12502	0.1	15	5340	0.28	At2g05710,At1g54100,At2g31350,At2g43430,At4g26970,At3g16910,At1g06130,At1g53580,At5g60600,At3g21720,At2g22780,At5g43940	At5g60600,At4g34350,At3g47450,At1g44170,At5g49970,At3g10850,At1g63970,At5g42890,At4g34240,At3g03710,At4g36250,At5g09660,At2g02500,At4g15560,At5g62790	-1.0738065298517268	5.70644E-3	4.02986E-2
GO:0019253	13	14	3	12511	0.02	10	5345	0.19	At1g67090,At5g38420,At5g38430	At1g56190,At2g21170,At1g42970,At3g26650,At5g38410,At3g54050,At3g55800,At3g04790,At1g32060,At3g62410	-2.0544195171841904	6.42934E-4	9.16181E-3
GO:0019252	17	18	6	12508	0.05	11	5344	0.21	At1g32900,At4g39210,At3g02140,At5g48300,At5g03650,At5g04360	At1g11720,At2g36390,At5g51820,At5g24300,At1g27680,At2g21590,At2g39930,At1g10670,At1g03310,At5g19220,At3g55800	-1.4565298069315658	5.52834E-3	3.97443E-2
GO:0010020	10	10	4	14589	0.03	6	3270	0.18	At5g42480,At2g36250,At1g75010,At5g24020	At1g69390,At5g53280,At2g21280,At1g63680,At5g55280,At3g19720	-1.9009429432887608	4.03137E-3	4.18216E-2
GO:0019288	9	9	1	12513	0.01	8	5347	0.15	At5g60600	At5g60600,At4g34350,At3g47450,At1g63970,At3g03710,At2g02500,At4g15560,At5g62790	-2.9296739895961594	4.28114E-4	6.8327E-3
GO:0006073	86	134	43	12471	0.34	43	5312	0.8	At4g25810,At4g09570,At3g06500,At1g76040,At1g18890,At4g30280,At1g55850,At4g30270,At3g48580,At1g32900,At3g62720,At1g65310,At1g32170,At3g23920,At4g39210,At5g57550,At3g02140,At1g71100,At4g23990,At2g01850,At5g50750,At3g03050,At1g35670,At3g02230,At1g05570,At2g39770,At5g49720,At2g32530,At5g48300,At3g52180,At1g67140,At2g03220,At4g03550,At2g31960,At5g64740,At5g03650,At2g20370,At1g10550,At5g04360,At3g07160…	At2g36850,At4g09020,At3g08550,At5g15650,At1g11720,At2g36390,At5g57530,At5g05170,At5g63840,At5g48070,At4g18780,At1g10760,At2g25540,At5g09870,At5g51820,At4g32410,At3g59100,At5g24300,At5g64860,At1g27680,At2g21590,At4g02500,At1g69830,At5g16510,At3g23730,At2g39930,At4g17090,At5g17520,At4g25820,At5g13000,At5g65730,At1g10670,At3g44990,At4g15210,At1g03310,At3g01180,At5g19220,At2g06850,At4g18240,At2g36870…	-0.8534375367644774	1.24314E-4	2.68115E-3
GO:0006071	19	28	7	12507	0.06	12	5343	0.22	At3g17240,At3g15290,At1g71340,At3g16950,At5g41080,At3g10370,At4g26690	At5g41080,At1g80460,At4g16155,At5g55480,At1g66980,At4g29010,At3g56840,At5g08030,At2g41540,At5g40610,At3g02040,At1g66970	-1.3894976953238223	3.92597E-3	3.18591E-2
GO:0006270	10	14	4	15915	0.03	6	1944	0.31	At3g55350,At3g09660,At1g80190,At1g02970	At2g07690,At5g46280,At2g16440,At1g44900,At4g02060,At5g44635	-2.507979462803973	2.38399E-4	6.56009E-3
GO:0006816	24	30	5	827	0.6	19	17018	0.11	At3g63380,At3g22910,At4g29900,At3g57330,At4g37640	At2g28910,At1g27770,At1g07810,At5g53010,At4g00900,At1g07670,At3g51860,At2g38170,At2g22950,At5g05987,At4g03560,At3g21180,At1g10130,At5g57110,At4g37270,At2g41560,At1g55730,At5g01490,At4g35920	1.6892211246534712	4.38892E-3	4.54852E-2
GO:0010033	807	1171	101	731	12.14	706	16331	4.14	At3g26830,At2g38340,At3g46080,At3g28580,At1g80840,At5g59820,At5g58610,At1g27730,At2g47520,At2g40340,At5g27420,At1g15520,At1g42990,At1g68765,At3g46090,At1g28480,At2g32020,At4g11280,At1g61800,At4g33050,At4g02520,At5g51190,At3g61630,At5g08790,At3g19580,At1g18570,At4g06746,At3g23240,At1g05560,At3g28210,At2g38470,At1g71520,At5g59220,At1g32230,At2g47000,At3g16530,At2g23320,At4g17260,At1g07520,At3g46600…	At3g11820,At5g13220,At4g18010,At3g47340,At4g27410,At1g25220,At2g22430,At3g61190,At5g61600,At1g72450,At1g16510,At3g50970,At5g67300,At1g28370,At5g01540,At3g24500,At1g73730,At3g07370,At3g46620,At2g37430,At1g66160,At5g45710,At1g51700,At4g31550,At1g68550,At4g33430,At3g04280,At2g19450,At3g56860,At1g52340,At3g04730,At4g23210,At3g21150,At3g59900,At2g17290,At4g23810,At3g50060,At4g34460,At3g16720,At5g66070…	1.1619122406749822	4.32912E-20	1.15155E-17
GO:0006066	306	416	172	12342	1.37	134	5221	2.5	At2g29350,At3g49160,At5g56350,At2g36580,At3g29250,At3g08590,At2g19800,At4g17260,At5g51830,At4g13180,At4g18010,At5g56630,At5g11670,At2g47650,At2g36460,At1g76550,At3g11900,At1g50460,At1g52340,At1g14520,At4g35790,At3g28530,At5g57655,At4g25900,At2g47130,At3g47800,At5g41670,At5g40760,At5g50130,At4g11840,At3g17240,At3g12800,At2g36530,At3g04120,At5g58770,At5g65750,At4g08170,At2g29340,At1g62610,At1g67300…	At5g41080,At2g29390,At5g60600,At5g13980,At1g49670,At5g59290,At4g20930,At4g29130,At1g24360,At1g54220,At5g61580,At2g29360,At3g06060,At3g52200,At4g29120,At5g50850,At4g16130,At4g21750,At4g34350,At3g47450,At2g41850,At1g70730,At3g06580,At3g50520,At4g01510,At1g47290,At1g63970,At1g80460,At3g26720,At3g47520,At4g28706,At4g16155,At5g66280,At3g14790,At1g09780,At1g04410,At4g20760,At5g55480,At5g51820,At1g56190…	-0.6106644486079181	2.80072E-7	1.39686E-5
GO:0006260	87	303	74	16691	0.44	13	1091	1.18	At3g02150,At3g19150,At1g09815,At2g25140,At3g54710,At3g09100,At5g64420,At1g08130,At3g55350,At1g63160,At5g58230,At5g08550,At2g02480,At4g10710,At3g20540,At1g78650,At3g23580,At4g19130,At5g46920,At1g67500,At5g55310,At1g50840,At4g31210,At2g06510,At3g12280,At3g48750,At1g30010,At4g29910,At4g14700,At5g22010,At5g55300,At3g02760,At5g24630,At1g30680,At2g21790,At5g63400,At1g48380,At4g11920,At1g20330,At2g23430…	At5g08020,At1g14410,At5g41880,At2g16440,At1g44900,At1g10930,At4g18480,At4g02060,At3g27060,At1g15570,At5g44635,At1g07370,At5g45930	-0.9886592094027137	2.55725E-3	4.25143E-2
GO:0006268	10	12	4	15915	0.03	6	1944	0.31	At5g55310,At4g31210,At5g55300,At5g63920	At2g07690,At5g46280,At2g16440,At1g44900,At4g02060,At5g44635	-2.507979462803973	2.38399E-4	6.56009E-3
GO:0010027	15	17	8	15911	0.05	7	1943	0.36	At2g26300,At2g30950,At1g32500,At2g01110,At3g47450,At3g10670,At4g31780,At2g28800	At2g28800,At2g45770,At2g07050,At3g24590,At5g35220,At5g12130,At2g20890	-1.9692461309058937	5.30348E-4	1.24476E-2
GO:0009396	16	23	3	12511	0.02	13	5342	0.24	At5g05980,At4g00620,At5g13050	At2g38660,At5g41480,At1g76730,At3g55630,At3g07270,At2g12200,At2g12280,At5g57850,At1g50480,At3g12290,At3g11750,At4g30690,At3g10160	-2.3173452114409208	3.29056E-5	8.47053E-4
GO:0006694	76	91	14	6206	0.23	62	11587	0.53	At1g09500,At2g47650,At4g12250,At5g19440,At3g28530,At1g80820,At1g15950,At4g23920,At2g28760,At5g14700,At1g09480,At2g33600,At4g30440,At1g76090	At1g09500,At2g17370,At3g23820,At3g50660,At3g30180,At4g37760,At2g38050,At3g02580,At1g63180,At3g13730,At1g09490,At5g15910,At5g42800,At1g11680,At2g43420,At3g62830,At1g20330,At3g46440,At1g76490,At3g53520,At2g29390,At2g02400,At1g12780,At1g50430,At1g20050,At4g33360,At4g34640,At5g44480,At1g66800,At4g20460,At1g78570,At4g00110,At1g58440,At5g59290,At4g36380,At5g10730,At2g20360,At4g35420,At1g47290,At5g58490…	-0.8637098414410962	2.34088E-3	2.22383E-2
GO:0016071	130	153	95	9370	1	35	8369	0.42	At4g37120,At3g01540,At1g02840,At2g03820,At3g56860,At4g03430,At1g27650,At3g23325,At5g63120,At1g77180,At2g17520,At1g16610,At2g41500,At3g09100,At1g55150,At5g64960,At2g30260,At3g61860,At4g36690,At1g28960,At2g23930,At1g55310,At5g11010,At4g20440,At1g80070,At2g33340,At3g50670,At5g42540,At2g37340,At3g26560,At5g52040,At3g12680,At4g21660,At4g24740,At5g47010,At5g64200,At1g54490,At1g75660,At5g12190,At5g64270…	At3g56860,At5g63120,At2g43190,At3g53500,At3g61240,At2g22090,At5g11170,At4g25500,At3g53460,At2g01480,At3g19460,At1g09140,At4g14300,At3g52210,At5g54890,At5g53180,At3g62650,At4g01595,At2g48120,At4g14342,At5g39930,At1g43190,At1g30460,At5g16180,At2g20020,At5g51660,At3g03710,At2g45810,At1g23400,At1g54385,At5g59500,At4g24770,At5g38290,At2g37220,At5g16140	0.8855501369115334	3.40085E-6	1.0438E-4
GO:0006888	25	27	0	3792	0	25	14052	0.18		At2g01470,At4g17170,At5g62220,At1g05520,At4g32640,At5g54750,At3g47700,At3g07100,At2g21630,At3g58170,At4g01810,At1g02130,At3g44340,At1g51160,At2g21390,At2g27460,At4g14160,At5g58030,At2g20930,At4g14455,At3g23660,At3g13870,At1g62020,At1g80500,At3g52190	1.7976931348623157E308	5.17049E-3	4.5845E-2
GO:0008037	24	45	14	3778	0.37	10	14067	0.07	At4g21390,At5g56350,At1g61360,At1g11330,At2g34260,At1g61380,At1g11280,At4g21380,At2g19130,At4g27300,At1g61420,At1g61610,At1g61390,At1g61400	At1g61480,At1g11300,At5g63680,At5g08570,At1g11350,At1g11410,At2g41890,At4g11900,At4g00340,At1g65800	1.651109096317454	8.10987E-5	1.43815E-3
GO:0006470	59	75	51	12463	0.41	8	5347	0.15	At3g62260,At2g40180,At5g57050,At2g30020,At1g67820,At4g31860,At4g11240,At5g43380,At1g72770,At3g55270,At1g71860,At3g09100,At3g17250,At2g33700,At4g26080,At2g29400,At5g01520,At1g07430,At3g06110,At1g64040,At2g04550,At3g23610,At3g58500,At3g12620,At4g33920,At1g43900,At1g17550,At2g25620,At3g11410,At1g73820,At5g27840,At2g42810,At4g30600,At5g06750,At3g06270,At5g10740,At2g39840,At3g52180,At4g27800,At1g17720…	At1g17720,At5g53140,At3g16560,At3g10940,At3g01510,At5g66570,At5g02760,At3g50820	1.0061554921668445	4.26439E-3	3.25529E-2
GO:0010260	17	25	10	3782	0.26	7	14070	0.05	At1g69490,At5g37080,At1g17020,At5g51640,At5g45900,At5g31412,At5g39610,At5g11520,At5g62000,At2g35980	At5g62000,At3g48140,At1g59750,At5g64930,At1g20900,At5g03280,At1g54040	1.6704668448287643	8.06992E-4	1.0733E-2
GO:0006855	46	76	9	823	1.08	37	17000	0.22	At2g04070,At2g04050,At1g15520,At2g04040,At1g33080,At1g59870,At2g47800,At3g21690,At1g15170	At1g33080,At1g66760,At1g61890,At1g73700,At3g23550,At5g60430,At1g71140,At4g39030,At4g25640,At5g52450,At2g02890,At2g16650,At3g16340,At1g33110,At3g53480,At5g17700,At5g52050,At2g37280,At5g65380,At4g22790,At5g38030,At2g04090,At1g51340,At1g15150,At3g23560,At1g47530,At4g21910,At2g04100,At1g11670,At1g15180,At2g21340,At3g08040,At1g15210,At2g38330,At4g29140,At2g26910,At2g32230	1.6143190870532782	2.29589E-4	3.73903E-3
GO:0010075	17	19	2	9463	0.02	15	8389	0.18	At3g54720,At1g52150	At1g52150,At3g44600,At5g65700,At1g71696,At1g04400,At4g20270,At4g28190,At5g03150,At4g08920,At5g13290,At2g33880,At2g26670,At1g70940,At3g49670,At4g24190	-2.135371154204203	8.42185E-4	1.10174E-2
GO:0052386	19	19	8	824	0.96	11	17026	0.06	At1g18570,At3g54640,At5g57220,At1g59870,At4g31500,At5g44070,At4g39950,At2g22330	At4g23100,At2g44490,At1g19300,At1g24100,At1g66340,At5g46330,At4g03550,At3g07160,At5g03280,At5g61130,At4g26850	2.7098726054159963	1.02116E-6	3.54299E-5
GO:0010073	39	48	12	9453	0.13	27	8377	0.32	At3g07780,At4g29040,At1g23380,At2g27990,At5g48160,At3g55510,At4g36920,At4g24670,At3g54720,At2g17950,At1g69120,At1g52150	At1g23380,At4g24670,At1g52150,At4g28980,At3g44600,At5g65700,At2g46920,At1g71696,At2g22540,At2g34780,At1g04400,At4g20270,At2g15790,At4g28190,At1g70560,At5g03150,At5g61850,At4g08920,At5g13290,At2g27230,At2g33880,At4g27760,At2g26670,At1g70940,At4g32980,At3g49670,At4g24190	-0.9317725124879036	6.00438E-3	4.2266E-2
GO:0006461	194	292	166	16599	0.99	28	1076	2.54	At1g24150,At1g09070,At2g41740,At1g63270,At2g41630,At5g58470,At2g05380,At4g35540,At3g61140,At4g13510,At3g13445,At2g25970,At3g57290,At4g12610,At4g01710,At1g61040,At1g75510,At2g01600,At4g14110,At1g07480,At1g67120,At5g43630,At1g54140,At3g07560,At1g22920,At5g35200,At4g24440,At3g51790,At2g46520,At3g60740,At4g02570,At4g21010,At5g54650,At5g62050,At4g31720,At4g20280,At3g23990,At1g02090,At5g17020,At4g35870…	At1g59840,At4g14960,At5g62690,At1g75820,At5g66570,At3g60370,At5g62700,At3g52750,At2g28740,At5g03940,At5g59970,At2g36990,At2g47910,At3g46320,At1g75780,At3g26710,At3g50820,At1g22700,At1g20010,At5g35220,At1g08540,At5g58260,At2g20890,At1g49380,At5g12250,At3g48500,At5g36120,At5g39210	-0.9563087126631504	2.78492E-5	1.51314E-3
GO:0006468	645	1103	134	2123	5.94	511	15101	3.27	At3g25250,At1g69790,At5g25930,At1g71530,At4g04490,At4g21390,At1g74360,At3g08720,At1g61360,At5g67080,At3g53810,At4g23190,At3g22420,At1g51890,At1g09970,At1g73500,At1g11050,At1g17750,At1g69730,At4g11890,At1g14370,At3g20410,At4g09570,At5g61560,At4g25390,At2g23450,At3g09830,At1g51660,At1g01560,At3g57530,At3g45640,At1g11330,At1g69270,At3g55450,At5g66210,At3g13380,At3g08760,At1g76040,At4g18250,At2g31880…	At3g22420,At1g76040,At4g08850,At5g47080,At3g21220,At5g64960,At2g05940,At4g35230,At1g21270,At5g63370,At3g46920,At3g58760,At4g23300,At2g23080,At1g15530,At4g27300,At2g27150,At2g34650,At3g20830,At1g14000,At1g61420,At1g51850,At3g63260,At3g25070,At1g01140,At2g23770,At1g07870,At1g66340,At3g51270,At3g59700,At5g66790,At5g41990,At1g56145,At1g16270,At2g13800,At1g61610,At3g02880,At2g47060,At4g16250,At4g04720…	0.62340099381974	3.4743E-9	2.52045E-7
GO:0007169	77	130	38	12476	0.3	39	5316	0.73	At1g74360,At1g09970,At1g17750,At2g31880,At1g06840,At4g28490,At5g41180,At5g20480,At3g20190,At1g73080,At2g02220,At2g25790,At3g28450,At3g02880,At5g46330,At3g14350,At3g02130,At2g23300,At3g57830,At5g63930,At5g16590,At1g67510,At1g75640,At1g62950,At1g72180,At1g63430,At5g06820,At5g65700,At3g24660,At5g63410,At4g28650,At5g58150,At4g20270,At1g79620,At5g45800,At5g53890,At5g05160,At3g24240	At3g14350,At4g18640,At5g45780,At1g72300,At4g37250,At1g31420,At3g53590,At1g68400,At2g27060,At1g53730,At1g27190,At1g25320,At5g10020,At4g03390,At4g23740,At5g67280,At5g56040,At1g48480,At3g03770,At5g63710,At5g58300,At2g01210,At2g01950,At4g36180,At2g36570,At2g26730,At5g43020,At5g51560,At1g28440,At3g08680,At1g75820,At5g14210,At4g34220,At3g49670,At3g17840,At3g51740,At2g41820,At3g28040,At3g56370	-0.8790611442978187	1.49349E-4	2.97952E-3
GO:0006325	190	267	11	2246	0.49	179	15433	1.15	At5g26040,At4g25730,At3g07610,At1g72740,At1g11400,At3g09480,At2g27840,At3g44750,At2g18050,At2g19640,At1g61040	At5g26040,At1g11400,At2g27840,At2g18050,At2g19640,At1g13370,At5g56950,At5g61060,At2g19480,At1g19890,At5g43630,At5g10980,At1g76710,At3g04380,At4g26110,At2g13370,At3g28740,At3g06930,At4g00238,At2g17900,At1g18800,At1g14400,At5g58230,At5g04240,At1g04810,At5g09740,At1g06760,At1g16710,At5g09790,At5g17690,At1g79730,At3g06400,At2g27100,At1g17520,At5g22650,At5g14170,At3g21610,At4g13940,At2g33610,At3g24440…	-0.8621333154399415	2.82487E-3	2.9276E-2
GO:0042254	192	245	89	6131	1.43	103	11546	0.88	At3g55620,At1g17170,At2g37970,At5g20160,At2g42680,At3g01540,At4g22380,At4g25730,At3g22660,At5g59240,At3g55170,At4g15770,At5g27120,At5g52470,At5g08600,At5g55920,At5g63120,At4g02230,At5g14050,At5g15550,At3g21540,At1g51380,At5g14520,At1g25260,At5g06360,At4g25630,At2g37060,At5g46430,At1g48920,At5g13830,At2g47420,At1g06720,At1g55150,At2g39820,At2g44860,At1g64280,At3g05060,At4g12600,At2g31570,At2g37990…	At5g63120,At5g46430,At5g20180,At3g16857,At2g43190,At2g26980,At3g61110,At5g27700,At5g66360,At3g53020,At2g39390,At1g69620,At5g03850,At3g14600,At3g12370,At3g06680,At1g72370,At5g02610,At4g26230,At1g74270,At3g53890,At5g56940,At5g60670,At2g39460,At3g06700,At1g41880,At3g49660,At5g22100,At4g27090,At3g62870,At5g20290,At5g27820,At2g14500,At3g09200,At1g16740,At2g36300,At3g55750,At3g56340,At3g22230,At1g14980…	0.48688856936069497	1.00742E-3	1.19988E-2
GO:0006334	81	100	43	12471	0.34	38	5317	0.71	At4g25730,At1g72740,At1g11400,At3g09480,At2g18050,At1g13370,At5g56950,At2g19480,At1g19890,At5g10980,At4g26110,At3g28740,At4g00238,At1g18800,At1g04810,At1g06760,At1g17520,At3g21610,At2g30620,At4g39100,At2g22100,At1g49950,At1g79200,At1g08880,At1g75600,At3g53730,At5g64630,At1g54690,At3g18035,At5g54640,At1g52740,At1g54260,At2g38810,At5g67580,At1g74560,At1g54240,At5g02560,At1g11700,At3g13782,At4g17520…	At2g38810,At4g23750,At5g59910,At2g37470,At1g07660,At1g69030,At1g13730,At5g10390,At1g14900,At3g46030,At2g28720,At1g01370,At1g07820,At3g49850,At1g42960,At5g65350,At3g45980,At2g29960,At5g22880,At3g20670,At5g34860,At4g27230,At3g45930,At5g27670,At5g58710,At5g59690,At1g07790,At1g51060,At2g28740,At5g59970,At3g46320,At3g27360,At5g10400,At5g59870,At1g09200,At5g56120,At5g65360,At3g54560	-0.728882758449232	1.41581E-3	1.5913E-2
GO:0006333	97	143	87	17168	0.5	10	604	1.63	At4g25730,At1g72740,At1g11400,At3g09480,At2g18050,At1g13370,At5g56950,At2g19480,At1g19890,At5g10980,At4g26110,At2g13370,At3g28740,At4g00238,At1g18800,At5g58230,At1g04810,At5g09740,At1g06760,At5g17690,At1g17520,At3g21610,At2g30620,At4g39100,At2g22100,At4g35570,At1g49950,At1g79200,At1g08880,At1g75600,At3g53730,At1g65440,At3g51880,At5g64630,At1g66740,At1g54690,At3g18035,At5g54640,At1g52740,At1g54260…	At5g59970,At2g47450,At3g46320,At3g27360,At5g10400,At5g59870,At1g09200,At5g56120,At5g65360,At3g54560	-1.1839052412751268	1.82985E-3	4.01998E-2
GO:0048438	62	102	20	9445	0.21	42	8362	0.5	At5g20160,At3g45640,At5g37080,At1g25350,At5g62230,At5g64960,At4g36930,At5g62000,At2g02850,At2g43790,At5g56110,At4g26000,At5g41410,At3g53020,At4g24670,At3g13730,At5g22260,At1g59640,At1g24260,At1g52150	At4g24670,At1g24260,At1g52150,At1g65620,At3g44600,At1g30490,At4g24972,At1g32240,At1g12820,At3g12810,At5g65700,At1g70510,At1g47260,At5g49450,At2g22540,At3g49500,At1g23420,At1g11870,At5g07180,At1g70560,At4g36260,At4g36380,At2g36910,At3g26810,At3g13490,At4g17300,At2g41850,At5g16560,At2g28350,At1g62360,At4g18960,At2g34710,At2g25840,At3g62980,At1g11130,At5g64050,At5g52520,At5g42630,At5g49030,At1g75520…	-0.8637252127484769	1.27469E-3	1.49589E-2
GO:0006397	112	134	81	9384	0.86	31	8373	0.37	At4g37120,At1g02840,At4g03430,At1g27650,At3g23325,At1g77180,At2g17520,At1g16610,At2g41500,At3g09100,At5g64960,At2g30260,At3g61860,At4g36690,At1g28960,At2g23930,At1g55310,At5g11010,At4g20440,At1g80070,At2g33340,At3g50670,At5g42540,At2g37340,At3g26560,At5g52040,At3g12680,At4g21660,At4g24740,At5g64200,At1g54490,At1g75660,At5g12190,At5g64270,At3g20650,At4g31580,At3g13200,At1g09700,At1g04510,At3g25430…	At2g43190,At3g53500,At3g61240,At5g11170,At4g25500,At3g53460,At2g01480,At3g19460,At1g09140,At4g14300,At3g52210,At5g54890,At5g53180,At3g62650,At4g01595,At2g48120,At4g14342,At5g39930,At1g43190,At1g30460,At5g16180,At2g20020,At5g51660,At2g45810,At1g23400,At1g54385,At5g59500,At4g24770,At5g38290,At2g37220,At5g16140	0.8464680820584131	3.62293E-5	7.81377E-4
GO:0006396	335	445	161	6059	2.59	174	11475	1.49	At1g17170,At2g37970,At4g15420,At4g37120,At5g46250,At2g42680,At3g01540,At1g02840,At3g46210,At4g25730,At5g51300,At1g76170,At1g04635,At2g29670,At3g58660,At2g42650,At5g52470,At5g08600,At4g03430,At5g55920,At3g61620,At1g27650,At3g23325,At5g63120,At1g07350,At1g77180,At5g67220,At4g01880,At5g14050,At4g28200,At5g15550,At3g21540,At2g25850,At3g13224,At1g51380,At5g14520,At4g25630,At2g37060,At1g75200,At5g37370…	At1g02840,At5g63120,At1g07350,At3g09100,At1g28960,At5g11010,At4g20440,At2g37340,At4g32850,At1g28090,At2g43970,At5g42820,At3g16857,At1g79880,At2g43190,At3g53500,At4g00660,At2g26980,At5g25060,At3g20550,At3g52120,At3g62800,At3g61240,At1g08360,At1g23860,At2g29210,At3g18290,At5g66360,At3g06560,At5g60230,At5g06520,At3g49430,At1g54380,At2g33730,At3g16950,At1g30010,At1g61010,At5g19830,At1g60200,At5g23690…	0.5609750517536908	5.46051E-7	2.07499E-5
GO:0019318	157	193	94	12420	0.75	63	5292	1.18	At3g49160,At5g56350,At2g36580,At3g08590,At4g17260,At5g56630,At5g11670,At2g36460,At1g76550,At3g11900,At1g50460,At3g28530,At5g57655,At4g25900,At3g47800,At5g41670,At5g40760,At2g36530,At3g04120,At5g65750,At1g67300,At3g15180,At3g54320,At3g52990,At1g78050,At3g55410,At1g15960,At4g23920,At3g52930,At1g32440,At1g24180,At3g55440,At1g18270,At1g22750,At3g02360,At5g43330,At1g71100,At3g20040,At5g03690,At2g22480…	At5g13980,At4g20930,At4g29130,At1g54220,At5g61580,At3g52200,At4g29120,At5g50850,At4g21750,At2g41850,At1g70730,At3g06580,At3g50520,At3g26720,At3g47520,At5g66280,At3g14790,At1g09780,At1g04410,At5g51820,At1g56190,At3g01260,At1g71170,At4g29010,At1g22170,At4g32840,At4g23730,At3g17940,At1g42970,At1g53240,At5g24420,At3g26650,At1g71180,At3g10700,At3g49360,At1g23480,At5g57330,At1g07110,At4g29220,At2g35650…	-0.4529517743741523	6.54837E-3	4.544E-2
GO:0008219	150	273	104	9361	1.1	46	8358	0.55	At2g26560,At4g11280,At1g32230,At4g12720,At5g04720,At3g11820,At3g52400,At3g44630,At1g51660,At3g44480,At3g45640,At5g10380,At1g61560,At5g15090,At4g33300,At2g26300,At4g37990,At1g02170,At3g04210,At5g45250,At5g57060,At1g63750,At2g32250,At3g53230,At4g33430,At4g23210,At4g35790,At1g27980,At1g28380,At1g22070,At4g19520,At5g47910,At2g01180,At4g16920,At5g61900,At5g41740,At3g21220,At1g64280,At4g25230,At3g44880…	At4g20380,At2g34040,At4g35090,At2g17480,At5g51630,At1g59620,At1g11000,At3g16770,At3g20600,At4g16990,At5g65970,At5g45260,At1g20850,At5g48030,At5g52060,At5g62100,At1g72860,At4g22300,At4g08920,At5g03280,At1g63360,At4g29130,At4g37000,At4g35350,At4g37930,At5g43470,At1g12280,At5g11250,At5g66900,At1g58807,At1g58848,At4g02600,At5g23040,At1g55490,At1g58602,At1g12220,At2g35520,At1g32540,At5g47250,At1g61180…	0.7024165442883937	5.03784E-5	1.03082E-3
GO:0006366	29	48	24	9441	0.25	5	8399	0.06	At3g13445,At1g26665,At4g12610,At1g75510,At1g07480,At1g16430,At4g08350,At5g03220,At3g10800,At4g24440,At5g09920,At1g32640,At4g21010,At3g04740,At4g20280,At1g55520,At1g02680,At1g03280,At4g35800,At1g65440,At2g38560,At3g01435,At3g11220,At2g28020	At3g21350,At1g07950,At2g28230,At1g55300,At3g09210	1.4516666623069556	1.20291E-3	1.45443E-2
GO:0006800	93	121	78	16687	0.47	15	1089	1.36	At2g26300,At3g49110,At4g34460,At2g23150,At1g56650,At4g08780,At4g34890,At5g47910,At4g08770,At5g05340,At5g06730,At4g08390,At1g66340,At4g37530,At5g14130,At5g39580,At1g64060,At3g03670,At1g68850,At3g21770,At2g17420,At5g19890,At1g12520,At3g11540,At1g07890,At1g20630,At4g35460,At5g67330,At5g64110,At3g48090,At4g20380,At4g25980,At1g08830,At5g64120,At1g24110,At4g32320,At4g37520,At1g20620,At4g35000,At5g66390…	At5g51100,At1g67080,At5g58390,At3g01190,At3g32980,At5g23310,At5g17820,At4g30170,At4g09010,At5g67400,At1g05260,At1g05250,At5g40150,At1g05240,At4g26010	-1.0807115036265607	5.50206E-4	1.68871E-2
GO:0006364	80	126	46	6174	0.74	34	11615	0.29	At1g17170,At2g37970,At2g42680,At3g01540,At4g25730,At5g52470,At5g08600,At5g55920,At5g63120,At5g14050,At5g15550,At3g21540,At1g51380,At5g14520,At4g25630,At2g37060,At1g48920,At5g13830,At2g47420,At1g55150,At1g64280,At2g31570,At2g17250,At1g31970,At5g20600,At5g08180,At3g57150,At3g60360,At5g66540,At4g21090,At4g26600,At5g12400,At4g04940,At4g02400,At1g63780,At5g16750,At3g19760,At3g16857,At2g20490,At5g13850…	At5g63120,At3g16857,At2g43190,At2g26980,At5g66360,At3g49660,At2g14500,At2g36300,At1g14980,At3g05710,At3g03920,At4g22120,At2g01570,At3g55520,At1g50000,At4g34640,At1g60230,At2g39670,At1g67210,At5g63760,At2g35155,At1g68530,At2g33430,At5g05820,At5g10620,At1g64990,At5g46420,At3g45980,At1g01860,At3g56480,At2g39140,At1g09340,At4g34730,At3g63140	0.9342313120153385	4.63388E-5	1.0876E-3
GO:0016114	47	82	27	14566	0.19	20	3256	0.61	At1g06570,At1g52340,At1g16540,At5g03730,At3g26790,At5g20960,At2g27150,At3g25820,At1g61120,At3g25830,At1g20780,At1g78960,At2g26170,At2g17370,At5g52570,At4g22260,At5g11380,At5g48010,At5g61670,At4g25700,At5g60600,At5g67030,At5g25900,At2g48120,At1g63970,At4g18780,At2g32440	At5g60600,At4g14210,At3g43600,At4g36810,At5g51310,At1g06820,At3g10230,At5g17230,At3g53130,At1g80340,At2g26930,At3g03710,At5g07200,At1g31800,At1g10670,At4g32980,At2g07050,At1g67080,At5g57030,At4g15560	-1.1980860052050915	1.75336E-4	4.4733E-3
GO:0016116	25	31	9	12505	0.07	16	5339	0.3	At2g44990,At1g06570,At2g26170,At5g52570,At4g22260,At5g61670,At4g25700,At5g67030,At1g77300	At5g67030,At2g48120,At1g63970,At3g63520,At4g14210,At4g36810,At1g06820,At1g08550,At3g10230,At5g17230,At3g53130,At3g03710,At1g31800,At1g10670,At1g67080,At5g57030	-1.426454339715095	5.78102E-4	8.54307E-3
GO:0016310	776	1296	95	1246	7.08	681	15847	4.12	At3g25250,At4g37030,At1g69790,At5g25930,At1g71530,At4g04490,At4g21390,At1g74360,At3g08720,At1g61360,At5g67080,At3g53810,At4g23190,At3g22420,At1g51890,At1g09970,At1g73500,At1g11050,At1g17750,At1g69730,At4g11890,At1g14370,At3g20410,At4g09570,At5g61560,At4g25390,At2g23450,At3g09830,At1g51660,At1g01560,At3g57530,At3g45640,At3g19150,At1g11330,At1g69270,At3g55450,At5g66210,At3g13380,At3g08760,At1g76040…	At3g22420,At1g76040,At4g08850,At5g47080,At5g30495,At4g23210,At2g17290,At1g12830,At4g11330,At1g16130,At2g02800,At5g24810,At5g58350,At3g46930,At1g16670,At2g23070,At3g27380,At5g62310,At3g27560,At1g73080,At3g50000,At1g11280,At5g65600,At2g19190,At4g18950,At5g03730,At4g23140,At4g21380,At5g65240,At1g53440,At4g08500,At2g40090,At2g01450,At1g28390,At3g12200,At2g17520,At2g02220,At5g67380,At2g37710,At2g19130…	0.5733563730464383	1.83912E-6	6.11507E-5
GO:0016311	71	90	60	12454	0.48	11	5344	0.21	At3g62260,At3g02800,At2g40180,At4g18010,At5g57050,At5g04540,At2g30020,At1g67820,At4g31860,At4g11240,At5g43380,At1g72770,At3g55270,At1g71860,At3g09100,At3g17250,At2g33700,At4g26080,At2g29400,At5g01520,At1g07430,At2g31305,At3g06110,At1g64040,At2g04550,At3g23610,At3g58500,At3g12620,At4g33920,At1g43900,At1g17550,At2g25620,At2g47410,At3g11410,At1g73820,At5g27840,At3g10550,At2g42810,At4g30600,At5g06750…	At1g17720,At3g19420,At1g05000,At5g53140,At2g01890,At3g16560,At3g10940,At3g01510,At5g66570,At5g02760,At3g50820	0.8503818692078146	6.22398E-3	4.35679E-2
GO:0051301	132	180	65	12449	0.52	67	5288	1.25	At1g05560,At3g11450,At3g01610,At3g53230,At5g06110,At2g22490,At5g27620,At1g10270,At5g61210,At5g40770,At3g55340,At2g03670,At3g63130,At1g08130,At4g09160,At2g26890,At5g03340,At4g21800,At3g60740,At3g12400,At4g00100,At4g37630,At1g30690,At5g62440,At3g09840,At5g16750,At2g45080,At5g03455,At1g66750,At3g16320,At3g19770,At1g53050,At1g12360,At3g60190,At5g20490,At1g18040,At3g48750,At5g22220,At2g26430,At3g48150…	At4g28980,At5g42080,At1g49040,At1g71440,At1g72150,At1g72160,At1g69770,At5g55230,At3g59550,At1g78580,At1g02970,At5g05620,At1g63110,At5g09810,At3g59420,At2g30410,At2g28350,At2g20000,At5g66410,At5g54670,At1g20610,At3g50070,At3g05330,At1g80370,At2g17620,At1g16330,At2g18290,At3g54220,At3g17360,At2g27960,At3g51670,At3g61650,At5g48640,At5g62410,At5g67260,At5g49160,At5g48630,At2g37630,At1g63680,At4g37650…	-0.8865055453455927	7.38999E-7	2.94861E-5
GO:0006355	709	1217	417	9048	4.41	292	8112	3.47	At2g38340,At1g80840,At5g58610,At2g47520,At2g40340,At1g42990,At2g30250,At1g10170,At5g51190,At3g61630,At5g13080,At1g18570,At4g06746,At3g23240,At2g38470,At1g71520,At5g63900,At2g23320,At5g47220,At2g46310,At3g23250,At4g17500,At3g01970,At4g18880,At1g62300,At1g43160,At1g60880,At3g02150,At5g57720,At4g00540,At3g11020,At5g47230,At1g27000,At5g13330,At4g18430,At5g02600,At4g32040,At1g16640,At1g77570,At4g34590…	At3g53610,At2g46270,At5g65210,At1g23380,At3g12250,At3g11580,At3g14230,At3g11200,At5g66320,At5g07100,At3g21175,At5g12840,At2g17190,At5g67480,At5g35210,At1g77080,At4g24470,At2g36080,At2g31370,At1g24260,At1g52150,At5g09230,At5g59780,At1g16060,At5g11590,At1g10470,At1g47870,At1g79350,At3g21350,At3g54840,At3g48920,At5g16820,At3g28920,At2g25180,At3g60490,At4g16141,At3g16280,At3g50260,At5g61380,At4g16280…	0.24713312756552766	1.43517E-3	1.61305E-2
GO:0033014	57	67	43	17212	0.25	14	600	2.28	At5g26030,At1g10880,At1g78600,At1g62850,At5g40850,At1g20780,At5g13630,At4g14690,At3g16857,At2g44520,At1g50170,At5g60540,At2g25180,At1g74470,At1g58290,At3g56940,At3g09660,At5g16440,At5g24020,At5g50920,At5g44190,At5g63290,At2g20570,At3g14110,At1g63970,At5g14220,At3g02780,At1g08520,At4g31920,At4g01690,At1g69740,At2g26550,At2g26670,At3g03710,At3g09150,At2g20180,At1g44446,At1g10670,At5g63570,At2g26540…	At5g08280,At1g03475,At4g15560,At2g30390,At4g03205,At4g18480,At3g14930,At3g59400,At2g40490,At4g27440,At4g25080,At5g18660,At5g45930,At1g03630	-2.23428965266404	5.42865E-9	1.08302E-6
GO:0006351	747	1274	441	9024	4.66	306	8098	3.64	At2g38340,At1g80840,At5g58610,At2g47520,At2g40340,At1g42990,At2g30250,At1g10170,At5g51190,At3g61630,At5g13080,At1g18570,At4g06746,At3g23240,At2g38470,At1g71520,At5g63900,At2g23320,At5g47220,At2g46310,At3g23250,At4g17500,At3g01970,At4g18880,At1g62300,At1g43160,At1g60880,At3g02150,At5g57720,At4g00540,At3g11020,At5g47230,At1g27000,At5g13330,At4g18430,At5g02600,At4g32040,At1g16640,At1g77570,At4g34590…	At3g53610,At2g46270,At5g65210,At1g23380,At3g12250,At3g11580,At3g14230,At3g11200,At5g66320,At5g07100,At3g21175,At5g12840,At2g17190,At5g67480,At5g35210,At1g77080,At4g24470,At2g36080,At2g31370,At1g24260,At1g52150,At5g09230,At5g59780,At1g16060,At5g11590,At1g10470,At1g47870,At1g79350,At3g21350,At3g54840,At3g48920,At5g16820,At3g28920,At2g25180,At3g60490,At1g17440,At4g16141,At3g16280,At3g50260,At5g61380…	0.2571891963487315	7.42321E-4	1.02133E-2
GO:0016126	28	32	1	6219	0.02	27	11622	0.23	At1g76090	At2g17370,At4g37760,At3g02580,At1g11680,At2g43420,At1g20330,At1g76490,At2g29390,At1g50430,At1g20050,At4g34640,At1g58440,At1g47290,At5g27450,At4g11820,At2g22830,At3g52940,At5g24155,At4g17190,At5g13710,At1g10030,At4g12110,At4g22756,At4g34650,At5g47770,At5g50375,At5g24150	-2.6705461344731676	1.84021E-4	3.10531E-3
GO:0016125	30	35	2	6218	0.03	28	11621	0.24	At1g01020,At1g76090	At2g17370,At4g37760,At3g02580,At1g11680,At2g43420,At1g20330,At1g76490,At2g29390,At1g50430,At1g20050,At4g34640,At1g58440,At4g01510,At1g47290,At5g27450,At4g11820,At2g22830,At3g52940,At5g24155,At4g17190,At5g13710,At1g10030,At4g12110,At4g22756,At4g34650,At5g47770,At5g50375,At5g24150	-2.013691835011084	7.44127E-4	9.53677E-3
GO:0009790	297	397	221	14372	1.51	76	3200	2.32	At3g55620,At3g61630,At3g19580,At2g46310,At4g15910,At3g07780,At4g02380,At3g16830,At3g01610,At3g12670,At1g04635,At2g19450,At5g22800,At2g34790,At1g01470,At3g61140,At1g08910,At3g26790,At5g20920,At2g02955,At5g49930,At2g35210,At2g46140,At3g20630,At1g10270,At2g33370,At3g06350,At4g22970,At4g31160,At2g34570,At5g27540,At2g34650,At3g54420,At1g15750,At2g26060,At4g21100,At1g02820,At4g15900,At2g31305,At4g01560…	At5g12840,At4g24670,At1g23080,At5g37510,At1g55350,At3g51840,At1g21690,At3g15030,At5g18820,At4g24660,At4g37300,At2g34870,At3g12080,At2g34090,At1g60870,At4g36600,At2g34830,At3g52940,At4g31780,At4g28210,At5g62990,At1g19080,At2g41720,At5g10330,At1g12770,At2g01830,At5g63050,At5g13710,At2g34710,At1g69780,At4g11150,At5g17710,At2g28000,At5g66055,At5g49160,At5g26742,At4g04890,At5g61410,At3g18110,At2g44060…	-0.4347016982141697	1.85141E-3	2.73597E-2
GO:0009793	271	360	167	12347	1.33	104	5251	1.94	At3g55620,At3g61630,At3g19580,At2g46310,At3g07780,At3g16830,At3g01610,At3g12670,At1g04635,At2g19450,At5g22800,At2g34790,At1g01470,At3g61140,At1g08910,At3g26790,At5g20920,At2g02955,At5g49930,At2g35210,At2g46140,At3g20630,At2g33370,At3g06350,At4g22970,At4g31160,At2g34570,At5g27540,At2g34650,At3g54420,At1g15750,At2g26060,At4g21100,At4g15900,At4g01560,At4g13345,At2g26890,At1g14610,At1g25310,At2g38280…	At5g09900,At5g12840,At1g56010,At4g24670,At5g44310,At1g23080,At5g42080,At5g37510,At4g23750,At5g48230,At5g04560,At2g21710,At1g71440,At2g15890,At1g69770,At5g41480,At1g55350,At4g21750,At5g11320,At3g51840,At2g04030,At1g78580,At3g53700,At5g49820,At5g14220,At3g10670,At3g07430,At1g21690,At3g49170,At1g34430,At5g48840,At3g59420,At4g34620,At1g10510,At2g33880,At2g20000,At1g71830,At3g02570,At3g15030,At2g37920…	-0.3813916706545019	3.19966E-3	2.80333E-2
GO:0030163	729	1469	438	9027	4.63	291	8113	3.46	At5g27420,At1g15520,At5g66640,At3g60010,At4g34470,At3g05200,At3g55090,At1g51760,At4g04620,At1g59870,At1g49050,At5g61560,At5g35690,At4g15420,At4g24160,At2g45170,At5g10380,At5g65920,At1g66630,At1g20140,At4g15975,At2g22010,At1g02170,At3g46210,At3g08690,At3g60640,At3g54850,At3g07370,At3g63220,At1g21670,At5g65200,At1g66160,At4g32940,At4g21980,At5g37660,At2g39350,At1g23440,At4g10590,At5g22860,At4g35510…	At3g63220,At1g55880,At1g14400,At5g09900,At2g36670,At5g40580,At1g77480,At3g29160,At4g36530,At2g27030,At1g25280,At5g35210,At5g64240,At4g10925,At3g61060,At1g65120,At1g63770,At3g61415,At1g42460,At3g05530,At4g08430,At4g15955,At5g52120,At4g05420,At2g32730,At5g26860,At2g47110,At3g52570,At5g27660,At4g26840,At5g41340,At5g37930,At3g48380,At4g08940,At3g49810,At1g27780,At4g24210,At2g37580,At4g08980,At1g53850…	0.3021432703018637	9.31116E-5	1.72798E-3
GO:0043068	5	6	3	829	0.36	2	17035	0.01	At4g11280,At5g10380,At1g02170	At2g46240,At1g32540	3.428270283067936	9.37229E-4	1.18339E-2
GO:0043067	24	28	5	827	0.6	19	17018	0.11	At4g11280,At3g11820,At3g52400,At5g10380,At1g02170	At3g11820,At2g32250,At5g47910,At1g64060,At5g07220,At3g51780,At5g47120,At2g34770,At4g20380,At2g46240,At2g34040,At5g52060,At4g22300,At4g37000,At2g35520,At1g32540,At1g32210,At4g20870,At1g21750	1.6892211246534712	4.38892E-3	4.54852E-2
GO:0009773	15	14	3	14590	0.02	12	3264	0.37	At4g11960,At1g55670,At4g22890	At4g22890,At1g55370,At1g18730,At1g70760,At2g05620,At2g01590,At2g46820,At1g64770,At1g15980,At5g64040,At4g09650,At3g16250	-2.8836772865527243	3.70956E-7	2.2771E-5
GO:0051726	73	108	57	16708	0.34	16	1088	1.45	At3g19150,At2g22010,At2g22490,At3g50410,At5g27620,At4g22970,At5g22000,At5g58230,At2g20580,At1g73690,At5g09790,At4g37630,At3g23580,At2g45080,At3g24810,At5g61960,At4g14220,At5g49880,At1g66750,At2g18040,At3g12280,At1g18040,At5g22220,At2g26430,At3g48150,At2g32710,At3g05870,At1g27630,At4g11920,At2g23430,At4g28980,At4g02980,At3g63120,At5g45190,At5g06830,At2g34780,At3g50630,At5g65420,At5g04470,At1g78770…	At4g36390,At4g34160,At1g20930,At1g47210,At3g25980,At3g11520,At5g06150,At4g35620,At1g76310,At3g27060,At5g61650,At1g15570,At1g07370,At3g21870,At1g44110,At1g70210	-1.461083952606409	7.53292E-6	5.46479E-4
GO:0042493	69	104	11	821	1.32	58	16979	0.34	At2g04070,At2g04050,At1g15520,At2g04040,At1g33080,At1g59870,At2g35710,At2g47800,At5g13750,At3g21690,At1g15170	At1g33080,At2g35710,At5g13750,At1g66760,At1g61890,At2g47330,At1g73700,At5g18840,At3g23550,At3g55130,At5g60430,At1g71140,At4g39030,At5g22360,At4g25640,At5g52450,At2g02890,At2g16650,At2g20780,At5g17210,At3g16340,At1g33110,At3g53480,At5g17700,At5g52050,At2g37280,At5g19380,At5g65380,At4g22790,At5g38030,At2g04090,At1g51340,At1g15150,At2g27370,At3g23560,At1g47530,At4g03540,At4g21910,At2g04100,At3g30390…	1.3666617181155347	3.20978E-4	4.83283E-3
GO:0012501	130	241	93	9372	0.98	37	8367	0.44	At2g26560,At4g11280,At1g32230,At4g12720,At5g04720,At3g11820,At3g52400,At3g44630,At1g51660,At3g44480,At3g45640,At5g10380,At5g15090,At4g33300,At4g37990,At1g02170,At3g04210,At5g45250,At1g63750,At2g32250,At3g53230,At4g23210,At4g35790,At1g27980,At1g28380,At1g22070,At4g19520,At5g47910,At2g01180,At4g16920,At5g61900,At5g41740,At3g21220,At1g64280,At4g25230,At5g51450,At3g54420,At3g25070,At5g06950,At5g44870…	At4g20380,At2g34040,At5g51630,At1g59620,At3g20600,At4g16990,At5g45260,At1g20850,At5g48030,At5g52060,At5g62100,At1g72860,At4g22300,At4g08920,At1g63360,At4g29130,At4g37000,At4g35350,At4g37930,At5g43470,At1g12280,At5g11250,At5g66900,At1g58807,At1g58848,At1g58602,At1g12220,At2g35520,At1g32540,At5g47250,At1g61180,At5g54250,At1g32210,At4g20870,At1g21750,At4g19510,At3g27060	0.808250457176944	1.89007E-5	4.30935E-4
GO:0015995	41	46	5	9460	0.05	36	8368	0.43	At1g78600,At1g20780,At5g13630,At4g14690,At3g16857	At2g25180,At1g74470,At1g58290,At3g56940,At3g09660,At5g16440,At5g50920,At5g44190,At2g20570,At3g14110,At1g63970,At3g02780,At1g08520,At4g31920,At4g01690,At1g69740,At3g03710,At2g20180,At1g44446,At1g10670,At5g63570,At2g26540,At3g51820,At3g48730,At1g44900,At5g08280,At4g15560,At4g18480,At3g14930,At3g59400,At2g40490,At4g27440,At4g25080,At5g18660,At5g45930,At1g03630	-2.0967385017632294	9.3401E-8	5.32386E-6
GO:0015994	50	59	39	17216	0.23	11	603	1.79	At5g13800,At4g22920,At1g78600,At5g43860,At3g44880,At1g20780,At5g13630,At4g14690,At3g16857,At1g19670,At3g01910,At2g25180,At1g74470,At1g58290,At3g56940,At3g09660,At5g16440,At5g43430,At5g50920,At5g44190,At4g37000,At2g20570,At3g14110,At1g63970,At3g02780,At1g08520,At4g31920,At4g01690,At1g69740,At1g08550,At3g03710,At2g20180,At1g44446,At1g10670,At5g63570,At2g26540,At3g51820,At3g48730,At1g44900	At5g08280,At4g15560,At4g18480,At3g14930,At3g59400,At2g40490,At4g27440,At4g25080,At5g18660,At5g45930,At1g03630	-2.0860108929030496	7.95515E-7	1.05803E-4
GO:0015992	78	117	28	9437	0.3	50	8354	0.59	At4g37030,At5g30495,At1g73030,At1g12830,At5g59540,At5g12420,At5g21130,At4g23710,At2g18960,At1g54770,At1g59910,At5g19930,At3g58730,At4g30190,At4g27500,At3g28710,At1g27960,At1g75630,At1g51650,At1g78020,At1g15700,At4g26710,At4g37880,At5g08690,At5g55290,At3g52300,At2g16510,At1g19910	At4g26710,At5g20900,At2g19680,At5g13450,At2g21870,At1g17730,At4g32530,At1g78920,At3g43440,At4g26210,At3g28715,At2g01970,At1g20260,At1g76030,At1g64200,At5g47030,At2g28520,At2g24520,At2g07698,At5g57350,At2g07741,At5g62670,At4g39080,At5g08670,At3g42050,At4g32260,At2g33040,At4g00895,At1g65410,At1g16780,At2g21410,At4g34720,At5g08680,At2g07671,At2g25610,At4g02620,At3g01390,At4g11150,At1g60390,At2g07707…	-0.7017161622171546	2.91852E-3	2.61683E-2
GO:0009561	26	45	16	6204	0.26	10	11639	0.09	At4g33050,At4g34200,At2g34790,At2g41500,At4g14790,At3g56990,At1g72440,At2g35940,At4g05440,At3g60360,At5g22000,At2g20490,At2g18390,At4g14220,At3g03810,At5g06160	At5g22000,At4g00310,At4g37890,At5g48030,At2g48140,At3g62210,At1g01960,At3g59550,At2g34860,At4g14040	1.0991709118912825	6.41063E-3	4.73674E-2
GO:0015979	144	196	72	15847	0.45	72	1878	3.69	At1g27730,At4g25810,At5g57050,At4g15530,At5g01600,At4g04020,At1g68830,At1g30510,At2g40300,At4g05390,At2g30950,At4g33520,At3g56090,At3g09490,At1g78510,At2g18790,At5g23440,At4g28750,AT1G29930,At1g29910,At1g29930,At1g61520,At1g67090,At1g79040,At2g34420,At3g54890,At5g38420,At5g38430,At1g02910,At1g08380,At1g67840,At4g11960,At1g74470,At3g11670,At3g47470,At3g56940,At3g53920,At3g09660,At5g16440,At1g55670…	At4g03280,At1g55370,At1g45474,At5g54270,At5g38410,At1g29920,At1g06680,At5g23120,At2g20260,At5g52520,At2g45770,At1g15820,At2g05620,At4g30950,At3g05410,At5g47110,At2g01590,At2g21970,At1g44575,At1g30380,At1g77090,At2g34430,At5g66570,At1g60950,At3g60370,At3g15850,At3g21055,At3g54050,At3g55800,At2g46820,At1g44900,At5g66190,At1g64770,At4g18370,At3g55330,At1g15980,At5g57030,At3g50820,At4g15510,At3g08940…	-2.1327728271746	8.84734E-32	7.06018E-29
GO:0001539	39	57	10	1331	0.75	29	16499	0.18	At2g41100,At2g41410,At3g50770,At3g51920,At5g54850,At1g18890,At4g36580,At1g76650,At3g01830,At5g12480	At1g18210,At3g25600,At3g22930,At4g37010,At2g41110,At5g42380,At4g10450,At3g50360,At4g20780,At5g37770,At5g16930,At1g66410,At1g73630,At4g13400,At2g27030,At3g03000,At3g59440,At3g18640,At5g37780,At1g66400,At1g25540,At5g17470,At5g21274,At3g56800,At2g43290,At3g51850,At1g55490,At3g43810,At3g23400	1.4526584966039044	4.64873E-4	6.99941E-3
GO:0015977	18	22	5	12509	0.04	13	5342	0.24	At1g34630,At1g67090,At5g38420,At5g38430,At5g58240	At3g14940,At2g42600,At1g56190,At2g21170,At1g42970,At3g26650,At1g53310,At5g38410,At3g54050,At3g55800,At3g04790,At1g32060,At3g62410	-1.8063597155722717	2.64028E-4	4.68209E-3
GO:0008295	6	9	6	6214	0.1	0	11649	0	At3g02470,At4g34710,At5g15950,At2g16500,At1g70310,At1g23820		1.7976931348623157E308	1.77606E-3	1.79514E-2
GO:0008299	68	118	30	12484	0.24	38	5317	0.71	At1g06570,At1g52340,At1g16540,At5g03730,At3g26790,At5g20960,At2g27150,At5g58770,At3g25820,At1g61120,At2g34630,At3g25830,At1g20780,At1g78960,At2g26170,At2g17370,At5g52570,At4g22260,At1g78510,At5g11380,At5g48010,At1g76490,At5g61670,At4g25700,At5g60600,At5g16440,At4g34640,At5g67030,At1g17050,At5g25900	At5g60600,At5g67030,At5g48230,At3g54250,At2g48120,At4g34350,At3g47450,At2g38700,At1g63970,At4g18780,At2g32440,At3g02780,At5g27450,At4g11820,At4g14210,At3g43600,At4g36810,At5g51310,At1g06820,At5g58780,At4g17190,At3g10230,At5g17230,At3g53130,At1g80340,At2g26930,At3g03710,At5g07200,At1g31800,At1g10670,At4g32980,At2g07050,At5g47770,At1g67080,At2g02500,At5g57030,At4g15560,At5g62790	-1.089927367950562	1.2794E-5	4.254E-4
GO:0051170	31	43	31	14562	0.21	0	3276	0	At3g61630,At2g46310,At1g43700,At3g06720,At3g63130,At4g16143,At2g46520,At5g55190,At5g17020,At2g30060,At1g07140,At5g20010,At1g27970,At5g41790,At2g31660,At4g02150,At4g27950,At1g11570,At3g59020,At1g09270,At4g27640,At1g26170,At2g16950,At3g03110,At5g53480,At5g20020,At1g02690,At1g71480,At1g27310,At4g23750,At5g58590		1.7976931348623157E308	3.81536E-3	4.18216E-2
GO:0000160	132	218	50	3742	1.32	82	13995	0.58	At2g47520,At5g51190,At3g61630,At4g06746,At3g23240,At1g71520,At1g32230,At5g47220,At2g46310,At4g17500,At1g62300,At1g43160,At5g47230,At5g13330,At5g64750,At5g61600,At1g28370,At3g24500,At1g73730,At1g68550,At3g04280,At1g44830,At3g15210,At1g22985,At5g03730,At4g17490,At2g44840,At1g68840,At1g53170,At4g36900,At1g25560,At3g20770,At3g23150,At1g53910,At3g25730,At1g21910,At1g79700,At5g24470,At1g66340,At1g22190…	At2g41710,At4g02570,At3g14230,At2g02710,At1g04310,At3g16857,At3g25890,At5g44790,At3g20310,At5g61890,At2g40940,At1g50640,At5g02810,At1g77640,At3g04580,At2g31230,At4g20380,At2g17820,At4g27950,At5g60120,At1g71130,At4g18450,At1g13260,At5g43410,At5g58140,At4g00760,At3g06630,At2g25490,At4g32800,At1g25490,At5g39340,At5g65130,At2g23340,At1g16060,At5g11590,At1g10470,At2g25180,At3g60490,At1g17440,At3g16280…	0.824383653279412	1.37364E-5	3.13189E-4
GO:0009700	9	9	7	825	0.84	2	17035	0.01	At3g26830,At2g30770,At2g38470,At1g73500,At3g45640,At4g39950,At2g22330	At4g23100,At2g43790	4.2804049122557535	1.53519E-8	8.93093E-7
GO:0008652	167	186	23	1318	1.72	144	16384	0.87	At1g55920,At3g44720,At2g04400,At3g54640,At4g31500,At5g38710,At1g17745,At3g47340,At4g21990,At5g54810,At5g05730,At3g25900,At5g17990,At2g26300,At5g13280,At1g25220,At4g35630,At4g27070,At3g30775,At3g13110,At5g22630,At1g52340,At4g34200	At3g47340,At3g25900,At4g04610,At4g37670,At5g05590,At3g10050,At1g29900,At3g06350,At2g39800,At4g14710,At5g14800,At2g37250,At2g14750,At5g57890,At1g55880,At1g48860,At5g38530,At5g66120,At1g53110,At5g10240,At1g74040,At1g75330,At3g29200,At4g39940,At5g16290,At2g17265,At3g17820,At3g60880,At3g07630,At3g53180,At2g43090,At1g22410,At3g23940,At3g10030,At4g29840,At3g17390,At2g31810,At5g46180,At1g02500,At1g48850…	0.6858707291299309	4.47402E-3	4.76036E-2
GO:0008654	63	81	33	12481	0.26	30	5325	0.56	At1g80860,At3g45040,At1g24880,At1g25141,At1g24793,At1g16040,At1g15110,At5g06090,At1g25054,At3g25585,At1g75020,At2g34980,At3g45100,At4g01950,At3g11430,At5g57190,At3g57650,At3g57170,At1g13560,At4g25970,At1g25210,At2g22530,At1g11880,At5g14850,At1g68000,At5g60600,At1g01610,At5g10170,At5g16440,At1g12730,At2g38110,At4g39800,At5g46850	At1g13560,At5g60600,At1g62430,At1g48600,At4g34350,At3g47450,At2g38700,At1g63970,At4g17910,At4g00400,At1g63110,At5g04490,At4g11820,At2g45150,At4g04870,At4g17190,At3g01380,At1g32200,At3g03710,At3g18850,At3g60620,At1g73600,At2g39290,At4g30580,At2g38670,At5g47770,At2g02500,At4g15560,At5g62790,At3g18000	-0.756484596536503	3.47129E-3	2.94453E-2
GO:0045087	170	291	136	9329	1.44	34	8370	0.4	At2g26560,At1g32230,At5g47220,At4g23190,At4g12720,At3g11820,At3g52400,At1g59870,At1g74100,At3g44630,At1g51660,At3g44480,At3g45640,At1g61560,At2g40000,At3g63420,At3g05360,At3g18690,At1g72900,At5g10520,At5g15090,At4g37990,At2g20142,At3g04210,At5g45250,At1g63750,At5g20480,At1g72940,At1g72910,At4g23210,At4g19515,At4g23810,At4g34460,At1g72920,At1g55020,At1g28380,At5g59890,At1g73080,At3g15210,At1g22070…	At5g59890,At3g12250,At4g20380,At5g51630,At3g20600,At4g16990,At5g45260,At1g51270,At5g60600,At5g44420,At3g49500,At4g29810,At1g72860,At4g22300,At5g03280,At1g74710,At4g37460,At4g37000,At4g37930,At5g43470,At5g11250,At4g35450,At1g05460,At2g27040,At4g33680,At1g55490,At4g11650,At1g12220,At5g54250,At3g54920,At4g24770,At5g50250,At2g37220,At4g19510	1.2778204176424506	3.031E-13	6.04685E-11
GO:0045454	111	144	59	12455	0.47	52	5303	0.97	At1g28480,At3g08710,At1g69880,At4g21990,At4g04610,At4g33040,At3g24170,At5g63030,At1g06830,At2g30540,At1g77370,At3g17240,At1g76760,At3g04780,At4g15660,At1g19730,At2g15570,At5g40370,At3g15660,At2g17420,At5g42150,At5g13810,At4g26160,At3g17880,At4g29670,At4g35460,At3g62960,At2g47880,At1g34780,At1g60420,At3g16110,At2g01270,At1g62180,At1g15020,At4g08930,At3g16950,At5g42850,At1g07700,At5g58640,At4g12170…	At5g60640,At3g58620,At3g54660,At5g61440,At3g20560,At1g48030,At5g16400,At5g04260,At4g32580,At4g16155,At5g58530,At2g20270,At2g38270,At4g10000,At5g03880,At4g03520,At1g53300,At4g15670,At1g50320,At1g07960,At1g21350,At4g15700,At4g28730,At1g35620,At1g03680,At3g62930,At1g11530,At2g32920,At4g37200,At1g56500,At4g31360,At2g24440,At3g52960,At3g11630,At3g15360,At2g41680,At5g18600,At2g47470,At4g27080,At3g54960…	-0.7275557252348587	2.33953E-4	4.24306E-3
GO:0019941	358	545	315	12199	2.52	43	5312	0.8	At5g27420,At3g60010,At4g34470,At3g05200,At4g04620,At5g61560,At4g15420,At2g45170,At5g10380,At5g65920,At1g66630,At1g20140,At4g15975,At3g08690,At3g60640,At3g54850,At3g07370,At3g63220,At5g65200,At1g66160,At4g21980,At4g10590,At1g45050,At3g18930,At1g05890,At3g16720,At5g66070,At3g06420,At1g23780,At2g18600,At5g62540,At5g42990,At5g45900,At1g76920,At5g57990,At1g65350,At3g07360,At1g64230,At3g15355,At4g02890…	At5g09900,At5g40580,At1g25280,At5g45620,At5g05080,At5g63760,At2g29070,At1g66620,At5g03240,At1g71020,At5g19990,At1g51550,At3g58520,At1g78100,At3g61590,At5g56280,At3g02540,At2g02760,At4g16520,At3g18710,At1g23980,At5g59300,At1g63800,At1g33480,At5g62990,At2g18290,At5g49980,At1g72310,At2g41980,At2g46030,At3g59940,At3g62980,At5g16310,At4g30400,At1g23030,At1g50490,At3g15354,At3g13672,At1g49230,At2g40640…	1.1599869541396028	7.53754E-16	1.50374E-13
GO:0034050	43	46	23	3769	0.61	20	14057	0.14	At2g26560,At4g12720,At3g11820,At3g52400,At1g51660,At3g45640,At5g15090,At4g37990,At5g45250,At4g23210,At1g28380,At1g22070,At2g01180,At5g61900,At3g21220,At1g64280,At4g25230,At5g51450,At3g54420,At3g25070,At5g06950,At1g02860,At1g33560	At2g01180,At4g02640,At2g43790,At2g20310,At4g26090,At3g28910,At5g45050,At3g48090,At4g20380,At3g46530,At4g37980,At1g26630,At5g15410,At5g64930,At3g20600,At4g22300,At4g37930,At5g43470,At1g12220,At5g54250	1.4560727204397892	3.31393E-6	1.01712E-4
GO:0009723	167	253	69	3723	1.82	98	13979	0.7	At2g47520,At1g15520,At1g68765,At4g11280,At5g51190,At3g61630,At1g18570,At4g06746,At3g23240,At1g71520,At1g32230,At5g47220,At2g46310,At3g23250,At4g17500,At1g62300,At1g43160,At5g47230,At2g42680,At5g13330,At4g32040,At5g05730,At5g64750,At1g25220,At5g61600,At5g67300,At1g28370,At3g24500,At1g73730,At1g68550,At3g50060,At4g34460,At1g44830,At3g15210,At1g22985,At5g03730,At4g17490,At3g04720,At2g44840,At1g68840…	At1g05710,At5g62470,At2g41710,At1g22640,At4g02570,At3g14230,At1g17520,At4g37260,At5g02840,At1g04310,At2g43790,At3g25890,At5g44790,At3g20310,At5g20730,At5g61890,At2g40940,At5g60360,At1g50640,At1g77640,At3g04580,At3g28910,At2g31230,At3g06490,At1g49950,At4g20380,At4g24670,At1g58250,At4g27950,At5g60120,At1g71130,At4g05100,At4g18450,At1g06180,At1g13260,At5g43410,At1g62380,At2g25490,At4g32800,At1g25490…	0.9721654345250991	4.94219E-9	3.24117E-7
GO:0009725	619	911	47	481	8.9	572	16769	3.3	At3g26830,At2g38340,At3g28580,At1g27730,At2g47520,At2g40340,At5g27420,At1g15520,At1g68765,At2g32020,At4g11280,At4g02520,At5g51190,At3g61630,At3g19580,At1g18570,At4g06746,At3g23240,At3g28210,At1g71520,At5g59220,At1g32230,At2g47000,At4g17260,At5g47220,At5g13370,At2g46310,At3g23250,At4g17500,At5g54490,At1g56150,At2g44080,At5g20160,At3g14050,At1g62300,At1g43160,At3g11820,At4g09570,At3g60690,At1g01720…	At3g11820,At2g42680,At2g05710,At4g18010,At4g21410,At5g13330,At4g32040,At1g18890,At5g05730,At1g54100,At4g27410,At5g57050,At2g26300,At2g45210,At5g64750,At4g30270,At1g25220,At2g22430,At5g61600,At1g16510,At3g50970,At5g67300,At1g28370,At5g01540,At3g24500,At1g73730,At3g07370,At5g45710,At1g68550,At4g33430,At3g04280,At2g19450,At3g56860,At3g04730,At3g59900,At2g17290,At3g50060,At4g34460,At1g55020,At1g63840…	1.052428562971609	3.25821E-9	2.36368E-7
GO:0016192	244	317	191	12323	1.53	53	5302	0.99	At4g39890,At1g07000,At3g51890,At3g11820,At3g52400,At1g76970,At2g06530,At4g32150,At3g10640,At5g61010,At5g09260,At5g55860,At4g12120,At1g73030,At4g29160,At5g04850,At5g59730,At3g56960,At3g03610,At5g50380,At1g29330,At1g22970,At2g18860,At2g19830,At2g38410,At1g79590,At2g01600,At1g54090,At5g58430,At5g61210,At5g16880,At5g53530,At1g61290,At1g16240,At1g26670,At1g29060,At5g16830,At3g01340,At5g58060,At2g36900…	At2g20790,At4g19003,At3g47810,At4g35410,At4g24550,At4g02650,At3g14090,At1g60070,At4g04910,At2g30050,At3g60260,At4g14160,At1g33340,At1g52360,At5g06140,At1g09180,At1g17700,At5g44560,At3g03180,At1g79990,At5g11150,At5g58030,At4g00800,At2g20930,At5g07110,At2g19790,At2g38720,At2g24765,At4g20410,At3g15950,At4g08520,At4g34450,At4g14455,At3g24890,At2g47170,At3g23660,At3g13870,At2g17790,At3g09800,At2g45200…	0.4385981874053558	4.76733E-3	3.55545E-2
GO:0006760	26	34	10	12504	0.08	16	5339	0.3	At1g05560,At2g43820,At3g21730,At5g05980,At5g62980,At4g00620,At1g78680,At5g47435,At5g13050,At1g10310	At2g38660,At5g41480,At1g76730,At3g55630,At3g07270,At2g12200,At2g12280,At5g57850,At1g50480,At1g78660,At3g12290,At3g11750,At4g17360,At4g30690,At2g24580,At3g10160	-1.3210138528468618	9.27171E-4	1.17442E-2
GO:0007242	626	992	39	489	7.39	587	16754	3.39	At2g38340,At3g22370,At3g58150,At4g05380,At2g47520,At2g40340,At1g42990,At1g28480,At4g02520,At5g51190,At3g61630,At4g06746,At3g23240,At1g71520,At1g32230,At2g47000,At5g63900,At5g47220,At2g46310,At4g39890,At4g17500,At4g12720,At2g44080,At1g19180,At2g37970,At5g20160,At1g62300,At1g43160,At3g11820,At1g61840,At3g52400,At4g09570,At1g51660,At1g01720,At5g47230,At3g57530,At3g45640,At3g51920,At1g69270	At1g19180,At3g11820,At4g18010,At5g13330,At4g18430,At3g05360,At3g18690,At1g18890,At5g54840,At5g57050,At2g26300,At5g47960,At5g64750,At4g30270,At2g22430,At5g45250,At5g61600,At3g15060,At4g29950,At5g67300,At1g28370,At5g01540,At3g24500,At1g73730,At5g20480,At3g17609,At1g68550,At4g33430,At3g04280,At5g47680,At3g56860,At1g52340,At5g15930,At3g04730,At3g53610,At4g19640,At2g18720,At3g18820,At2g17290,At4g34460…	0.8225666515404327	1.11275E-5	4.03623E-4
GO:0009737	217	290	32	800	3.85	185	16852	1.09	At3g26830,At2g38340,At3g28580,At1g27730,At2g40340,At5g27420,At2g32020,At3g19580,At1g18570,At3g28210,At5g59220,At4g17260,At5g20160,At3g14050,At3g11820,At4g09570,At1g01720,At1g01560,At3g57530,At3g45640,At3g51920,At1g69270,At4g15910,At2g05710,At4g18010,At4g21410,At1g18890,At1g54100,At4g27410,At5g57050,At2g26300,At5g64750	At3g11820,At4g18010,At4g27410,At2g22430,At3g50970,At5g67300,At5g01540,At3g24500,At3g07370,At2g19450,At3g56860,At2g17290,At3g50060,At1g55020,At1g63840,At3g15210,At3g26090,At5g62490,At1g72770,At3g19290,At4g34390,At2g46270,At3g58490,At4g01370,At5g16770,At4g26080,At1g76930,At5g62470,At3g22060,At2g36530,At2g39800,At4g21540,At1g66340,At2g16720,At1g31930,At4g09460,At1g12420,At2g35940,At3g55730,At2g46510…	1.2929929731523817	7.15484E-9	4.75797E-7
GO:0009738	76	92	47	6173	0.76	29	11620	0.25	At2g38340,At2g40340,At5g20160,At4g09570,At1g01720,At3g57530,At3g45640,At1g69270,At4g18010,At1g18890,At5g57050,At2g26300,At5g64750,At2g22430,At5g67300,At5g01540,At3g56860,At2g17290,At1g72770,At3g19290,At4g26080,At2g46510,At1g64060,At2g04550,At4g21670,At1g32640,At5g58670,At1g74740,At1g52920,At4g23650,At3g59220,At3g02140,At5g60410,At3g06380,At4g17615,At4g34000,At2g46680,At5g01560,At2g39550,At1g17550…	At3g56860,At2g04550,At5g60410,At4g17615,At4g34000,At2g26980,At5g40280,At4g28950,At2g41070,At2g33540,At5g01550,At5g66880,At1g25490,At1g15100,At1g49720,At5g06100,At3g59380,At5g65310,At1g45249,At3g50500,At5g47100,At5g03280,At2g17800,At2g28350,At2g43350,At5g63980,At3g15730,At3g48040,At1g63000	1.1153945797355909	2.48777E-6	9.02382E-5
GO:0009240	12	12	2	12512	0.02	10	5345	0.19	At5g60600,At5g16440	At5g60600,At4g34350,At3g47450,At2g38700,At1g63970,At4g11820,At3g03710,At2g02500,At4g15560,At5g62790	-2.4599645517600472	2.03349E-4	3.86363E-3
GO:0009743	152	195	70	2187	3.1	82	15530	0.53	At3g46080,At1g80840,At5g59820,At5g58610,At1g27730,At5g27420,At1g42990,At3g46090,At1g61800,At4g33050,At5g51190,At5g08790,At3g19580,At3g28210,At2g38470,At1g71520,At3g16530,At2g23320,At1g07520,At3g46600,At5g47220,At3g05200,At3g23250,At4g17500,At4g18880,At5g20160,At1g62300,At2g40140,At3g49530,At3g55980,At5g47230,At3g45640,At5g10380,At3g52800,At5g59550,At5g59450,At3g47340,At4g15975,At5g43170,At4g34590…	At3g47340,At1g66160,At4g11360,At3g20770,At3g56400,At3g04120,At5g48655,At1g66340,At4g15900,At2g46400,At1g31930,At4g17230,At2g35930,At3g54320,At4g26400,At5g47010,At4g01250,At3g21630,At1g32640,At5g49520,At1g09100,At4g37260,At2g18060,At2g28900,At2g13790,At4g35480,At2g24570,At2g31230,At4g30370,At4g27750,At5g46910,At3g52450,At2g30470,At4g39070,At3g19380,At1g04100,At1g20823,At4g18450,At5g67450,At5g64930…	1.8020188902510708	2.8063E-24	1.11971E-21
GO:0006508	720	1460	432	9033	4.56	288	8116	3.43	At5g27420,At1g15520,At5g66640,At3g60010,At4g34470,At3g05200,At3g55090,At1g51760,At4g04620,At1g59870,At1g49050,At5g61560,At5g35690,At4g15420,At4g24160,At2g45170,At5g10380,At5g65920,At1g66630,At1g20140,At4g15975,At2g22010,At1g02170,At3g46210,At3g08690,At3g60640,At3g54850,At3g07370,At3g63220,At1g21670,At5g65200,At1g66160,At4g32940,At4g21980,At5g37660,At2g39350,At1g23440,At4g10590,At5g22860,At4g35510…	At3g63220,At1g55880,At1g14400,At5g09900,At2g36670,At5g40580,At1g77480,At3g29160,At4g36530,At1g25280,At5g35210,At5g64240,At4g10925,At3g61060,At1g65120,At1g63770,At3g61415,At1g42460,At3g05530,At4g08430,At4g15955,At5g52120,At4g05420,At2g32730,At5g26860,At2g47110,At3g52570,At5g27660,At4g26840,At5g41340,At5g37930,At3g48380,At4g08940,At3g49810,At1g27780,At4g24210,At2g37580,At4g08980,At1g53850,At3g02290…	0.2984179919040262	1.16218E-4	2.01613E-3
GO:0008610	326	460	178	12336	1.42	148	5207	2.76	At1g72520,At1g20510,At3g25780,At1g09500,At4g16760,At3g19260,At1g06570,At2g47650,At4g12250,At5g19440,At2g19450,At1g52340,At3g28530,At1g55020,At2g06050,At1g16540,At1g80860,At5g03730,At3g02610,At1g80820,At3g26790,At5g20960,At3g45040,At1g61850,At3g60500,At1g43800,At1g24880,At1g08510,At4g23850,At1g25141,At1g24793,At1g16040,At2g27150,At5g58770,At1g15110,At5g06090,At3g48780,At1g25054,At3g25585,At1g75020…	At1g13560,At2g29390,At3g11670,At5g16390,At5g60600,At5g67030,At1g74960,At5g59290,At5g48230,At4g36380,At3g02630,At2g30200,At5g10730,At1g24360,At2g20360,At2g16280,At3g25110,At3g23530,At2g35690,At3g54250,At3g23510,At2g29980,At1g13580,At2g43710,At1g62430,At1g48600,At3g14110,At2g48120,At4g34350,At3g47450,At2g38700,At4g35420,At1g47290,At1g77590,At1g63970,At4g18780,At4g17910,At1g68530,At2g26250,At5g13520…	-0.6779466661122416	3.38123E-9	2.99802E-7
GO:0009734	89	116	33	9432	0.35	56	8348	0.67	At4g02520,At2g47000,At5g20160,At3g04730,At1g16540,At3g23030,At4g10100,At2g34650,At1g14000,At5g62000,At4g14560,At2g04550,At1g19850,At1g51950,At1g05180,At1g75950,At4g02570,At4g11260,At5g20730,At1g77110,At1g15580,At2g33310,At1g56010,At3g16500,At3g53020,At3g17600,At3g23050,At2g46990,At1g04100,At1g59750,At5g25890,At1g25490,At5g47370	At2g33310,At1g56010,At3g23050,At3g07390,At5g20990,At2g32410,At4g02980,At1g23080,At4g14550,At3g21640,At1g73590,At5g65670,At1g04550,At1g12820,At1g19220,At2g01480,At5g42190,At1g30330,At3g15540,At5g57420,At5g16530,At4g30080,At2g46530,At4g37580,At4g28640,At2g42620,At1g78570,At5g03280,At2g36910,At2g17800,At3g26810,At5g54510,At4g23980,At1g10210,At3g54010,At2g28350,At1g04240,At5g43700,At5g57090,At2g38120…	-0.6509303032887844	2.77898E-3	2.53687E-2
GO:0006725	326	453	37	795	4.45	289	16748	1.7	At2g36790,At3g26830,At2g30770,At2g29350,At1g10170,At1g33030,At4g34135,At1g18570,At1g05560,At2g38470,At3g29250,At3g44720,At1g73500,At2g04400,At3g54640,At5g20160,At3g19010,At5g57220,At1g20510,At2g43820,At1g59870,At4g13180,At4g31500,At4g30210,At3g45640,At1g09500,At5g54810,At5g05730,At5g44070,At1g51680,At1g18140,At1g06570,At5g17990,At2g26300,At4g37990,At4g39950,At2g22330	At4g30210,At1g09500,At1g51680,At1g25220,At3g10340,At4g34050,At4g27070,At3g14990,At3g01650,At5g22630,At2g16570,At1g17020,At1g02880,At2g02390,At1g52340,At1g56650,At1g16540,At1g28380,At5g54080,At2g47130,At2g30490,At1g78600,At4g34890,At1g80820,At3g53260,At5g50130,At5g35550,At5g05590,At2g41010,At4g23100,At2g44490,At4g10100,At3g12800,At3g20330,At2g44750,At3g06350,At2g37040,At4g39030,At4g34230,At2g40890…	0.9921832370164942	6.86437E-7	2.60846E-5
GO:0009767	29	38	11	15908	0.07	18	1932	0.92	At5g57050,At4g04020,At2g30950,At4g33520,At4g11960,At1g55670,At4g03280,At4g22890,At1g55370,At1g18730,At1g70760	At4g03280,At1g55370,At2g45770,At2g05620,At4g30950,At2g01590,At5g66570,At1g60950,At3g15850,At2g46820,At1g64770,At1g15980,At3g50820,At5g64040,At1g60600,At4g04640,At4g09650,At3g16250	-2.600742876652912	4.73539E-11	1.25961E-8
GO:0009765	30	32	15	15904	0.09	15	1935	0.77	AT1G29930,At1g29910,At1g29930,At1g61520,At2g34420,At3g54890,At1g08380,At3g47470,At4g10340,At3g61470,At3g27925,At1g76570,At1g50250,At1g45474,At5g39830	At1g45474,At5g54270,At1g29920,At1g15820,At5g47110,At2g21970,At1g44575,At2g34430,At4g18370,At5g57030,At3g08940,At2g47940,At3g27690,At2g05070,At1g19150	-2.106463323432473	1.10391E-7	1.10115E-5
GO:0006520	320	416	34	798	4.09	286	16751	1.68	At1g01480,At1g17960,At4g11280,At1g05560,At1g55920,At3g44720,At1g73500,At2g04400,At3g54640,At1g24909,At1g05010,At2g43820,At1g25155,At5g19550,At4g31500,At1g25083,At5g38710,At1g24807,At1g17745,At3g47340,At5g07440,At4g21990,At1g17290,At5g54810,At5g05730,At3g25900,At1g06570,At5g17990,At2g26300,At2g33840,At3g12670,At5g13280,At4g39950,At2g22330	At1g01480,At1g17745,At3g47340,At3g25900,At1g25220,At3g10340,At3g49700,At4g35630,At4g27070,At3g30775,At3g13110,At5g22630,At2g02390,At1g52340,At4g34200,At5g22800,At4g04610,At1g27980,At5g54080,At4g37670,At3g53260,At1g25350,At5g38830,At1g70980,At3g11710,At2g02010,At1g63660,At5g05590,At3g10050,At1g72550,At1g29900,At4g30530,At3g20330,At1g66530,At3g27740,At3g06350,At2g37040,At2g39800,At4g14710,At5g14800…	0.9144733533101866	1.01023E-5	2.60053E-4
GO:0009749	18	19	8	2249	0.35	10	15602	0.06	At1g61800,At3g47340,At2g26300,At5g64750,At2g19450,At3g26090,At5g41670,At4g34390	At3g47340,At4g15900,At1g31930,At2g28900,At2g23460,At1g28330,At3g08550,At5g57090,At1g20950,At1g74670	1.713769886874733	8.63487E-4	1.18804E-2
GO:0009755	307	448	24	504	4.55	283	17058	1.63	At2g38340,At2g47520,At2g40340,At4g02520,At5g51190,At3g61630,At4g06746,At3g23240,At1g71520,At1g32230,At2g47000,At5g47220,At2g46310,At4g17500,At2g44080,At5g20160,At1g62300,At1g43160,At4g09570,At1g01720,At5g47230,At3g57530,At3g45640,At1g69270	At4g18010,At5g13330,At1g18890,At5g57050,At2g26300,At5g64750,At4g30270,At2g22430,At5g61600,At5g67300,At1g28370,At5g01540,At3g24500,At1g73730,At1g68550,At4g33430,At3g04280,At3g56860,At3g04730,At2g17290,At1g16540,At1g44830,At3g15210,At3g23030,At1g75080,At1g22985,At5g03730,At4g17490,At2g44840,At1g68840,At1g53170,At1g72770,At5g65430,At3g19290,At3g63010,At4g26080,At4g36900,At1g25560,At4g10100,At4g35230…	1.054405245512394	1.54733E-5	5.14486E-4
GO:0009753	115	152	15	513	2.84	100	17241	0.58	At1g15520,At1g28480,At4g11280,At5g08790,At1g18570,At3g23240,At1g32230,At5g47220,At3g23250,At1g19180,At3g11820,At3g52400,At1g74100,At5g13220,At1g17380	At1g19180,At3g11820,At5g13220,At1g72450,At5g67300,At3g50060,At4g34460,At2g34600,At1g55020,At1g56650,At4g35770,At3g15210,At5g27380,At1g79180,At5g59430,At4g01370,At4g23100,At1g76930,At5g62470,At4g14110,At3g56400,At2g16720,At4g09460,At2g24850,At3g55730,At1g06160,At1g71030,At1g74020,At1g61120,At5g64900,At4g34710,At1g32640,At1g22640,At4g02570,At3g16470,At1g17520,At4g37260,At1g66380,At5g02840,At4g11260…	1.6176497171192004	1.48309E-6	7.39693E-5
GO:0009751	96	144	37	3755	0.98	59	14018	0.42	At1g80840,At1g15520,At1g28480,At5g08790,At1g18570,At1g05560,At2g29420,At3g11820,At3g52400,At2g40000,At3g61190,At5g67300,At3g50060,At1g22070,At1g65350,At1g79180,At5g59430,At2g37710,At4g02890,At4g01370,At5g20620,At3g50410,At4g05320,At1g64280,At1g76930,At1g21270,At5g62470,At3g56400,At1g23410,At5g06950,At2g16720,At2g34690,At4g09460,At1g02860,At3g55730,At1g71030,At2g36170	At5g62470,At1g22640,At4g05050,At1g17520,At4g37260,At1g48000,At5g02840,At2g04880,At3g52590,At5g06960,At3g11280,At4g23170,At1g55870,At2g35635,At2g46410,At3g28910,At5g65790,At3g48090,At1g49950,At4g20380,At5g03780,At3g61250,At1g58220,At2g14560,At1g31340,At4g12670,At3g01420,At2g06010,At1g06180,At4g25560,At3g62250,At4g03550,At3g02940,At5g67580,At2g25000,At5g59780,At2g47110,At3g48920,At2g20370,At1g74650…	0.85063440160054	1.30266E-4	2.16566E-3
GO:0006721	64	102	34	12480	0.27	30	5325	0.56	At2g44990,At1g30040,At4g19230,At1g06570,At1g02400,At1g52340,At5g45340,At1g16540,At5g03730,At3g26790,At5g20960,At2g27150,At3g25820,At1g61120,At3g25830,At1g20780,At1g78960,At5g48000,At2g26170,At2g17370,At5g52570,At4g22260,At2g18790,At5g11380,At2g29090,At2g34555,At5g48010,At5g61670,At4g25700,At5g60600,At4g33360,At5g67030,At1g77300,At5g25900	At5g45340,At5g60600,At5g67030,At5g47990,At2g48120,At1g63970,At4g18780,At2g32440,At3g63520,At2g04240,At4g14210,At3g43600,At4g36810,At5g51310,At1g06820,At1g08550,At3g10230,At5g17230,At3g53130,At1g80340,At2g26930,At3g03710,At5g07200,At1g31800,At1g10670,At4g32980,At2g07050,At1g67080,At5g57030,At4g15560	-0.7265515083917867	5.70493E-3	4.02986E-2
GO:0006519	484	655	45	787	5.41	439	16598	2.58	At2g36790,At1g01480,At1g17960,At1g33030,At4g11280,At4g34135,At1g05560,At1g55920,At3g44720,At1g73500,At2g04400,At3g54640,At5g20160,At1g24909,At3g19010,At1g05010,At1g20510,At2g43820,At1g25155,At5g19550,At4g31500,At4g30210,At1g09500,At1g25083,At5g38710,At1g24807,At1g17745,At3g47340,At5g07440,At4g21990,At1g17290,At5g54810,At5g05730,At1g51680,At1g18140,At3g25900,At1g06570,At5g17990,At2g26300,At4g37990…	At1g01480,At4g30210,At1g09500,At1g17745,At3g47340,At1g51680,At3g25900,At1g25220,At3g10340,At3g49700,At4g35630,At4g34050,At4g27070,At3g30775,At3g13110,At5g22630,At1g17020,At2g02390,At1g52340,At4g34200,At5g22800,At4g04610,At4g35790,At3g24170,At1g27980,At1g56650,At5g54080,At2g30490,At1g78600,At5g27380,At4g37670,At1g80820,At3g53260,At1g25350,At5g38830,At4g11840,At5g35550,At3g02470,At1g70980,At3g11710…	0.7709723134361384	9.43495E-6	2.5097E-4
GO:0019760	38	46	7	825	0.84	31	17006	0.18	At1g18570,At5g57220,At1g59870,At1g74100,At4g31500,At5g44070,At2g22330	At4g23100,At2g44490,At1g24100,At2g14750,At5g48180,At4g39940,At1g18590,At1g12140,At2g33070,At5g25980,At5g26000,At2g25450,At3g16400,At5g23020,At2g20610,At1g62570,At1g16400,At5g60890,At3g16390,At3g44320,At1g62560,At4g13770,At3g19710,At1g16410,At1g65860,At5g23010,At4g03070,At5g61420,At1g74090,At3g14210,At1g54040	1.537861060181224	1.64833E-3	1.90633E-2
GO:0032508	12	15	6	15913	0.04	6	1944	0.31	At4g36020,At5g55310,At4g31210,At5g55300,At2g21660,At5g63920	At2g07690,At5g46280,At2g16440,At1g44900,At4g02060,At5g44635	-2.1023886791897994	8.6412E-4	1.8637E-2
GO:0005976	167	258	92	12422	0.74	75	5280	1.4	At5g33290,At4g25810,At4g09570,At3g06500,At1g76040,At1g18890,At3g47540,At4g30280,At1g55850,At4g30270,At4g19810,At2g47650,At4g12250,At3g48580,At3g28530,At3g04720,At1g32900,At1g24880,At1g25141,At1g24793,At3g62720,At1g65310,At1g32170,At1g19300,At3g54420,At1g25054,At3g23920,At4g39210,At4g23920,At2g43590,At2g28760,At5g57550,At3g02140,At1g71100,At4g01700,At4g19720,At4g30440,At4g23990,At4g01750,At1g78240…	At4g00560,At5g59290,At2g20360,At2g45880,At2g36850,At4g09020,At3g08550,At5g15650,At1g11720,At1g71990,At2g36390,At1g48930,At1g75680,At5g57530,At5g05170,At2g43620,At5g63840,At5g48070,At4g18780,At3g25140,At3g61130,At1g10760,At2g25540,At3g14790,At5g55480,At5g09870,At5g51820,At4g32410,At5g36890,At1g02800,At3g59100,At2g32990,At4g01040,At5g24300,At5g64860,At4g02290,At1g27680,At2g21590,At4g02500,At1g69830…	-0.6512425329062113	4.15831E-5	1.03698E-3
GO:0005975	678	1056	375	12139	3	303	5052	5.66	At3g49160,At1g18570,At5g56350,At2g36580,At3g08590,At4g17260,At5g33290,At5g51830,At4g22590,At4g25810,At5g57220,At1g02850,At1g59870,At4g09570,At1g74100,At4g31500,At3g06500,At5g20330,At1g76040,At2g35710,At2g27500,At2g05710,At4g18010,At3g55430,At4g33810,At1g18890,At5g56630,At2g18700,At5g44070,At5g11670,At3g47540,At4g32375,At4g30280,At1g55850,At4g30270,At2g22330,At4g19810,At2g47650,At4g12250,At2g36460…	At2g35710,At4g30310,At5g41080,At4g16710,At1g11840,At4g00560,At5g42100,At2g26600,At5g60600,At5g13980,At5g59290,At4g20930,At1g19170,At4g29130,At1g54220,At5g61580,At2g20360,At4g17770,At1g78090,At2g45880,At2g36850,At4g09020,At3g08550,At3g05120,At1g43620,At5g15470,At5g15650,At3g52200,At1g11720,At4g29120,At5g56590,At2g26100,At1g71220,At5g50850,At4g27820,At2g01630,At5g20340,At1g71990,At5g42720,At2g36390…	-0.6634459849663803	1.7974E-16	6.73823E-14
GO:0005978	12	16	4	828	0.48	8	17029	0.05	At4g09570,At3g06500,At1g76040,At1g18890	At1g76040,At4g39210,At1g35670,At5g48300,At1g08650,At1g27680,At2g21590,At5g19220	2.3305127170813997	1.71072E-3	1.95022E-2
GO:0019748	316	439	45	787	5.41	271	16766	1.59	At2g36790,At5g62480,At3g26830,At1g17180,At2g30770,At1g69920,At1g33030,At4g02520,At2g29470,At1g69930,At4g34135,At1g17170,At2g02930,At1g18570,At2g44990,At2g38470,At1g30040,At1g02930,At1g02920,At1g73500,At2g29420,At1g78340,At2g29490,At5g20160,At3g19010,At5g57220,At2g29460,At2g29440,At1g20510,At1g59870,At1g74100,At4g31500,At4g30210,At3g45640,At1g09500,At1g27130,At4g19230,At5g44070,At1g51680,At1g18140…	At4g30210,At1g09500,At1g51680,At3g10340,At4g34050,At2g47730,At1g02400,At1g17020,At2g36460,At2g02390,At1g52340,At5g45340,At5g57655,At1g35190,At1g74590,At1g56650,At1g16540,At5g50210,At2g30490,At1g78600,At5g03730,At1g80820,At3g53260,At3g26790,At5g20960,At5g41670,At5g40760,At5g35550,At4g23100,At2g44490,At3g09270,At2g37040,At2g27150,At4g34230,At2g40890,At3g29590,At1g24100,At3g21070,At3g51430,At2g14750…	1.2634237256710183	2.08982E-11	2.08459E-9
GO:0009072	52	61	18	1323	1.34	34	16494	0.21	At1g05560,At3g44720,At2g04400,At3g54640,At2g43820,At4g31500,At5g54810,At5g05730,At1g06570,At5g17990,At2g26300,At4g39950,At2g22330,At1g25220,At3g10340,At4g27070,At5g22630,At2g02390	At2g02390,At5g54080,At3g53260,At5g05590,At3g06350,At2g37040,At5g57890,At1g48860,At5g38530,At5g66120,At1g53110,At3g29200,At3g07630,At1g22410,At1g48850,At5g34930,At1g29410,At1g07780,At1g08250,At1g70570,At1g48270,At4g33510,At5g44210,At2g27820,At2g29690,At5g10870,At5g60890,At1g12050,At1g15710,At1g11790,At4g02610,At5g48220,At3g26900,At2g35500	1.8871060265583484	1.85458E-8	1.16925E-6
GO:0009073	39	46	11	1330	0.82	28	16500	0.17	At3g44720,At2g04400,At3g54640,At4g31500,At5g54810,At5g05730,At5g17990,At2g26300,At1g25220,At4g27070,At5g22630	At5g05590,At3g06350,At5g57890,At1g48860,At5g38530,At5g66120,At1g53110,At3g29200,At3g07630,At1g22410,At1g48850,At5g34930,At1g29410,At1g07780,At1g08250,At1g70570,At1g48270,At4g33510,At5g44210,At2g27820,At2g29690,At5g10870,At5g60890,At1g15710,At1g11790,At4g02610,At3g26900,At2g35500	1.5838722012960391	9.60739E-5	1.74064E-3
GO:0006952	507	832	126	2131	5.58	381	15231	2.44	At2g03760,At2g26560,At3g25250,At2g30770,At1g80840,At1g15520,At1g10170,At4g11280,At4g02520,At1g18570,At3g23240,At2g38470,At1g32230,At1g02930,At5g51070,At1g02920,At5g47220,At4g23190,At3g05200,At1g09970,At4g17500,At1g30135,At1g72520,At4g12720,At1g19180,At3g54640,At5g04720,At5g52640,At2g40140,At3g11820,At3g52400,At5g57220,At1g05010,At1g59870,At1g74100,At3g44630,At1g51660,At4g31500,At5g43570,At5g47230…	At3g44630,At5g59890,At2g01180,At5g65210,At3g21220,At2g38310,At5g66630,At1g64280,At2g44490,At5g37055,At4g12480,At4g36690,At4g25230,At3g56400,At1g30990,At5g24590,At1g32860,At2g37040,At3g44880,At4g39030,At5g51450,At3g54420,At1g09770,At1g24100,At3g25070,At1g66340,At1g57650,At5g06950,At4g15900,At2g03670,At3g12250,At2g38870,At2g34690,At3g28740,At5g44870,At1g75040,At4g14060,At2g35930,At2g35980,At5g39580…	0.8602240033416639	2.81109E-14	5.60812E-12
GO:0048509	38	50	11	9454	0.12	27	8377	0.32	At1g75410,At5g03730,At1g04080,At5g03790,At2g34720,At5g23150,At5g12840,At2g26170,At5g40280,At3g54720,At1g52150	At5g12840,At1g52150,At3g59380,At3g44600,At5g65700,At2g46920,At1g71696,At5g19280,At1g04400,At4g20270,At4g28190,At5g03150,At2g42620,At4g08920,At5g13290,At3g22780,At1g76540,At2g33880,At1g62360,At5g45390,At2g26670,At1g70940,At1g20930,At1g75820,At3g49670,At4g24190,At1g04020	-1.0188896704053307	3.17738E-3	2.7323E-2
GO:0010150	16	24	9	3783	0.24	7	14070	0.05	At1g69490,At5g37080,At5g51640,At5g45900,At5g31412,At5g39610,At5g11520,At5g62000,At2g35980	At5g62000,At3g48140,At1g59750,At5g64930,At1g20900,At5g03280,At1g54040	1.5648419537563116	2.28247E-3	2.46137E-2
GO:0010149	21	31	11	3781	0.29	10	14067	0.07	At1g69490,At5g37080,At1g17020,At3g62770,At5g51640,At5g45900,At5g31412,At5g39610,At5g11520,At5g62000,At2g35980	At5g62000,At3g48140,At1g20780,At5g17290,At1g59750,At5g64930,At1g71190,At1g20900,At5g03280,At1g54040	1.409153283671088	1.61504E-3	1.86783E-2
GO:0006949	9	10	5	17250	0.03	4	610	0.65	At3g55500,At1g26770,At4g38210,At1g69530,At2g39700	At2g03090,At4g28250,At2g37640,At2g28950	-3.118964913977939	1.51542E-4	8.06205E-3
GO:0006544	15	19	5	12509	0.04	10	5345	0.19	At1g36370,At4g32520,At1g22020,At2g20860,At4g12130	At4g13930,At4g37930,At2g26080,At2g35120,At5g26780,At2g35370,At4g33010,At1g60990,At1g32470,At1g11860	-1.543434021315541	3.6077E-3	2.9989E-2
GO:0005982	30	35	11	12503	0.09	19	5336	0.35	At1g32900,At3g23920,At4g39210,At3g02140,At5g48300,At3g52180,At1g67140,At5g03650,At5g04360,At2g40840,At4g24620	At4g09020,At1g11720,At2g36390,At1g10760,At5g51820,At5g24300,At5g64860,At1g27680,At2g21590,At1g69830,At2g39930,At4g17090,At5g17520,At1g10670,At4g15210,At1g03310,At5g19220,At4g18240,At3g55800	-1.39803601326761	1.80474E-4	3.51264E-3
GO:0007005	30	32	21	6199	0.34	9	11640	0.08	At3g57090,At1g04070,At1g61570,At5g09420,At5g22350,At1g17530,At1g47720,At5g50810,At5g43970,At5g27540,At5g40770,At3g20000,At5g40930,At5g62050,At4g05410,At3g23990,At2g19080,At2g36070,At2g29530,At1g08220,At1g27390	At2g14120,At3g46560,At1g14830,At2g46470,At3g24320,At4g33650,At1g11870,At3g27080,At5g64050	1.477357313970713	1.3513E-4	2.39631E-3
GO:0019752	638	820	391	12123	3.12	247	5108	4.61	At1g01480,At1g17960,At1g10170,At4g11280,At1g05560,At1g30040,At2g19800,At1g55920,At3g44720,At1g73500,At2g04400,At1g72520,At3g54640,At1g24909,At5g65110,At1g05010,At1g20510,At2g43820,At1g25155,At5g19550,At4g31500,At3g25780,At4g16760,At1g25083,At2g05710,At5g38710,At1g24807,At1g17745,At3g47340,At4g19230,At5g07440,At4g21990,At1g17290,At5g54810,At3g09010,At5g05730,At3g25900,At5g11670,At1g06570,At5g17990…	At5g45340,At4g24670,At3g59760,At5g63890,At4g23600,At2g29390,At2g19940,At5g16390,At5g60600,At5g67030,At1g11870,At1g74960,At3g02630,At4g20930,At1g03000,At2g30200,At5g14060,At1g74710,At1g24360,At1g54220,At1g18640,At2g38660,At2g16280,At5g43850,At3g25110,At4g30550,At5g65780,At3g14390,At4g01850,At1g06290,At5g62530,At3g13490,At2g35690,At1g62800,At3g52200,At3g44310,At2g29980,At2g43710,At2g44160,At4g17300…	-0.4049773132367649	1.52484E-6	5.53102E-5
GO:0006541	25	32	6	826	0.72	19	17018	0.11	At1g24909,At1g25155,At1g25083,At1g24807,At3g47340,At3g12670	At3g47340,At1g25220,At1g63660,At4g30530,At3g27740,At1g78670,At5g57890,At3g17820,At3g53180,At5g37600,At2g41220,At1g74260,At5g60540,At1g78680,At4g30550,At5g35630,At1g66200,At1g78660,At5g04140	1.8727526029501391	8.27505E-4	1.08254E-2
GO:0009069	47	51	23	12491	0.18	24	5331	0.45	At1g55920,At1g17745,At4g21990,At4g35630,At3g13110,At4g34200,At4g04610,At2g14750,At1g55880,At4g39940,At1g36370,At4g32520,At5g65720,At1g08490,At1g62180,At3g59760,At3g61440,At2g17640,At5g56760,At1g22020,At2g20860,At4g12130,At2g17630	At3g59760,At1g18640,At4g30550,At4g35640,At3g22460,At4g13930,At4g37930,At2g26080,At4g11640,At3g62030,At2g35120,At3g57050,At4g14880,At5g26780,At2g35370,At5g28020,At5g28030,At3g19480,At4g33010,At1g60990,At1g32470,At3g04940,At3g03630,At1g11860	-0.8940291615619442	3.5054E-3	2.94453E-2
GO:0010120	8	8	7	825	0.84	1	17036	0.01	At3g26830,At2g30770,At2g38470,At1g73500,At3g45640,At4g39950,At2g22330	At2g43790	4.973610793763736	3.55513E-9	2.57909E-7
GO:0009266	335	421	62	2195	2.75	273	15339	1.75	At3g22370,At5g59820,At1g27730,At2g40340,At2g41100,At2g30250,At4g02520,At2g38470,At4g34150,At3g08720,At1g55920,At5g52640,At2g40140,At5g51440,At3g11020,At5g47230,At3g45640,At1g74310,At4g02380,At5g08620,At5g43170,At5g57050,At1g52560,At3g61190,At3g53990,At3g50970,At3g12580,At2g47730,At3g24500,At3g07370,At1g59860,At5g45710,At5g58070,At1g52320,At1g50460,At2g19450,At4g03430,At1g52340,At4g35510,At4g35790…	At4g35790,At1g75080,At1g64280,At1g07400,At1g09560,At3g09440,At2g36530,At4g31160,At4g36930,At3g04120,At3g22310,At5g14800,At5g53000,At1g66340,At1g31310,At2g33835,At5g25220,At4g23060,At1g15950,At3g10800,At3g01210,At1g49400,At4g04020,At4g34710,At1g49760,At5g67590,At3g26420,At5g19050,At5g58670,At5g61150,At4g13850,At5g17690,At3g16470,At5g20830,At5g15450,At1g73660,At1g07890,At2g16500,At1g16970,At3g23990…	0.4618791480989691	2.0155E-3	2.27525E-2
GO:0006955	205	340	87	3705	2.29	118	13959	0.84	At2g26560,At1g80840,At1g32230,At5g47220,At4g23190,At4g12720,At3g11820,At3g52400,At1g59870,At1g74100,At3g44630,At1g51660,At3g44480,At3g45640,At1g61560,At2g40000,At3g63420,At3g05360,At3g18690,At1g72900,At5g10520,At5g15090,At4g37990,At2g20142,At5g06320,At3g04210,At5g45250,At1g63750,At5g20480,At1g72940,At1g72910,At4g23210,At4g19515,At4g23810,At4g34460,At1g72920,At1g71840,At1g55020,At1g28380,At5g59890…	At5g59890,At2g01180,At5g24590,At3g12250,At1g13360,At4g02640,At2g39200,At3g44670,At1g73660,At5g38340,At5g37770,At1g29340,At2g43790,At4g17510,At1g11310,At2g14080,At4g04780,At2g20310,At1g65390,At5g06960,At4g16860,At5g59190,At4g38130,At2g46370,At5g45060,At4g26070,At3g18165,At1g72890,At4g26090,At5g38470,At4g16930,At5g58120,At3g28910,At1g33520,At5g45050,At1g80680,At3g48090,At3g07300,At1g49950,At4g20380…	1.0216646969714898	6.02087E-12	5.3385E-10
GO:0007010	75	125	5	3787	0.13	70	14007	0.5	At1g24150,At2g41740,At1g70140,At4g01710,At1g80245	At1g80245,At5g54650,At3g46010,At3g55005,At4g19400,At1g59910,At2g18390,At4g34100,At1g60430,At3g57410,At4g29350,At3g60110,At5g05490,At3g55000,At5g49720,At3g43210,At5g67470,At1g31810,At1g29990,At5g41440,At1g20570,At2g46225,At5g64740,At2g22640,At1g01510,At3g47930,At1g71790,At1g80260,At4g30160,At1g80350,At2g38440,At3g05520,At2g31300,At1g03780,At3g53760,At2g35110,At1g30825,At5g55230,At5g06680,At5g44610…	-1.3310742738780068	9.65017E-4	1.24207E-2
GO:0007017	88	128	34	12480	0.27	54	5301	1.01	At5g30490,At1g80245,At3g63130,At3g60740,At1g23220,At3g55005,At4g24170,At5g02370,At2g18390,At1g17580,At5g05490,At3g55000,At5g44340,At5g49720,At1g63640,At3g43210,At2g22610,At1g29990,At1g20570,At5g20110,At5g64740,At1g12430,At5g47820,At1g01510,At1g80260,At1g80350,At1g13980,At4g39050,At5g65930,At1g21730,At1g03780,At5g27000,At1g72250,At3g53760	At1g63640,At5g47820,At1g03780,At1g64740,At1g04820,At1g59540,At5g55230,At5g06680,At4g16730,At5g44610,At3g63480,At5g19770,At1g20090,At5g08120,At1g50010,At5g05620,At4g27180,At3g43610,At5g66410,At5g54670,At3g50240,At2g38720,At3g44200,At5g37020,At5g10470,At3g20150,At3g17360,At4g14960,At3g16630,At3g61650,At5g19780,At1g18370,At3g16060,At4g20890,At5g27950,At5g17410,At2g29550,At5g23860,At5g55280,At5g62690…	-1.3188554028837256	1.21489E-9	1.21185E-7
GO:0007018	54	81	14	12500	0.11	40	5315	0.75	At4g24170,At5g02370,At1g17580,At5g44340,At1g63640,At3g43210,At2g22610,At1g12430,At5g47820,At4g39050,At5g65930,At1g21730,At5g27000,At1g72250	At1g63640,At5g47820,At1g64740,At1g04820,At1g59540,At4g16730,At3g63480,At5g19770,At1g50010,At5g05620,At4g27180,At5g54670,At3g50240,At5g10470,At3g20150,At3g17360,At4g14960,At3g16630,At3g61650,At5g19780,At1g18370,At3g16060,At4g20890,At5g27950,At2g29550,At5g23860,At5g62690,At5g23910,At5g60930,At4g05190,At5g62700,At2g36200,At2g28620,At3g19050,At1g75780,At4g14330,At3g10310,At1g20010,At5g65460,At5g12250	-1.9050177570130218	2.79909E-11	3.72279E-9
GO:0019725	166	231	96	12418	0.77	70	5285	1.31	At1g28480,At3g08710,At1g69880,At4g21990,At5g24030,At3g61190,At4g04610,At4g33040,At3g24170,At2g23150,At5g63030,At1g06830,At5g62290,At2g30540,At5g61900,At1g77370,At5g01600,At3g09390,At3g17240,At1g76760,At1g21270,At3g04780,At4g15660,At1g19730,At2g15570,At4g04770,At1g07810,At3g61010,At1g15960,At5g40370,At3g15660,At2g17420,At3g04110,At5g42150,At1g12520,At5g13810,At4g26160,At3g17880,At4g29670,At5g23630…	At2g38170,At5g60640,At3g58620,At3g54660,At3g15353,At5g61440,At3g20560,At3g08040,At1g48030,At5g16400,At1g42540,At5g04260,At4g32580,At2g32390,At4g16155,At5g58530,At2g20270,At2g38270,At4g10000,At5g03880,At4g03520,At1g53300,At4g15670,At1g50320,At1g07960,At1g21350,At3g10350,At4g33460,At4g15700,At4g28730,At1g35620,At4g28630,At4g37270,At5g04620,At1g03680,At3g62930,At1g11530,At2g32920,At4g37200,At1g56500…	-0.5384214642020229	8.50524E-4	1.11265E-2
GO:0006970	321	391	36	796	4.33	285	16752	1.67	At5g59820,At1g27730,At2g30250,At1g10170,At4g02520,At3g19580,At1g18570,At2g38470,At1g32230,At1g02930,At3g08720,At4g17260,At1g02920,At4g37910,At3g23250,At1g09970,At1g73500,At4g12720,At1g55450,At5g49480,At3g57530,At3g25780,At3g45640,At3g51920,At5g54110,At2g05710,At5g07440,At5g08620,At5g54810,At5g14640,At1g54100,At5g43170,At5g57050,At5g64750,At4g32150,At1g77120	At1g25220,At5g67300,At2g47730,At3g07370,At2g36460,At4g01070,At1g50460,At2g19450,At3g50060,At3g61140,At3g12360,At1g56650,At1g16540,At1g28380,At5g27600,At3g04720,At4g08500,At5g62490,At5g37370,At3g19290,At5g59430,At5g12030,At3g57290,At3g55270,At4g01370,At4g11600,At2g41010,At1g48605,At5g62470,At2g18250,At2g36530,At2g26650,At2g39800,At3g04120,At5g40770,At3g22310,At5g14800,At1g03220,At1g66340,At2g16720…	0.9777035054533946	1.20441E-6	4.00465E-5
GO:0009250	55	85	29	12485	0.23	26	5329	0.49	At4g09570,At3g06500,At1g76040,At1g18890,At1g55850,At1g32900,At3g62720,At4g39210,At3g02140,At1g71100,At4g23990,At5g50750,At3g03050,At1g35670,At3g02230,At1g05570,At2g39770,At5g49720,At2g32530,At5g48300,At2g03220,At4g03550,At2g31960,At5g64740,At5g03650,At2g20370,At5g04360,At3g07160,At1g08650	At2g36850,At3g08550,At5g15650,At1g11720,At2g36390,At5g05170,At5g63840,At4g18780,At2g25540,At5g09870,At5g51820,At4g32410,At3g59100,At5g24300,At1g27680,At2g21590,At4g02500,At5g16510,At2g39930,At5g13000,At1g10670,At1g03310,At3g01180,At5g19220,At4g18240,At3g55800	-0.7421650284520993	7.41931E-3	4.93384E-2
GO:0006568	20	23	10	1331	0.75	10	16518	0.06	At2g04400,At3g54640,At4g31500,At5g54810,At5g05730,At5g17990,At4g39950,At2g22330,At1g25220,At4g27070	At5g05590,At5g57890,At5g38530,At1g29410,At1g07780,At1g70570,At2g29690,At5g60890,At4g02610,At5g48220	2.518520155975551	5.04071E-7	2.01124E-5
GO:0006790	148	175	21	811	2.52	127	16910	0.75	At3g26830,At1g01480,At2g30770,At4g11280,At1g18570,At2g38470,At1g55920,At1g67810,At1g73500,At5g57220,At1g05010,At1g59870,At1g74100,At4g31500,At3g45640,At4g21990,At5g44070,At3g25900,At3g22890,At4g39950,At2g22330	At1g01480,At3g25900,At3g49700,At3g14990,At3g13110,At1g02880,At5g63990,At4g04610,At3g24170,At5g50210,At5g27380,At4g23100,At4g29210,At2g44490,At4g10100,At2g44750,At5g64000,At4g14710,At1g24100,At2g14750,At1g62960,At1g55880,At2g38230,At5g48180,At4g39940,At2g17265,At5g54390,At1g64660,At3g24030,At1g22940,At5g48850,At2g43790,At3g03900,At1g18590,At3g17390,At5g65720,At1g12140,At1g02500,At3g59060,At5g53850…	1.2377277390420447	5.09124E-6	1.40097E-4
GO:0006796	872	1416	162	2095	7.18	710	14902	4.55	At3g25250,At4g37030,At1g69790,At5g25930,At1g71530,At4g04490,At4g21390,At1g74360,At3g62260,At3g08720,At1g61360,At5g67080,At3g53810,At4g23190,At3g22420,At1g51890,At1g09970,At1g73500,At1g11050,At1g17750,At1g69730,At4g11890,At1g14370,At3g20410,At3g02800,At4g09570,At5g61560,At4g25390,At2g23450,At3g09830,At1g51660,At1g01560,At3g57530,At2g40180,At3g45640,At3g19150,At1g11330,At1g69270,At3g55450,At5g66210…	At3g22420,At1g76040,At4g18010,At4g08850,At5g47080,At5g30495,At5g43380,At1g71860,At3g17240,At3g09100,At3g21220,At5g64960,At2g05940,At4g35230,At1g21270,At1g64540,At2g29400,At5g63370,At3g46920,At3g58760,At4g23300,At5g01520,At5g51290,At1g07430,At2g23080,At1g15530,At4g27300,At2g27150,At2g34650,At3g20830,At4g21540,At1g14000,At1g61420,At1g51850,At3g63260,At3g25070,At1g01140,At2g23770,At1g07870,At1g66340…	0.48427324395445764	2.66866E-7	1.21749E-5
GO:0009934	14	18	9	16756	0.05	5	1099	0.45	At2g26170,At5g40280,At5g65700,At2g46920,At5g19280,At2g42620,At3g22780,At1g76540,At1g62360	At1g20930,At1g75820,At3g49670,At4g24190,At1g04020	-2.1365690627611853	1.11611E-3	2.61957E-2
GO:0006793	873	1417	162	2095	7.18	711	14901	4.55	At3g25250,At4g37030,At1g69790,At5g25930,At1g71530,At4g04490,At4g21390,At1g74360,At3g62260,At3g08720,At1g61360,At5g67080,At3g53810,At4g23190,At3g22420,At1g51890,At1g09970,At1g73500,At1g11050,At1g17750,At1g69730,At4g11890,At1g14370,At3g20410,At3g02800,At4g09570,At5g61560,At4g25390,At2g23450,At3g09830,At1g51660,At1g01560,At3g57530,At2g40180,At3g45640,At3g19150,At1g11330,At1g69270,At3g55450,At5g66210…	At3g22420,At1g76040,At4g18010,At4g08850,At5g47080,At5g30495,At5g43380,At1g71860,At3g17240,At3g09100,At3g21220,At5g64960,At2g05940,At4g35230,At1g21270,At1g64540,At2g29400,At5g63370,At3g46920,At3g58760,At4g23300,At5g01520,At5g51290,At1g07430,At2g23080,At1g15530,At4g27300,At2g27150,At2g34650,At3g20830,At4g21540,At1g14000,At1g61420,At1g51850,At3g63260,At3g25070,At1g01140,At2g23770,At1g07870,At1g66340…	0.4827986768483653	2.74621E-7	1.21749E-5
GO:0048544	20	35	12	3780	0.32	8	14069	0.06	At4g21390,At1g61360,At1g11330,At1g61380,At1g11280,At4g21380,At2g19130,At4g27300,At1g61420,At1g61610,At1g61390,At1g61400	At1g61480,At1g11300,At1g11350,At1g11410,At2g41890,At4g11900,At4g00340,At1g65800	1.7197148938717444	1.83884E-4	2.8204E-3
GO:0006979	227	285	72	3720	1.9	155	13922	1.1	At2g21640,At1g19020,At5g59820,At1g27730,At1g21520,At1g32230,At5g20230,At1g02930,At4g23190,At4g12720,At4g17070,At3g45640,At1g74310,At4g20830,At5g26030,At2g40000,At2g05710,At4g21830,At4g02380,At5g54810,At1g52560,At3g49110,At3g12580,At3g30775,At1g72060,At1g14520,At3g20340,At1g56650,At5g16970,At4g35770,At5g16980,At1g52500,At3g60980,At1g31170,At4g08780,At1g14870,At5g17000,At3g53260,At5g12030,At5g05410…	At1g32640,At2g17420,At5g19890,At1g50290,At4g12000,At1g07890,At2g16500,At5g37770,At2g32120,At5g16990,At2g43790,At1g20630,At4g35460,At5g61640,At2g40300,At1g78380,At2g01140,At5g59880,At1g50170,At4g26070,At4g03240,At1g63460,At5g64110,At3g48090,At3g56090,At2g18170,At4g20380,At4g25980,At1g08830,At4g00860,At1g75280,At5g41150,At3g63080,At2g46240,At5g56550,At5g64120,At1g24110,At3g10020,At5g16960,At5g50350…	0.5529876565582282	2.15202E-4	3.18021E-3
GO:0010193	20	25	5	367	1.34	15	17482	0.09	At1g15520,At1g32230,At1g09970,At1g72520,At4g12720	At3g02840,At2g06050,At5g27600,At4g23100,At5g42380,At3g06110,At2g46370,At5g55120,At1g08830,At4g00860,At2g39770,At1g19570,At5g62270,At3g47450,At1g51400	2.7649529224177534	4.56088E-5	1.51649E-3
GO:0010190	6	6	0	12514	0	6	5349	0.11		At4g31560,At5g52110,At1g59840,At4g37200,At3g26710,At5g36120	1.7976931348623157E308	7.22941E-4	9.94668E-3
GO:0007049	183	265	156	16609	0.93	27	1077	2.45	At1g05560,At4g35520,At3g19150,At3g01610,At2g22010,At3g53230,At5g57450,At1g13330,At2g22490,At5g48720,At3g50410,At5g27620,At5g01520,At5g61210,At4g22970,At3g55340,At2g03670,At3g63130,At1g08130,At4g09160,At1g22920,At2g45280,At5g22000,At5g03340,At5g58230,At1g75950,At5g08550,At2g20580,At5g66130,At1g73690,At4g02570,At4g00100,At5g09790,At4g37630,At4g27650,At1g30690,At3g23580,At3g44550,At3g09840,At2g45080…	At1g03780,At4g36390,At4g34160,At1g20930,At4g30825,At1g47210,At3g25980,At3g11520,At5g48600,At2g27970,At5g06150,At4g35620,At2g35190,At3g57060,At1g76310,At5g13840,At4g02060,At3g27060,At5g61650,At1g15570,At3g22880,At1g07370,At3g21870,At5g37630,At1g44110,At1g70210,At1g08560	-0.9817461776974024	3.03033E-5	1.51314E-3
GO:0007047	179	334	98	12416	0.78	81	5274	1.51	At1g18570,At5g33290,At3g54640,At2g15390,At4g25810,At5g57220,At1g59870,At4g31500,At2g27500,At5g44070,At4g30280,At1g55850,At4g30270,At4g39950,At2g22330,At4g08400,At3g48580,At3g56960,At5g19730,At2g26440,At4g23100,At3g50410,At1g76930,At2g44490,At1g65310,At1g32170,At1g32860,At1g19300,At1g24100,At1g66340,At5g46330,At5g53370,At1g21310,At5g18990,At1g14070,At5g57550,At3g60730,At3g45970,At3g28180,At4g13390…	At1g69530,At5g47820,At5g42100,At5g49080,At1g12040,At5g06640,At3g08550,At5g04970,At1g31420,At5g15650,At1g26250,At5g56590,At1g71990,At1g48930,At2g41850,At1g26240,At1g23200,At1g75680,At5g57530,At5g05170,At5g48070,At4g18780,At3g25140,At5g39310,At2g25540,At5g66680,At5g55480,At5g09870,At4g32410,At1g02800,At2g18950,At2g32990,At2g24980,At5g22740,At3g28550,At4g02290,At5g07420,At5g16510,At3g23730,At2g39700…	-0.6656785515116349	1.68321E-5	5.16617E-4
GO:0006779	52	62	38	17217	0.22	14	600	2.28	At5g26030,At1g78600,At5g40850,At1g20780,At5g13630,At4g14690,At3g16857,At2g44520,At1g50170,At5g60540,At2g25180,At1g74470,At1g58290,At3g56940,At3g09660,At5g16440,At5g24020,At5g50920,At5g44190,At5g63290,At2g20570,At3g14110,At1g63970,At5g14220,At3g02780,At1g08520,At4g31920,At4g01690,At1g69740,At3g03710,At2g20180,At1g44446,At1g10670,At5g63570,At2g26540,At3g51820,At3g48730,At1g44900	At5g08280,At1g03475,At4g15560,At2g30390,At4g03205,At4g18480,At3g14930,At3g59400,At2g40490,At4g27440,At4g25080,At5g18660,At5g45930,At1g03630	-2.3581940614491987	1.46261E-9	3.89054E-7
GO:0055114	789	1211	481	12033	3.84	308	5047	5.75	At1g32350,At3g26830,At4g37370,At3g22370,At2g30770,At2g30750,At2g29350,At1g28480,At1g18020,At2g44990,At1g60730,At1g30040,At5g20230,At3g29250,At1g17990,At2g19800,At4g17260,At3g46600,At1g64950,At3g26200,At1g72520,At3g08710,At5g65110,At5g57220,At1g05010,At4g13180,At4g31500,At4g30210,At1g64900,At4g20830,At4g16760,At1g17745,At2g12190,At4g19230,At5g07440,At4g21990,At1g54100,At4g37340,At1g18140,At3g48520…	At5g45340,At5g63890,At4g32470,At1g06640,At2g29390,At2g19940,At5g18800,At5g67030,At5g37510,At1g16700,At3g54660,At2g35380,At1g49670,At4g36380,At3g02630,At4g20930,At5g18100,At1g24360,At2g29360,At5g43850,At5g61440,At3g06060,At1g49140,At2g07687,At1g51980,At5g63620,At5g07990,At1g06290,At5g62530,At5g53090,At2g35690,At2g46580,At5g47990,At2g18030,At1g14345,At2g28850,At2g29980,At2g43710,At1g48030,At2g21250…	-0.42309138096571347	2.97484E-8	2.15811E-6
GO:0043687	932	1467	422	5798	6.78	510	11139	4.38	At3g25250,At1g69790,At5g25930,At1g71530,At4g04490,At4g21390,At1g74360,At3g62260,At3g08720,At1g61360,At5g67080,At3g53810,At4g23190,At3g22420,At1g51890,At1g09970,At1g73500,At1g11050,At1g17750,At1g69730,At4g11890,At1g14370,At3g20410,At4g09570,At5g61560,At4g25390,At2g23450,At3g09830,At1g51660,At1g01560,At3g57530,At2g40180,At3g45640,At1g11330,At1g69270,At5g65920,At3g55450,At5g66210,At3g13380,At3g08760…	At3g22420,At3g09100,At2g23080,At1g01140,At2g47060,At2g04550,At1g14400,At1g79670,At4g03510,At3g14350,At3g14840,At2g36060,At1g06390,At1g78870,At2g32850,At2g38960,At1g02090,At2g26980,At5g27840,At3g57830,At1g53050,At4g10010,At5g56790,At4g27030,At3g07980,At2g42810,At1g32320,At2g43700,At5g61350,At3g45860,At3g17750,At4g31170,At3g20060,At3g61160,At3g57640,At2g18170,At5g20930,At2g16920,At1g08490,At4g30600…	0.4635340216812293	1.29075E-11	3.4334E-9
GO:0009966	92	122	77	12437	0.62	15	5340	0.28	At4g09570,At1g01720,At3g45640,At5g57050,At2g26300,At5g64750,At2g22430,At4g29950,At5g15930,At3g15210,At4g18950,At5g03730,At4g28550,At3g63010,At2g35210,At4g26080,At3g58760,At3g23150,At1g14000,At5g53000,At1g66340,At5g25350,At2g20440,At3g06110,At2g04550,At1g52920,At3g11540,At4g13730,At1g04310,At3g02140,At5g60410,At2g39550,At4g24580,At3g60860,At4g13350,At3g11410,At2g40940,At1g35670,At5g08335,At1g50640…	At4g36260,At1g01960,At3g05120,At1g08680,At2g26070,At1g66350,At5g13300,At1g14920,At5g63980,At3g15730,At5g39500,At4g17890,At3g48040,At1g63000,At4g05330	0.7903049730519732	4.03313E-3	3.21844E-2
GO:0007067	30	38	23	16742	0.14	7	1097	0.63	At1g05560,At3g55340,At1g75950,At1g67370,At5g03455,At3g48750,At5g08290,At3g48150,At4g32200,At1g61000,At4g11920,At1g47200,At5g42080,At2g32900,At5g04470,At3g54650,At3g24730,At3g59550,At1g02970,At5g54670,At2g18290,At5g62410,At3g54180	At4g34160,At3g25980,At5g48600,At5g06150,At3g57060,At5g13840,At5g37630	-1.535757284070935	1.95449E-3	4.06491E-2
GO:0010166	13	16	5	14588	0.03	8	3268	0.24	At3g60500,At3g12990,At1g02205,At1g01120,At1g68530	At1g68530,At1g51500,At5g57800,At4g24510,At2g47240,At1g10670,At3g55360,At1g49430	-1.966024725194413	6.74724E-4	1.28198E-2
GO:0010167	11	13	7	3785	0.18	4	14073	0.03	At5g40645,At3g48450,At5g55850,At4g24020,At1g02860,At1g08090,At1g78050	At5g50200,At1g12110,At1g32450,At5g40890	1.8728279690604412	2.81778E-3	2.69605E-2
GO:0000272	42	76	18	12496	0.14	24	5331	0.45	At3g47540,At4g19810,At3g04720,At3g54420,At3g23920,At2g43590,At4g01700,At4g19720,At1g71380,At1g05850,At5g49720,At1g65610,At4g19800,At5g18670,At1g02360,At5g04360,At2g44540,At2g40840	At2g45880,At4g09020,At1g48930,At1g75680,At2g43620,At1g10760,At5g36890,At1g02800,At2g32990,At4g01040,At5g64860,At4g02290,At1g69830,At4g00490,At4g17090,At1g70710,At3g10740,At5g17520,At1g22880,At1g19940,At4g15210,At1g68560,At1g64390,At2g43610	-1.139551827708487	2.78947E-4	4.83912E-3
GO:0010374	17	24	3	9462	0.03	14	8390	0.17	At5g62230,At3g63440,At2g18790	At4g26690,At3g26744,At3g57230,At5g65420,At5g07180,At1g49040,At1g04110,At5g05620,At5g55480,At3g61650,At3g54180,At2g26330,At1g80080,At1g12860	-1.6606882976769906	5.6239E-3	4.00703E-2
GO:0052542	18	18	15	3777	0.4	3	14074	0.02	At1g18570,At3g54640,At5g57220,At1g59870,At4g31500,At5g44070,At4g39950,At2g22330,At1g28380,At4g23100,At2g44490,At1g24100,At1g66340,At1g64060,At5g46330	At4g03550,At5g03280,At4g26850	2.924836992248138	3.28105E-8	1.74552E-6
GO:0052543	18	18	8	824	0.96	10	17027	0.06	At1g18570,At3g54640,At5g57220,At1g59870,At4g31500,At5g44070,At4g39950,At2g22330	At4g23100,At2g44490,At1g24100,At1g66340,At5g46330,At4g03550,At3g07160,At5g03280,At5g61130,At4g26850	2.8052415171969627	6.16348E-7	2.45923E-5
GO:0052544	16	16	8	824	0.96	8	17029	0.05	At1g18570,At3g54640,At5g57220,At1g59870,At4g31500,At5g44070,At4g39950,At2g22330	At4g23100,At2g44490,At1g24100,At1g66340,At5g46330,At4g03550,At5g03280,At4g26850	3.028502522117133	1.97042E-7	9.2494E-6
GO:0016051	205	284	121	12393	0.97	84	5271	1.57	At1g18570,At5g33290,At4g22590,At5g57220,At4g09570,At1g74100,At4g31500,At3g06500,At1g76040,At2g35710,At1g18890,At2g18700,At1g55850,At2g22330,At2g47650,At4g12250,At4g02280,At3g28530,At5g51460,At1g32900,At3g52340,At3g28340,At1g24880,At3g63010,At2g47180,At5g18480,At4g38270,At4g23100,At1g25141,At1g24793,At3g62720,At1g06780,At3g04120,At1g19300,At1g24100,At2g14750,At1g25054,At1g67300,At5g30500,At4g39210…	At2g35710,At4g00560,At5g59290,At2g20360,At4g17770,At1g78090,At2g36850,At3g08550,At3g05120,At5g15470,At5g15650,At1g11720,At1g71220,At1g71990,At2g36390,At4g21750,At5g23790,At3g02350,At1g78580,At4g02130,At5g05170,At5g63840,At4g18780,At3g25140,At2g37585,At3g61130,At1g62560,At2g25540,At3g14790,At1g70090,At5g09870,At5g51820,At1g70290,At1g56190,At4g32410,At2g21170,At3g59100,At2g22190,At3g58790,At1g71070…	-0.4899379524562399	7.21939E-4	9.94668E-3
GO:0000910	31	40	14	12500	0.11	17	5338	0.32	At1g05560,At5g61210,At3g55340,At3g63130,At3g60740,At4g00100,At3g19770,At3g48750,At3g43210,At4g02980,At5g42080,At1g13980,At5g24020,At1g54960	At5g42080,At1g49040,At1g71440,At1g69770,At5g55230,At5g05620,At2g30410,At5g66410,At3g05330,At3g17360,At3g61650,At5g49160,At5g55280,At1g09630,At3g19050,At2g35190,At5g50375	-1.0450336077668805	4.91095E-3	3.57507E-2
GO:0016052	167	228	97	12417	0.78	70	5285	1.31	At3g49160,At5g56350,At2g36580,At3g08590,At4g17260,At1g59870,At5g56630,At5g44070,At5g11670,At3g47540,At4g19810,At2g36460,At1g76550,At1g50460,At5g57655,At3g04720,At5g41670,At5g40760,At2g44490,At2g36530,At3g04120,At3g54420,At5g65750,At1g67300,At3g15180,At3g23920,At3g54320,At3g52990,At1g78050,At3g55410,At1g15960,At5g48180,At2g43590,At3g52930,At1g32440,At1g24180,At3g55440,At1g18270,At1g22750,At3g02360…	At4g20930,At4g29130,At1g54220,At5g61580,At2g45880,At4g09020,At3g52200,At4g29120,At5g50850,At1g48930,At4g21750,At2g41850,At1g75680,At1g80460,At2g43620,At3g62370,At3g44320,At3g47520,At1g10760,At1g09780,At1g04410,At1g56190,At5g36890,At1g02800,At1g71170,At4g29010,At1g22170,At2g32990,At4g01040,At4g32840,At5g64860,At4g02290,At1g69830,At1g42970,At1g53240,At5g24420,At4g00490,At3g26650,At1g71180,At4g17090…	-0.5279781456584802	1.18209E-3	1.42925E-2
GO:0048589	143	203	53	9412	0.56	90	8314	1.07	At2g47000,At5g20160,At3g49110,At3g59900,At3g56960,At1g27380,At5g62310,At1g70140,At4g29040,At5g37055,At1g21270,At4g16780,At3g62720,At2g26650,At5g27540,At2g34650,At5g55810,At2g34980,At3g22200,At5g04240,At1g54490,At5g64340,At3g10380,At3g45970,At3g09840,At4g02350,At5g17020,At1g04950,At3g16320,At2g25600,At5g20350,At5g18580,At3g50660,At5g20490,At3g46290,At5g14870,At3g54720,At3g55500,At1g49240,At5g49720…	At1g27380,At1g52150,At3g03110,At5g43900,At4g02980,At4g38210,At3g44600,At4g26690,At1g69530,At1g71820,At2g20370,At1g01510,At5g65700,At4g23640,At1g71696,At3g07160,At5g39290,At1g04400,At4g20270,At1g13980,At5g54380,At4g28190,At3g51460,At4g37580,At1g76850,At5g07370,At5g03150,At4g08920,At4g36380,At1g12040,At3g17220,At2g36850,At5g13290,At3g08550,At5g54510,At5g65090,At3g18780,At1g31420,At2g03680,At1g20090…	-0.6535623868128136	1.40397E-4	2.38376E-3
GO:0000280	32	42	25	16740	0.15	7	1097	0.63	At1g05560,At3g55340,At1g75950,At1g67370,At5g03455,At3g48750,At5g08290,At3g48150,At4g32200,At1g61000,At4g11920,At1g47200,At5g42080,At2g32900,At5g04470,At3g54650,At3g24730,At3g59550,At1g02970,At5g07630,At5g66410,At5g54670,At2g18290,At5g62410,At3g54180	At4g34160,At3g25980,At5g48600,At5g06150,At3g57060,At5g13840,At5g37630	-1.4522562079553487	2.90087E-3	4.53901E-2
GO:0042398	140	201	49	3743	1.29	91	13986	0.65	At2g36790,At1g01480,At1g33030,At4g11280,At4g34135,At1g73500,At2g04400,At3g54640,At5g20160,At3g19010,At1g05010,At4g31500,At1g09500,At5g54810,At5g05730,At5g17990,At4g37990,At1g25220,At3g49700,At4g34050,At4g27070,At1g17020,At1g56650,At2g30490,At1g78600,At5g27380,At1g80820,At3g53260,At5g35550,At3g02470,At5g05590,At4g23100,At2g37040,At4g34230,At2g40890,At3g29590,At1g62960,At5g57890,At1g75040,At2g02990…	At1g09500,At5g05590,At1g32640,At1g22640,At5g15950,At3g21230,At5g54160,At2g16500,At5g14700,At1g66380,At1g09480,At1g55210,At1g70310,At4g00040,At3g11430,At1g23820,At2g33600,At3g17390,At1g72680,At1g02500,At3g59060,At2g26170,At2g26310,At4g30470,At5g08170,At1g12910,At1g05850,At4g25300,At5g48930,At1g29410,At4g37980,At1g09490,At1g07780,At1g62380,At1g09240,At1g64520,At5g42800,At1g70570,At2g27450,At4g16330…	0.6991301919531598	1.60512E-4	2.61406E-3
GO:0016049	157	229	90	12424	0.72	67	5288	1.25	At2g47000,At2g44080,At1g69490,At3g49110,At4g33430,At3g56960,At1g27380,At5g62310,At1g70140,At3g15650,At4g01710,At1g21270,At4g16780,At3g62720,At2g26650,At5g27540,At2g34650,At5g40770,At5g55810,At4g36480,At2g34980,At3g22200,At5g04240,At1g54490,At2g17420,At5g64340,At3g10380,At4g18710,At5g17690,At3g06400,At3g08850,At3g45970,At3g09840,At4g02350,At5g17020,At4g35460,At5g52240,At1g04950,At3g16320,At2g25600…	At1g69530,At5g07370,At4g36380,At1g49040,At2g35110,At1g12040,At3g17220,At3g08550,At5g54510,At5g65090,At3g18780,At1g31420,At2g03680,At1g20090,At3g54010,At4g27060,At5g63840,At5g39310,At2g46880,At1g68530,At3g01700,At5g05620,At5g09810,At5g66680,At2g20000,At5g58220,At1g66190,At5g66410,At2g37620,At1g22620,At2g19760,At4g02500,At3g46550,At5g63980,At3g13870,At2g39700,At3g61650,At1g70710,At3g53750,At1g04160…	-0.5590729323577017	8.19198E-4	1.108E-2
GO:0000278	48	63	39	16726	0.23	9	1095	0.82	At1g05560,At2g22490,At5g01520,At3g55340,At1g22920,At1g75950,At1g67370,At5g03455,At5g49880,At3g12280,At3g48750,At5g14250,At5g08290,At3g48150,At4g32200,At1g61000,At3g05870,At4g11920,At1g48270,At1g71230,At2g23430,At1g47200,At5g42080,At2g32900,At5g65420,At5g04470,At3g54650,At3g24730,At3g59550,At5g03415,At1g02970,At1g76540,At5g42970,At2g20000,At5g54670,At2g18290,At2g27960,At5g62410,At3g54180	At4g34160,At1g20930,At3g25980,At5g48600,At5g06150,At3g57060,At5g13840,At5g37630,At1g70210	-1.2598729628974428	2.39412E-3	4.06491E-2
GO:0008356	7	8	0	12514	0	7	5348	0.13		At1g69770,At3g59420,At3g54220,At5g49160,At2g37630,At4g37650,At1g80080	1.7976931348623157E308	2.16482E-4	4.0175E-3
GO:0008361	162	236	92	12422	0.74	70	5285	1.31	At5g08790,At2g47000,At2g44080,At1g69490,At3g49110,At4g33430,At3g56960,At1g27380,At5g62310,At1g70140,At3g15650,At5g61900,At4g01710,At1g21270,At4g16780,At3g62720,At2g26650,At5g27540,At2g34650,At5g40770,At5g55810,At4g36480,At2g34980,At3g22200,At5g04240,At1g54490,At2g17420,At5g64340,At3g10380,At4g18710,At5g17690,At3g06400,At3g08850,At3g45970,At3g09840,At4g02350,At5g17020,At4g35460,At5g52240,At1g04950…	At1g69530,At5g07370,At4g36380,At1g49040,At2g35110,At1g12040,At3g17220,At2g36910,At3g08550,At5g54510,At5g65090,At3g18780,At1g31420,At2g03680,At1g20090,At3g54010,At4g27060,At5g63840,At5g39310,At2g46880,At1g68530,At3g01700,At5g05620,At5g09810,At5g66680,At2g20000,At5g58220,At1g66190,At5g66410,At2g37620,At1g22620,At2g19760,At4g02500,At3g46550,At5g63980,At3g13870,At2g39700,At3g61650,At1g70710,At3g53750…	-0.581303139815229	3.77076E-4	6.14096E-3
GO:0044262	375	518	226	12288	1.81	149	5206	2.78	At3g49160,At1g18570,At5g56350,At2g36580,At3g08590,At4g17260,At5g33290,At4g22590,At4g25810,At5g57220,At1g59870,At4g09570,At1g74100,At4g31500,At3g06500,At1g76040,At2g05710,At4g18010,At1g18890,At5g56630,At2g18700,At5g44070,At5g11670,At4g30280,At1g55850,At4g30270,At2g22330,At2g47650,At4g12250,At2g36460,At1g76550,At3g11900,At1g50460,At4g02280,At3g04240,At3g48580,At3g28530,At5g57655,At5g51460,At1g32900…	At5g41080,At4g00560,At5g59290,At4g20930,At4g29130,At1g54220,At5g61580,At2g20360,At4g17770,At1g78090,At2g36850,At4g09020,At3g08550,At5g15650,At3g52200,At1g11720,At4g29120,At2g26100,At1g71220,At5g50850,At1g71990,At2g36390,At4g21750,At3g47450,At2g41850,At3g06580,At1g78580,At5g57530,At1g80460,At5g05170,At1g08660,At5g63840,At5g48070,At3g44320,At4g18780,At3g25140,At1g76400,At3g47520,At4g16155,At5g43710…	-0.44222267650611596	4.93233E-5	1.15765E-3
GO:0042371	5	6	2	16763	0.01	3	1101	0.27	At1g18870,At1g74710	At1g60550,At1g60600,At1g30520	-3.1284203270167623	2.14024E-3	4.06491E-2
GO:0019685	14	15	4	12510	0.03	10	5345	0.19	At1g67090,At5g38420,At5g38430,At3g53920	At1g56190,At2g21170,At1g42970,At3g26650,At5g38410,At3g54050,At3g55800,At3g04790,At1g32060,At3g62410	-1.7666575118759664	1.64393E-3	1.76392E-2
GO:0019684	75	101	35	15884	0.22	40	1910	2.05	At5g57050,At4g04020,At1g68830,At2g30950,At4g33520,At3g09490,At5g23440,AT1G29930,At1g29910,At1g29930,At1g61520,At1g79040,At2g34420,At3g54890,At1g02910,At1g08380,At4g11960,At3g11670,At3g47470,At1g55670,At4g10340,At4g12800,At3g61470,At3g27925,At1g76570,At1g50250,At2g15820,At4g03280,At4g22890,At1g55370,At5g08410,At1g18730,At1g45474,At1g70760,At5g39830	At4g03280,At1g55370,At1g45474,At5g54270,At1g29920,At1g06680,At2g45770,At1g15820,At2g05620,At4g30950,At5g47110,At2g01590,At2g21970,At1g44575,At2g34430,At5g66570,At1g60950,At3g60370,At3g15850,At2g46820,At1g64770,At4g18370,At1g15980,At5g57030,At3g50820,At3g08940,At5g64040,At1g22700,At5g35220,At1g60600,At4g04640,At2g47940,At5g52100,At2g20890,At4g09650,At3g27690,At3g16250,At2g05070,At1g19150,At3g01440	-2.251740463834989	1.42163E-19	5.67231E-17
GO:0008380	89	104	63	9402	0.67	26	8378	0.31	At4g37120,At1g02840,At5g51300,At4g03430,At1g27650,At1g07350,At1g77180,At1g16610,At2g41500,At3g63400,At2g30260,At3g61860,At4g36690,At1g28960,At2g23930,At1g55310,At4g20440,At1g80070,At2g33340,At3g50670,At2g37340,At3g26560,At5g52040,At5g64200,At1g32490,At2g45330,At5g12190,At4g31580,At3g13200,At1g04510,At5g42820,At4g18930,At5g18810,At4g30220,At5g46920,At1g14650,At1g60900,At2g24590,At5g44200,At1g09760…	At1g07350,At3g53500,At5g11170,At4g25500,At3g53460,At3g19460,At1g09140,At4g14300,At5g54890,At1g54590,At5g53180,At3g02710,At3g62650,At5g04430,At4g01595,At4g14342,At1g43190,At2g15820,At5g16180,At2g20020,At1g23400,At1g54385,At5g59500,At5g38290,At3g01370,At5g16140	0.7697249782929549	8.63721E-4	1.11169E-2
GO:0035266	18	20	3	9462	0.03	15	8389	0.18	At4g29040,At3g54720,At1g52150	At1g52150,At3g44600,At5g65700,At1g71696,At1g04400,At4g20270,At4g28190,At5g03150,At4g08920,At5g13290,At2g33880,At2g26670,At1g70940,At3g49670,At4g24190	-1.7298003657788992	3.2185E-3	2.7323E-2
GO:0048316	298	415	22	2235	0.97	276	15336	1.77	At3g55620,At3g61630,At3g19580,At2g46310,At3g07780,At3g16830,At4g19230,At3g01610,At3g12670,At1g04635,At2g19450,At5g22800,At2g34790,At1g01470,At3g61140,At1g08910,At3g26790,At5g20920,At2g02955,At5g49930,At2g35210,At2g46140	At5g20920,At3g20630,At2g33370,At3g06350,At4g22970,At4g31160,At2g34570,At3g04120,At5g27540,At2g34650,At3g54420,At1g15750,At2g26060,At4g21100,At4g15900,At4g01560,At4g13345,At2g26890,At1g14610,At1g25310,At2g38280,At3g10110,At1g49400,At2g36170,At1g19850,At5g27030,At5g48160,At4g21710,At1g32490,At1g80410,At5g58230,At2g45330,At1g79490,At4g34710,At2g21470,At3g60740,At5g53950,At2g17420,At4g02570,At1g52920…	-0.6033966346810229	4.71801E-3	4.38494E-2
GO:0006914	20	22	17	9448	0.18	3	8401	0.04	At4g04620,At2g45170,At3g60640,At4g21980,At3g62770,At3g06420,At5g45900,At3g07525,At1g54210,At2g05630,At2g44140,At1g73190,At3g15580,At1g62040,At5g17290,At3g59950,At5g61500	At3g61710,At4g24960,At4g16520	1.6171487228757553	5.61245E-3	4.00703E-2
GO:0006915	78	182	55	9410	0.58	23	8381	0.27	At4g11280,At5g04720,At3g44630,At3g44480,At4g33300,At1g02170,At3g04210,At5g45250,At1g63750,At2g32250,At3g53230,At1g27980,At4g19520,At4g16920,At5g41740,At5g44870,At5g03340,At4g36140,At1g33560,At5g07220,At3g44670,At5g38340,At1g29340,At3g09840,At3g50950,At3g51780,At5g47120,At5g45440,At5g64830,At2g14080,At5g66910,At4g16860,At5g45060,At1g72890,At4g26090,At5g58120,At5g45050,At3g14470,At4g19050,At3g46530…	At2g34040,At5g51630,At1g59620,At4g16990,At5g45260,At5g52060,At5g62100,At1g72860,At1g63360,At5g43470,At1g12280,At5g11250,At5g66900,At1g58807,At1g58848,At1g58602,At1g12220,At2g35520,At1g32540,At5g47250,At1g61180,At1g32210,At4g19510	0.7560332548228021	1.98321E-3	1.93E-2
GO:0000902	144	213	29	6191	0.47	115	11534	0.99	At5g40330,At3g49110,At3g56960,At1g27380,At5g62310,At1g70140,At4g01710,At1g21270,At4g16780,At5g27540,At2g34650,At5g55810,At2g34980,At3g22200,At5g04240,At1g54490,At5g64340,At2g02480,At3g12400,At3g10380,At4g00100,At3g45970,At3g09840,At5g56110,At4g02350,At5g17020,At1g04950,At3g16320,At2g25600	At1g27380,At5g20350,At5g18580,At3g50660,At5g20490,At3g12280,At3g46290,At5g14870,At5g22220,At3g55500,At1g49240,At1g05570,At5g49720,At5g24630,At1g26770,At5g39280,At1g75750,At5g28490,At5g53200,At5g64930,At3g12160,At3g16640,At5g26240,At1g21170,At4g03550,At3g48430,At1g48380,At5g47370,At3g51160,At2g46225,At5g46860,At1g47870,At3g03110,At4g02980,At2g31960,At3g59380,At4g38210,At4g26690,At2g22640,At1g69530…	-0.7554337277206502	1.42427E-4	2.47081E-3
GO:0009651	298	362	20	352	5.38	278	17219	1.59	At5g59820,At1g27730,At2g30250,At1g10170,At4g02520,At3g19580,At1g18570,At2g38470,At1g32230,At1g02930,At3g08720,At4g17260,At1g02920,At4g37910,At3g23250,At1g09970,At1g73500,At4g12720,At1g55450,At5g49480	At3g57530,At3g25780,At3g51920,At2g05710,At5g07440,At5g08620,At5g54810,At5g14640,At1g54100,At5g43170,At4g32150,At1g77120,At1g25220,At5g67300,At2g47730,At3g07370,At2g36460,At4g01070,At1g50460,At2g19450,At3g50060,At3g61140,At3g12360,At1g56650,At1g16540,At1g28380,At5g27600,At3g04720,At4g08500,At5g62490,At5g37370,At3g19290,At5g59430,At3g57290,At3g55270,At4g01370,At4g11600,At2g41010,At1g48605,At5g62470…	1.2582486885514426	4.7107E-6	2.21126E-4
GO:0030261	5	6	2	16763	0.01	3	1101	0.27	At5g05490,At5g62410	At5g48600,At3g57060,At5g37630	-3.1284203270167623	2.14024E-3	4.06491E-2
GO:0050832	67	87	19	1322	1.42	48	16480	0.29	At2g30770,At1g80840,At2g38470,At2g40140,At3g11820,At3g52400,At5g57220,At1g59870,At3g44480,At1g61560,At2g43510,At3g63420,At2g39660,At5g61600,At3g49110,At4g12470,At4g12490,At4g33430,At2g30020	At3g11820,At4g34460,At5g45110,At3g04720,At4g23100,At1g64280,At2g44490,At4g12480,At3g56400,At1g09770,At4g15900,At2g38870,At5g39580,At3g21630,At2g39200,At1g29340,At4g11260,At1g75830,At1g11310,At4g04780,At4g16860,At3g18165,At3g60190,At2g46240,At2g14560,At5g64120,At2g39940,At4g16950,At4g37150,At5g42980,At5g51700,At2g25000,At1g11580,At3g20600,At5g55390,At4g16990,At2g26010,At2g26020,At5g44420,At5g03280…	1.5962397513103808	2.80366E-7	1.24295E-5
GO:0009657	77	88	39	14554	0.27	38	3238	1.16	At2g26300,At1g66480,At1g78600,At3g54710,At1g31480,At2g26890,At5g15450,At5g49940,At5g42480,At2g30950,At2g33150,At3g19220,At5g10490,At3g48870,At4g22260,At5g58140,At5g46860,At1g42550,At1g32500,At4g33650,At5g61670,At1g75100,At2g01110,At2g36250,At1g58200,At1g75010,At5g24020,At1g11870,At5g50920,At5g44190,At1g12410,At5g17790,At2g20570,At2g48120,At3g47450,At5g38150,At3g10670,At5g16620,At2g33430	At1g11870,At3g17040,At4g31780,At1g69390,At2g04270,At1g06820,At5g45390,At5g53280,At2g21280,At2g28000,At1g11750,At2g28800,At4g01940,At5g64050,At5g23120,At1g06950,At5g36170,At1g63680,At2g45770,At5g55280,At3g46740,At2g07050,At3g19720,At3g24590,At2g39140,At1g21600,At2g34640,At1g74850,At1g62750,At3g08010,At3g62910,At4g25910,At1g09340,At5g35220,At3g25690,At5g12130,At3g45780,At2g20890	-1.4769345282661908	5.88797E-10	7.831E-8
GO:0009658	48	54	25	14568	0.17	23	3253	0.7	At1g66480,At1g78600,At3g54710,At5g15450,At5g49940,At5g42480,At3g19220,At3g48870,At4g22260,At5g58140,At1g42550,At4g33650,At1g75100,At2g36250,At1g75010,At5g24020,At1g11870,At5g50920,At5g44190,At1g12410,At5g17790,At2g20570,At2g48120,At5g38150,At5g16620	At1g11870,At1g69390,At2g04270,At5g45390,At5g53280,At2g21280,At2g28000,At1g11750,At4g01940,At5g64050,At1g06950,At1g63680,At5g55280,At3g46740,At3g19720,At1g62750,At3g08010,At3g62910,At4g25910,At1g09340,At5g35220,At3g25690,At3g45780	-1.4158680859950414	2.77612E-6	1.23075E-4
GO:0009653	330	481	84	6136	1.35	246	11403	2.11	At2g44990,At2g47000,At3g02150,At4g29900,At5g40330,At3g07780,At2g22860,At3g16830,At5g37080,At3g49110,At2g06990,At3g27010,At5g45710,At1g45050,At4g34460,At3g56960,At1g27380,At5g62310,At3g44750,At1g70140,At5g62230,At5g22350,At3g63010,At4g01710,At5g65870,At4g29040,At1g21270,At4g16780,At3g62720,At2g26650,At5g27540,At2g34650,At1g15750,At1g79700,At5g55810,At1g22920,At1g67490,At2g27990,At2g34980,At2g04160…	At1g27380,At1g14400,At5g22650,At2g28290,At1g13870,At1g56010,At5g40280,At5g20350,At3g48090,At5g27320,At5g18580,At4g20380,At1g05850,At5g03540,At2g45450,At3g50660,At5g20490,At3g12280,At3g46290,At5g14870,At4g24670,At3g54720,At5g22220,At3g55500,At1g49240,At2g14120,At5g64630,At2g22475,At1g05570,At3g63440,At1g65650,At5g49720,At4g32880,At5g55300,At3g13300,At5g24630,At5g22260,At1g14830,At1g26770,At5g39280…	-0.4548113224787829	2.86233E-4	4.3097E-3
GO:0051603	362	549	319	12195	2.55	43	5312	0.8	At5g27420,At3g60010,At4g34470,At3g05200,At4g04620,At5g61560,At4g15420,At2g45170,At5g10380,At5g65920,At1g66630,At1g20140,At4g15975,At2g22010,At3g08690,At3g60640,At3g54850,At3g07370,At3g63220,At5g65200,At1g66160,At4g21980,At4g10590,At1g45050,At3g18930,At1g05890,At3g16720,At5g66070,At3g06420,At1g23780,At2g18600,At5g62540,At5g42990,At5g45900,At1g76920,At5g57990,At1g65350,At3g07360,At1g64230,At3g15355…	At5g09900,At5g40580,At1g25280,At5g45620,At5g05080,At5g63760,At2g29070,At1g66620,At5g03240,At1g71020,At5g19990,At1g51550,At3g58520,At1g78100,At3g61590,At5g56280,At3g02540,At2g02760,At4g16520,At3g18710,At1g23980,At5g59300,At1g63800,At1g33480,At5g62990,At2g18290,At5g49980,At1g72310,At2g41980,At2g46030,At3g59940,At3g62980,At5g16310,At4g30400,At1g23030,At1g50490,At3g15354,At3g13672,At1g49230,At2g40640…	1.1729333675975313	2.53317E-16	6.73823E-14
GO:0009664	56	79	26	12488	0.21	30	5325	0.56	At5g33290,At4g30270,At4g08400,At3g56960,At1g76930,At1g21310,At3g45970,At4g13390,At5g63800,At2g43150,At3g55500,At1g23720,At1g26770,At5g39280,At5g35190,At4g08370,At2g21140,At4g38210,At4g26690,At2g27380,At1g69530,At5g06630,At5g47820,At4g08410,At1g10550,At5g39290	At1g69530,At5g47820,At5g49080,At1g12040,At5g06640,At3g08550,At1g31420,At1g26250,At2g41850,At1g26240,At5g39310,At5g66680,At5g55480,At2g24980,At3g28550,At2g39700,At3g54590,At4g17030,At3g03220,At5g60920,At3g29030,At1g62980,At4g34980,At1g12560,At2g35620,At2g03090,At4g28250,At2g37640,At2g28950,At4g01630	-0.9954563152583155	3.36689E-4	5.71655E-3
GO:0009684	10	10	4	828	0.48	6	17031	0.04	At4g31500,At5g54810,At4g39950,At2g22330	At4g24670,At3g44300,At2g20610,At1g70560,At3g44310,At1g08980	2.618312229345412	7.82101E-4	1.04019E-2
GO:0030245	14	25	4	12510	0.03	10	5345	0.19	At1g71380,At5g49720,At1g65610,At2g44540	At1g48930,At1g75680,At5g36890,At1g02800,At2g32990,At4g02290,At1g70710,At1g22880,At1g19940,At1g64390	-1.7666575118759664	1.64393E-3	1.76392E-2
GO:0051258	38	47	8	9457	0.08	30	8374	0.36	At1g24150,At2g41740,At4g13510,At4g01710,At5g54650,At1g60430,At3g57410,At5g44340	At2g22640,At4g37190,At1g71790,At4g30160,At2g36250,At3g05520,At1g75010,At2g31300,At1g64740,At1g30825,At1g04820,At5g55230,At5g44610,At5g19770,At1g50010,At5g05620,At2g38720,At4g14960,At3g61650,At5g19780,At4g20890,At2g29550,At5g23860,At5g55280,At5g62690,At5g62700,At3g52750,At1g75780,At1g20010,At5g12250	-1.443379380418743	1.10676E-4	1.96266E-3
GO:0051252	717	1223	422	9043	4.46	295	8109	3.51	At2g38340,At1g80840,At5g58610,At2g47520,At2g40340,At1g42990,At2g30250,At1g10170,At5g51190,At3g61630,At5g13080,At1g18570,At4g06746,At3g23240,At2g38470,At1g71520,At5g63900,At2g23320,At5g47220,At2g46310,At3g23250,At4g17500,At3g01970,At4g18880,At1g62300,At1g43160,At1g60880,At3g02150,At5g57720,At4g00540,At3g11020,At5g47230,At1g27000,At5g13330,At4g18430,At5g02600,At4g32040,At1g16640,At1g77570,At4g34590…	At3g56860,At3g53610,At2g46270,At5g65210,At1g23380,At3g12250,At3g11580,At3g14230,At3g11200,At5g66320,At5g07100,At3g21175,At5g12840,At2g17190,At5g67480,At5g35210,At1g77080,At2g22090,At4g24470,At2g36080,At2g31370,At1g24260,At1g52150,At5g09230,At5g59780,At1g16060,At5g11590,At1g10470,At1g47870,At1g79350,At3g21350,At3g54840,At3g48920,At5g16820,At3g28920,At2g25180,At3g60490,At4g16141,At3g16280,At3g50260…	0.24901353590026923	1.32569E-3	1.53319E-2
GO:0009408	94	120	29	2228	1.28	65	15547	0.42	At5g59820,At2g40340,At2g38470,At3g08720,At5g52640,At5g51440,At3g11020,At1g74310,At5g57050,At1g52560,At3g61190,At3g12580,At3g24500,At1g59860,At5g45710,At5g58070,At1g52340,At1g16540,At4g36990,At2g25140,At5g47910,At5g12030,At5g05410,At1g53540,At2g47180,At4g29040,At4g23100,At4g26080,At1g54050	At1g64280,At1g07400,At3g09440,At3g04120,At5g14800,At1g66340,At3g10800,At5g15450,At1g07890,At1g16970,At3g23990,At5g37770,At2g32120,At1g21760,At5g09590,At5g12020,At5g56030,At3g63350,At5g37670,At5g02500,At5g02490,At4g17750,At3g06010,At1g05850,At1g03190,At5g63870,At2g46240,At2g39770,At1g50500,At1g11270,At1g48050,At4g12400,At1g64520,At1g77000,At3g25230,At1g14980,At2g22360,At5g16820,At4g26840,At5g59720…	1.135671931993403	2.69728E-6	8.27858E-5
GO:0009407	36	46	15	513	2.84	21	17320	0.12	At5g62480,At1g17180,At1g69920,At4g02520,At2g29470,At1g69930,At1g17170,At2g02930,At1g02930,At1g02920,At2g29420,At1g78340,At2g29490,At2g29460,At2g29440	At1g27130,At2g47730,At2g02390,At1g74590,At3g09270,At5g17220,At1g78380,At1g17190,At1g78320,At5g41240,At1g10370,At2g30860,At2g29450,At1g02950,At5g41220,At1g78370,At5g41210,At1g10360,At3g43800,At3g03190,At1g49860	3.1828691003244436	2.95248E-14	5.8902E-12
GO:0009409	248	304	185	14408	1.27	63	3213	1.92	At3g22370,At5g59820,At1g27730,At2g30250,At4g02520,At2g38470,At4g34150,At3g08720,At1g55920,At2g40140,At5g47230,At3g45640,At4g02380,At5g08620,At5g43170,At3g61190,At3g53990,At3g50970,At2g47730,At5g58070,At1g52320,At1g50460,At2g19450,At4g03430,At4g35510,At4g35790,At1g16540,At1g75080,At4g36020,At4g08500,At1g80820,At5g49400,At5g01600,At4g01370,At3g26400,At4g20260,At4g26080,At1g09560,At2g36530,At4g31160…	At3g16450,At2g27710,At1g68530,At1g63940,At2g42540,At5g20720,At1g55490,At5g43870,At1g42970,At1g53240,At2g39730,At4g30660,At5g63980,At3g26650,At4g24280,At3g06510,At2g22840,At4g17090,At4g29150,At1g20450,At1g25450,At1g03680,At4g21150,At4g11150,At2g42530,At3g20740,At4g14740,At3g01500,At1g01860,At1g67280,At3g05890,At2g20990,At3g11630,At5g61410,At2g25930,At1g19350,At2g15970,At1g35680,At5g06290,At1g20340…	-0.42335742905314144	4.9079E-3	4.6625E-2
GO:0045036	22	21	11	15908	0.07	11	1939	0.56	At2g28900,At3g48870,At2g16640,At3g16620,At5g05000,At4g02510,At5g50920,At5g57180,At5g16620,At4g35450,At2g28800	At5g57180,At2g28800,At1g06950,At2g45770,At3g46740,At1g02280,At2g15290,At5g52440,At5g03940,At2g47450,At2g20890	-2.1046497510849296	5.70104E-6	3.32717E-4
GO:0009414	143	168	24	1317	1.79	119	16409	0.72	At1g27730,At3g19580,At2g38470,At5g59220,At1g32230,At1g02750,At1g02930,At3g11020,At3g51920,At4g15910,At4g02380,At2g47800,At5g08620,At1g54100,At4g27410,At5g57050,At2g22430,At3g06760,At3g50970,At5g67300,At3g24500,At1g52340,At2g21620,At5g45340	At2g21620,At5g45340,At4g02200,At1g01470,At3g26090,At3g19290,At2g18050,At5g05410,At2g41010,At2g41430,At2g46140,At1g06770,At2g39800,At3g22310,At4g24020,At1g47128,At2g35930,At2g38880,At1g05180,At1g33560,At1g32640,At2g30580,At5g58670,At1g56280,At1g73330,At3g61890,At2g18960,At4g17615,At4g34000,At2g46680,At3g20310,At2g39550,At5g56030,At1g78380,At4g26070,At3g11410,At4g33950,At5g50720,At5g03740,At5g26990…	0.9214038792682856	1.71367E-4	2.90959E-3
GO:0009415	150	176	36	2221	1.6	114	15498	0.73	At1g27730,At3g19580,At2g38470,At5g59220,At1g32230,At1g02750,At1g02930,At3g11020,At3g51920,At4g15910,At4g02380,At2g47800,At5g08620,At1g54100,At4g27410,At5g57050,At2g22430,At3g06760,At3g50970,At5g67300,At3g24500,At1g52340,At2g21620,At5g45340,At3g50980,At4g02200,At1g01470,At3g26090,At3g19290,At2g18050,At5g61900,At5g05410,At2g41010,At2g41430,At2g46140,At1g06770	At5g45340,At4g02200,At2g18050,At2g41430,At1g06770,At2g39800,At3g22310,At4g24020,At1g47128,At2g35930,At2g38880,At1g05180,At1g33560,At1g32640,At2g30580,At5g58670,At1g56280,At5g20830,At1g73330,At3g61890,At2g18960,At4g17615,At4g34000,At2g46680,At3g20310,At2g39550,At5g56030,At1g78380,At4g26070,At3g11410,At4g33950,At5g50720,At5g03740,At5g26990,At5g40280,At3g06010,At5g49230,At1g05850,At1g12110,At3g52450…	0.7900739284910826	1.08035E-4	2.39478E-3
GO:0009416	351	462	294	15625	1.85	57	1893	2.92	At5g59820,At1g27730,At2g41100,At1g10170,At1g32870,At5g08790,At1g30040,At5g20230,At2g36750,At3g22420,At2g37970,At4g31500,At1g74310,At3g47340,At4g19230,At1g51680,At5g57050,At2g26300,At1g52560,At3g49110,At2g32250,At3g12580,At1g02400,At3g17609,At5g58070,At5g45340,At1g27650,At1g01470,At3g61140,At5g48150,At1g66480,At2g30490,At1g78600,At1g65350,At5g12030,At3g57290,At4g02890,At5g05410,At3g55270,At1g37130…	At1g48030,At4g03280,At2g39730,At4g01900,At5g38410,At1g29920,At5g05690,At1g30440,At4g34190,At1g10670,At1g15820,At2g05620,At2g25930,At2g26730,At2g43010,At3g15354,At4g30950,At5g63570,At5g35840,At4g32980,At1g44575,At1g20340,At3g51240,At3g48100,At5g18960,At5g66570,At5g08020,At3g28860,At2g06850,At1g60950,At3g15850,At1g14290,At5g51100,At1g67080,At5g44110,At3g19820,At3g08010,At5g04530,At5g58960,At2g47450…	-0.47018082389114796	2.34229E-3	4.06337E-2
GO:0007568	53	73	19	2238	0.84	34	15578	0.22	At2g29350,At3g49620,At2g23810,At1g69490,At5g37080,At4g30270,At3g10985,At5g14930,At1g17020,At3g62770,At2g19450,At4g35770,At5g51640,At5g45900,At5g31412,At5g39610,At3g50210,At5g66170,At4g05320	At5g14930,At3g50210,At4g30430,At5g11520,At5g62000,At2g35980,At2g02990,At3g48140,At1g20780,At5g60360,At5g17290,At3g12090,At3g48330,At1g79230,At1g59750,At5g64930,At5g66040,At1g16460,At1g71190,At1g63260,At1g20900,At2g42620,At5g03280,At2g40760,At2g39780,At5g35630,At3g45600,At2g21045,At5g46700,At1g10670,At4g28050,At3g56240,At1g54040,At4g27700	1.3583555071583024	1.29536E-5	3.5408E-4
GO:0051276	212	307	11	2246	0.49	201	15411	1.29	At5g26040,At4g25730,At3g07610,At1g72740,At1g11400,At3g09480,At2g27840,At3g44750,At2g18050,At2g19640,At1g61040	At5g26040,At1g11400,At2g27840,At2g18050,At2g19640,At1g13370,At5g56950,At5g61060,At2g19480,At1g19890,At5g43630,At4g22970,At5g10980,At1g76710,At3g04380,At4g26110,At2g13370,At3g28740,At3g06930,At4g00238,At2g17900,At1g18800,At1g14400,At5g58230,At5g04240,At1g04810,At5g09740,At1g06760,At1g16710,At5g09790,At5g17690,At1g79730,At3g06400,At1g07130,At2g27100,At1g17520,At5g22650,At1g16970,At5g14170,At3g21610…	-0.9794789514237161	5.24565E-4	8.05006E-3
GO:0001666	11	15	6	1335	0.45	5	16523	0.03	At2g16060,At5g63790,At5g27760,At1g17290,At1g77120,At5g54960	At3g48090,At4g20380,At3g48030,At4g32690,At4g26520	2.6981436146105957	5.87179E-5	1.20146E-3
GO:0030001	236	371	21	811	2.52	215	16822	1.26	At3g63380,At1g15520,At3g22910,At2g04040,At5g60800,At1g32230,At5g20230,At4g17260,At2g36950,At1g59870,At5g22140,At4g29900,At3g57330,At5g52760,At4g37640,At5g02600,At5g52750,At3g15352,At1g01490,At3g01610,At1g01340	At5g02600,At1g31130,At2g35730,At3g44190,At1g53030,At4g34200,At2g28910,At2g02490,At3g19640,At4g24120,At2g23150,At5g45900,At1g79610,At1g27770,At4g00290,At5g01600,At5g59030,At5g64280,At3g05060,At1g07430,At1g63440,At2g26650,At5g17450,At4g16380,At3g05220,At3g48010,At3g17700,At1g07810,At2g28260,At3g61010,At5g03380,At1g15830,At1g15960,At2g21470,At4g17620,At3g09030,At4g01010,At4g30360,At5g52740,At4g29850…	0.7060591880027298	4.44724E-3	4.54987E-2
