# Supplementary material for: Protein kinase GCN2 mediates responses to glyphosate in Arabidopsis
Source: BMC Plant Biol. 2015 Jan 21;15:14. doi: 10.1186/s12870-014-0378-0 (PMC4312595; doi:10.1186/s12870-014-0378-0)
Supplement: Additional file 3: — File showing genes repressed by glyphosate in 16-day-old Arabidopsis wild-type Landsberg seedlings and in gcn2 mutant. [file 12870_2014_378_MOESM3_ESM.txt]

b: log2ratio wt+gly/wt, av. Fold-change>2
c: log2ratio gcn2+gly/wt+gly, av.
d: log2ratio gcn/wt mock, av.
e: log2ratio gcn2+gly/wt+gly corrected by gcn2/wt
f:log2ratio differential repression by gly in wt compared to gcn2
g: percentage diff expression by gly
	b	c	d	e	f	g
At4g26530	-3,6495	1,12	0,82	0,3	-3,3495	91,8
At1g06360	-3,6455	2,26	-0,33	2,59	-1,0555	29,0
At5g23920	-3,4135	1,8	0,26	1,54	-1,8735	54,9
At1g03630	-3,2765	1,2	-1,35	2,55	-0,7265	22,2
At1g74670	-3,252	1,3	0,8	0,5	-2,752	84,6
At4g01630	-3,2235	0,56	0,54	0,02	-3,2035	99,4
At5g45930	-3,193	1,61	-0,06	1,67	-1,523	47,7
At5g48490	-3,083	0,92	-0,14	1,06	-2,023	65,6
At1g52050	-3,0435	0,05		0,05	-2,9935	98,4
At1g05085	-3,038	1,51	-0,37	1,88	-1,158	38,1
At5g39210	-3,0195	1,47	0,24	1,23	-1,7895	59,3
At5g24150	-3,011	1,78	0,29	1,49	-1,521	50,5
At1g24020	-2,9575	2,34	-0,74	3,08	0,1225	-4,1
At5g20630	-2,938	2,94	0,01	2,93	-0,008	0,3
At1g22630	-2,896	1,38	0,44	0,94	-1,956	67,5
At4g02800	-2,8725	1,19	-0,66	1,85	-1,0225	35,6
At5g14740	-2,8445	1,86	0,55	1,31	-1,5345	53,9
At4g21445	-2,8155	1,23	0,23	1	-1,8155	64,5
At1g09750	-2,7835	1,3	0,29	1,01	-1,7735	63,7
At4g03210	-2,775	1,49	-1,16	2,65	-0,125	4,5
At5g20790	-2,761	2,29	-1,85	4,14	1,379	-49,9
At5g16140	-2,7465	1,27	-0,23	1,5	-1,2465	45,4
At4g02270	-2,7375	-1,05	-1,11	0,06	-2,6775	97,8
At5g14740	-2,726	1,86	0,55	1,31	-1,416	51,9
At2g43610	-2,7195	1,25	0,31	0,94	-1,7795	65,4
At1g08560	-2,7155	1	-0,58	1,58	-1,1355	41,8
At4g24750	-2,6945	1,2	-0,07	1,27	-1,4245	52,9
At4g01580	-2,694	1,37	-0,49	1,86	-0,834	31,0
At5g45700	-2,6705	1,33	-0,54	1,87	-0,8005	30,0
At4g36540	-2,6515	0,73	0,05	0,68	-1,9715	74,4
At3g01440	-2,6395	1,56	-0,07	1,63	-1,0095	38,2
At3g22210	-2,636	1,81	0,71	1,1	-1,536	58,3
At1g19150	-2,6005	1,46	0,22	1,24	-1,3605	52,3
At5g28500	-2,5875	1,66	-0,15	1,81	-0,7775	30,0
At5g36120	-2,5555	1,98	0,16	1,82	-0,7355	28,8
At2g05070	-2,525	1,71	-0,18	1,89	-0,635	25,1
At2g37660	-2,52	1,32	-0,05	1,37	-1,15	45,6
At1g54780	-2,517	1,22	0,26	0,96	-1,557	61,9
At1g32990	-2,5145	1,69	-0,05	1,74	-0,7745	30,8
At3g16250	-2,5135	1,62	0,15	1,47	-1,0435	41,5
At1g75780	-2,507	1,03	0,07	0,96	-1,547	61,7
At5g18660	-2,502	1,43	-0,28	1,71	-0,792	31,7
At4g15830	-2,484	1,08	-0,56	1,64	-0,844	34,0
At4g34790	-2,4725	1,04	-0,02	1,06	-1,4125	57,1
At1g75780	-2,4615	1,03	0,07	0,96	-1,5015	61,0
At1g29490	-2,4585	1,29	0,21	1,08	-1,3785	56,1
At4g25080	-2,4575	1,08	-0,08	1,16	-1,2975	52,8
At1g60590	-2,447	1,4	0,88	0,52	-1,927	78,7
At2g30695	-2,444	0,43	-0,33	0,76	-1,684	68,9
At2g03750	-2,441	2,16		2,16	-0,281	11,5
At2g18300	-2,4395	0,92	-0,01	0,93	-1,5095	61,9
At4g27440	-2,429	1,4	0,01	1,39	-1,039	42,8
At4g19680	-2,4205	1,52	-0,07	1,59	-0,8305	34,3
At2g37450	-2,4155	1,32	0,09	1,23	-1,1855	49,1
At3g54560	-2,415	1,3	-0,47	1,77	-0,645	26,7
At4g21280	-2,3995	1,67	0,05	1,62	-0,7795	32,5
At2g40490	-2,389	0,89	-0,11	1	-1,389	58,1
At3g08770	-2,382	1,95	-0,51	2,46	0,078	-3,3
At1g23740	-2,38	1,57	-0,09	1,66	-0,72	30,3
At2g18300	-2,3795	0,92	-0,01	0,93	-1,4495	60,9
At1g14700	-2,379	0,95	0,21	0,74	-1,639	68,9
At1g56340	-2,3785	1,09	-0,02	1,11	-1,2685	53,3
At3g22150	-2,3775	1,23	0,3	0,93	-1,4475	60,9
At3g18390	-2,375	0,99	0,02	0,97	-1,405	59,2
At1g70210	-2,37	1,21	0,15	1,06	-1,31	55,3
At5g16030	-2,365	0,73	0,25	0,48	-1,885	79,7
At4g04330	-2,365	1,4	0,18	1,22	-1,145	48,4
At3g52720	-2,3565	0,96		0,96	-1,3965	59,3
At1g75780	-2,355	1,03	0,07	0,96	-1,395	59,2
At5g67070	-2,352	1,49	-0,22	1,71	-0,642	27,3
At2g29310	-2,3515	1,18	0,59	0,59	-1,7615	74,9
At2g34620	-2,3445	0,92	-0,53	1,45	-0,8945	38,2
At1g44110	-2,342	1,83	-0,54	2,37	0,028	-1,2
At4g28080	-2,339	1,36	0,42	0,94	-1,399	59,8
At2g35130	-2,335	1,7	0,17	1,53	-0,805	34,5
At1g50900	-2,3335	0,8	0,03	0,77	-1,5635	67,0
At1g67830	-2,323	1,11	0,05	1,06	-1,263	54,4
At4g34830	-2,3225	1,07	0,11	0,96	-1,3625	58,7
At2g28950	-2,3195	1,48	0,09	1,39	-0,9295	40,1
At2g18300	-2,3175	0,92	-0,01	0,93	-1,3875	59,9
At1g74070	-2,315	1,62	0,36	1,26	-1,055	45,6
At3g62600	-2,3135	1,09	-0,02	1,11	-1,2035	52,0
At1g75780	-2,3125	1,03	0,07	0,96	-1,3525	58,5
At3g52630	-2,311	0,83	-0,24	1,07	-1,241	53,7
At5g45680	-2,3105	0,98	0,29	0,69	-1,6205	70,1
At1g78995	-2,3095	1,52	0,44	1,08	-1,2295	53,2
At5g06690	-2,3085	1	-0,12	1,12	-1,1885	51,5
At1g30520	-2,308	0,83	-0,21	1,04	-1,268	54,9
At1g29310	-2,308	0,97	-0,17	1,14	-1,168	50,6
At1g75780	-2,3015	1,03	0,07	0,96	-1,3415	58,3
At1g10522	-2,299	0,67	-0,43	1,1	-1,199	52,2
At4g35725	-2,2955	0,82	-0,12	0,94	-1,3555	59,1
At1g70410	-2,2895	0,01	0,13	-0,12	-2,4095	105,2
At1g14150	-2,289	1,09	0,19	0,9	-1,389	60,7
At5g37630	-2,2855	1,16	0,07	1,09	-1,1955	52,3
At4g17560	-2,2805	0,75	-0,16	0,91	-1,3705	60,1
At2g01755	-2,265	1,01	0,13	0,88	-1,385	61,1
At1g75780	-2,2635	1,03	0,07	0,96	-1,3035	57,6
At5g14320	-2,2625	0,88	-0,14	1,02	-1,2425	54,9
At3g62410	-2,2625	1,51	0,72	0,79	-1,4725	65,1
At3g48500	-2,261	1,22	-0,29	1,51	-0,751	33,2
At1g29440	-2,2575	1,27	0,18	1,09	-1,1675	51,7
At5g10690	-2,257	0,95	0,14	0,81	-1,447	64,1
At2g42380	-2,257	-0,18	-0,06	-0,12	-2,377	105,3
At3g18000	-2,254	1,57		1,57	-0,684	30,3
At2g25840	-2,252	0,6	-0,02	0,62	-1,632	72,5
At4g39040	-2,25	0,69	-0,08	0,77	-1,48	65,8
At1g75780	-2,2495	1,03	0,07	0,96	-1,2895	57,3
At2g44920	-2,247	0,47	0,29	0,18	-2,067	92,0
At1g75780	-2,2465	1,03	0,07	0,96	-1,2865	57,3
At4g36540	-2,245	0,73	0,05	0,68	-1,565	69,7
At5g55220	-2,2355	1,24	-0,08	1,32	-0,9155	41,0
At5g27780	-2,2295	1,17		1,17	-1,0595	47,5
At3g54600	-2,2295	1,79	-0,03	1,82	-0,4095	18,4
At5g65360	-2,2255	1,25	-0,16	1,41	-0,8155	36,6
At1g14150	-2,2245	1,09	0,19	0,9	-1,3245	59,5
At5g46110	-2,224	1,11	0,15	0,96	-1,264	56,8
At4g39040	-2,22	0,69	-0,08	0,77	-1,45	65,3
At4g05180	-2,22	1,31	-0,01	1,32	-0,9	40,5
At2g44920	-2,218	0,47	0,29	0,18	-2,038	91,9
At4g26010	-2,2175	-0,67	-0,97	0,3	-1,9175	86,5
At3g12610	-2,216	1,35	0,48	0,87	-1,346	60,7
At5g56850	-2,2155	1,49	-0,02	1,51	-0,7055	31,8
At5g43750	-2,214	0,94	-0,03	0,97	-1,244	56,2
At1g43560	-2,214	0,39	-0,06	0,45	-1,764	79,7
At3g52720	-2,213	0,96		0,96	-1,253	56,6
At5g23420	-2,2125	1,05	-0,17	1,22	-0,9925	44,9
At5g39530	-2,2105	1,11	-0,13	1,24	-0,9705	43,9
At2g24090	-2,2105	0,74	-0,14	0,88	-1,3305	60,2
At1g20020	-2,2105	1,04	-0,02	1,06	-1,1505	52,0
At3g27690	-2,203	0,83	-0,21	1,04	-1,163	52,8
At3g05600	-2,201	1,18	-0,04	1,22	-0,981	44,6
At5g19340	-2,198	-0,01		-0,01	-2,208	100,5
At1g75780	-2,1965	1,03	0,07	0,96	-1,2365	56,3
At5g63180	-2,1895	1,77	0,06	1,71	-0,4795	21,9
At3g06980	-2,1895	1,43	-0,14	1,57	-0,6195	28,3
At4g09650	-2,177	1,57	-0,23	1,8	-0,377	17,3
At5g11450	-2,176	1,01	-0,21	1,22	-0,956	43,9
At1g67590	-2,1755	1,08	0,16	0,92	-1,2555	57,7
At1g52750	-2,1755	0,45	-0,11	0,56	-1,6155	74,3
At5g12250	-2,174	1,39	0,13	1,26	-0,914	42,0
At4g15510	-2,173	0,1	-0,02	0,12	-2,053	94,5
At3g04290	-2,1695	2,12	-0,51	2,63	0,4605	-21,2
At1g64510	-2,1675	1,49	-0,07	1,56	-0,6075	28,0
At5g53490	-2,1655	1,13	-0,04	1,17	-0,9955	46,0
At5g46110	-2,165	1,11	0,15	0,96	-1,205	55,7
At2g32180	-2,1615	0,86	0,01	0,85	-1,3115	60,7
At1g07320	-2,161	0,97	-0,05	1,02	-1,141	52,8
At1g48350	-2,159	0,58	-0,15	0,73	-1,429	66,2
At1g05240	-2,1565	-0,9	-1,06	0,16	-1,9965	92,6
At2g35500	-2,156	1,27	-0,34	1,61	-0,546	25,3
At1g76110	-2,151	0,5	-0,1	0,6	-1,551	72,1
At3g52150	-2,1505	1,07	-0,09	1,16	-0,9905	46,1
At5g44650	-2,1465	0,96	0,03	0,93	-1,2165	56,7
At4g01310	-2,141	0,85	-0,23	1,08	-1,061	49,6
At1g49380	-2,14	1,23	0,03	1,2	-0,94	43,9
At5g24314	-2,1385	0,8	-0,1	0,9	-1,2385	57,9
At2g20890	-2,132	1,44	0,08	1,36	-0,772	36,2
At5g35790	-2,131	0,45	-0,11	0,56	-1,571	73,7
At1g53490	-2,1305	-0,46	0,23	-0,69	-2,8205	132,4
At1g04020	-2,13	0,07		0,07	-2,06	96,7
At2g04790	-2,129	1,13	0,13	1	-1,129	53,0
At3g47070	-2,127	1,24	-0,03	1,27	-0,857	40,3
At1g18650	-2,124	0,8	-0,26	1,06	-1,064	50,1
At3g46940	-2,1205	0,96	-0,17	1,13	-0,9905	46,7
At2g30790	-2,1185	1,51	-0,01	1,52	-0,5985	28,3
At5g11420	-2,1165	0,81	0,07	0,74	-1,3765	65,0
At1g63100	-2,108	0,9	-0,58	1,48	-0,628	29,8
At1g29510	-2,1075	0,83	-0,02	0,85	-1,2575	59,7
At2g33450	-2,106	1,49	-0,11	1,6	-0,506	24,0
At5g10130	-2,1045	0,84	0,08	0,76	-1,3445	63,9
At1g07320	-2,101	0,97	-0,05	1,02	-1,081	51,5
At5g05740	-2,099	0,78	-0,03	0,81	-1,289	61,4
At4g29060	-2,0965	1,13	-0,15	1,28	-0,8165	38,9
At4g39040	-2,0945	0,69	-0,08	0,77	-1,3245	63,2
At5g58260	-2,0915	1,07	0,18	0,89	-1,2015	57,4
At2g37390	-2,0845	0,96	-0,53	1,49	-0,5945	28,5
At5g56120	-2,0805	0,99	-0,63	1,62	-0,4605	22,1
At5g62790	-2,079	0,84	-0,19	1,03	-1,049	50,5
At3g45780	-2,0785	0,85	0,11	0,74	-1,3385	64,4
At1g75780	-2,075	1,03	0,07	0,96	-1,115	53,7
At1g21750	-2,073	0,45	0,04	0,41	-1,663	80,2
At1g75780	-2,0725	1,03	0,07	0,96	-1,1125	53,7
At3g21870	-2,069	1,17	0,29	0,88	-1,189	57,5
At5g40150	-2,0685	1,09	-0,2	1,29	-0,7785	37,6
At4g38160	-2,0675	0,5	-0,08	0,58	-1,4875	71,9
At3g53420	-2,0665	1,22	0,03	1,19	-0,8765	42,4
At2g32650	-2,066	0,77	-0,03	0,8	-1,266	61,3
At3g09860	-2,0655	0,82	-0,11	0,93	-1,1355	55,0
At3g01500	-2,0645	0,55	0,02	0,53	-1,5345	74,3
At5g58250	-2,0615	1,24	-0,1	1,34	-0,7215	35,0
At1g09200	-2,0615	1,05	-0,28	1,33	-0,7315	35,5
At4g26370	-2,0585	0,98	-0,13	1,11	-0,9485	46,1
At3g63160	-2,0575	1,22	0,09	1,13	-0,9275	45,1
At2g37640	-2,0575	1,34	0,39	0,95	-1,1075	53,8
At3g47650	-2,0555	1,07	-0,14	1,21	-0,8455	41,1
At1g54820	-2,051	1,23	0,07	1,16	-0,891	43,4
At2g03420	-2,0475	1,23	0,11	1,12	-0,9275	45,3
At1g67750	-2,0445	1,21	0,12	1,09	-0,9545	46,7
At5g51750	-2,044	1,41	-0,22	1,63	-0,414	20,3
At4g26520	-2,043	1,37	0,41	0,96	-1,083	53,0
At3g12930	-2,042	0,94	-0,28	1,22	-0,822	40,3
At5g11480	-2,042	1,28	-0,08	1,36	-0,682	33,4
At2g44920	-2,038	0,47	0,29	0,18	-1,858	91,2
At5g52100	-2,038	0,48	0,02	0,46	-1,578	77,4
At1g26945	-2,0335	1,15	0,39	0,76	-1,2735	62,6
At1g12800	-2,0335	1,27	0,02	1,25	-0,7835	38,5
At1g73600	-2,03	-0,05	-0,26	0,21	-1,82	89,7
At4g13590	-2,0295	1,01	-0,13	1,14	-0,8895	43,8
At4g29400	-2,0285	1,24	-0,45	1,69	-0,3385	16,7
At3g27830	-2,0285	1,7	0,18	1,52	-0,5085	25,1
At1g75780	-2,021	1,03	0,07	0,96	-1,061	52,5
At1g65230	-2,021	1,29	0,33	0,96	-1,061	52,5
At3g52720	-2,0205	0,96		0,96	-1,0605	52,5
At5g59870	-2,016	0,93	-0,43	1,36	-0,656	32,5
At5g47500	-2,0145	0,82	-0,59	1,41	-0,6045	30,0
At3g04340	-2,0135	1,31	0,01	1,3	-0,7135	35,4
At3g26060	-2,013	1,14	-0,07	1,21	-0,803	39,9
At5g21100	-2,012	1,42	0,13	1,29	-0,722	35,9
At1g70680	-2,012	0,97	-0,05	1,02	-0,992	49,3
At1g74730	-2,0085	0,74	0,02	0,72	-1,2885	64,2
At5g18020	-2,007	1,14	0,96	0,18	-1,827	91,0
At4g09040	-2,0055	1,36	-0,14	1,5	-0,5055	25,2
At3g05180	-2,003	1,24	0,11	1,13	-0,873	43,6
At4g24190	-2,002	1,05	0,06	0,99	-1,012	50,5
At1g07370	-2,001	0,83	-0,07	0,9	-1,101	55,0
At4g36540	-2,0005	0,73	0,05	0,68	-1,3205	66,0
At1g05250	-1,997	-0,95	-1,11	0,16	-1,837	92,0
At3g22880	-1,9925	0,87	-0,82	1,69	-0,3025	15,2
At1g22590	-1,9915	1,24	-0,03	1,27	-0,7215	36,2
At5g54600	-1,991	0,41	-0,07	0,48	-1,511	75,9
At1g32060	-1,99	1,28	0,24	1,04	-0,95	47,7
At3g59400	-1,985	1,44	-0,38	1,82	-0,165	8,3
At3g62110	-1,982	0,89		0,89	-1,092	55,1
At1g52230	-1,9805	1,37	-0,05	1,42	-0,5605	28,3
At4g24090	-1,9785	0,46	-0,12	0,58	-1,3985	70,7
At3g12870	-1,9785	0,94	-0,64	1,58	-0,3985	20,1
At3g05930	-1,978	0,75	0,25	0,5	-1,478	74,7
At5g54600	-1,9765	0,41	-0,07	0,48	-1,4965	75,7
At2g34510	-1,976	0,86	-0,37	1,23	-0,746	37,8
At2g47910	-1,9755	0,26	0,14	0,12	-1,8555	93,9
At5g05740	-1,971	0,78	-0,03	0,81	-1,161	58,9
At1g22430	-1,97	0,75	0,21	0,54	-1,43	72,6
At1g70820	-1,965	1,13	0,07	1,06	-0,905	46,1
At1g07320	-1,964	0,97	-0,05	1,02	-0,944	48,1
At4g25050	-1,9625	1,02	-0,08	1,1	-0,8625	43,9
At3g53190	-1,9605	1,07	-0,27	1,34	-0,6205	31,7
At5g50740	-1,96	1,14	-0,13	1,27	-0,69	35,2
At3g08940	-1,96	1,59	-0,22	1,81	-0,15	7,7
At1g64355	-1,957	1,1	-0,22	1,32	-0,637	32,5
At5g45040	-1,953	0,68	0,2	0,48	-1,473	75,4
At1g04980	-1,953	0,73	0,01	0,72	-1,233	63,1
At1g15570	-1,9525	1,02	-0,26	1,28	-0,6725	34,4
At1g14150	-1,9495	1,09	0,19	0,9	-1,0495	53,8
At2g30695	-1,948	0,43	-0,33	0,76	-1,188	61,0
At5g44635	-1,946	0,71	-0,14	0,85	-1,096	56,3
At2g32640	-1,9455	0,42	-0,06	0,48	-1,4655	75,3
At3g56370	-1,938	1,62	-0,02	1,64	-0,298	15,4
At3g08920	-1,932	0,22	0,09	0,13	-1,802	93,3
At5g15530	-1,9315	0,58	-0,14	0,72	-1,2115	62,7
At5g38980	-1,93	1,3	0,4	0,9	-1,03	53,4
At2g47940	-1,93	0,94	0,09	0,85	-1,08	56,0
At3g08940	-1,928	1,59	-0,22	1,81	-0,118	6,1
At5g61650	-1,927	1,03	0,13	0,9	-1,027	53,3
At1g11860	-1,9255	1,25	0,11	1,14	-0,7855	40,8
At2g22980	-1,924	1,31	1,05	0,26	-1,664	86,5
At4g02530	-1,923	1,2	-0,04	1,24	-0,683	35,5
At1g60000	-1,9205	0,67	-0,01	0,68	-1,2405	64,6
At4g28660	-1,9165	0,84	-0,18	1,02	-0,8965	46,8
At4g23800	-1,9165	1,09	-0,42	1,51	-0,4065	21,2
At1g05260	-1,9165	-0,04		-0,04	-1,9565	102,1
At4g22990	-1,9155	0,92	-0,17	1,09	-0,8255	43,1
At4g12970	-1,9155	1,75	-0,24	1,99	0,0745	-3,9
At5g61420	-1,9145	0,75	0,05	0,7	-1,2145	63,4
At2g47910	-1,9125	0,26	0,14	0,12	-1,7925	93,7
At5g65460	-1,912	0,98	-0,17	1,15	-0,762	39,9
At4g04640	-1,911	1,35	-0,01	1,36	-0,551	28,8
At3g23700	-1,9095	1,04	0,13	0,91	-0,9995	52,3
At3g63140	-1,909	0,99	-0,13	1,12	-0,789	41,3
At5g53490	-1,909	1,13	-0,04	1,17	-0,739	38,7
At2g33560	-1,908	0,77	-0,6	1,37	-0,538	28,2
At5g07020	-1,905	0,9	-0,11	1,01	-0,895	47,0
At3g03630	-1,9045	0,51	-0,29	0,8	-1,1045	58,0
At5g11070	-1,903	0,53	-0,58	1,11	-0,793	41,7
At4g28250	-1,9025	0,76	-0,44	1,2	-0,7025	36,9
At3g27360	-1,8985	1,12	-0,25	1,37	-0,5285	27,8
At1g67700	-1,8965	0,63	-0,08	0,71	-1,1865	62,6
At5g10400	-1,8955	1,06	-0,32	1,38	-0,5155	27,2
At3g48420	-1,8935	0,71	0,15	0,56	-1,3335	70,4
At1g72970	-1,8935	1,58	-0,25	1,83	-0,0635	3,4
At4g29905	-1,892	0,36	0,2	0,16	-1,732	91,5
At4g34730	-1,8875	0,88	-0,07	0,95	-0,9375	49,7
At4g38160	-1,8875	0,5	-0,08	0,58	-1,3075	69,3
At3g17210	-1,884	0,88	0,03	0,85	-1,034	54,9
At4g03050	-1,8835	1,37	-0,09	1,46	-0,4235	22,5
At4g33000	-1,883	0,36	0,07	0,29	-1,593	84,6
At1g49130	-1,883	0,41	-0,89	1,3	-0,583	31,0
At1g73620	-1,8825	0,5	-0,16	0,66	-1,2225	64,9
At3g01480	-1,881	0,9	0,09	0,81	-1,071	56,9
At3g02180	-1,875	1,11	0,08	1,03	-0,845	45,1
At1g60600	-1,875	0,67	0,11	0,56	-1,315	70,1
At3g15570	-1,8745	0,85	-0,04	0,89	-0,9845	52,5
At1g10200	-1,8725	0,99	-0,06	1,05	-0,8225	43,9
At5g38590	-1,8715	0,88	0,15	0,73	-1,1415	61,0
At4g03205	-1,871	0,78	-0,11	0,89	-0,981	52,4
At2g33793	-1,8685	1,3	-0,37	1,67	-0,1985	10,6
At3g27060	-1,862	1,2		1,2	-0,662	35,6
At1g62780	-1,861	0,61	0,16	0,45	-1,411	75,8
At5g57180	-1,8605	0,09	-0,11	0,2	-1,6605	89,3
At2g33400	-1,8585	0,75	-0,56	1,31	-0,5485	29,5
At4g26370	-1,856	0,98	-0,13	1,11	-0,746	40,2
At1g75350	-1,856	0,97	-0,15	1,12	-0,736	39,7
At4g27700	-1,8555	1,56	-0,02	1,58	-0,2755	14,8
At4g13500	-1,855	0,84	0,14	0,7	-1,155	62,3
At1g68590	-1,854	1,19	-0,06	1,25	-0,604	32,6
At2g35780	-1,8535	0,73	-0,04	0,77	-1,0835	58,5
At4g29030	-1,851	0,69	-0,41	1,1	-0,751	40,6
At2g37300	-1,851	0,78	-0,08	0,86	-0,991	53,5
At2g43550	-1,849	0,65	-0,46	1,11	-0,739	40,0
At5g07860	-1,848	0,64	0,02	0,62	-1,228	66,5
At1g34640	-1,848	0,96	-0,13	1,09	-0,758	41,0
At5g18060	-1,8465	1,16	0,38	0,78	-1,0665	57,8
At3g14930	-1,8455	1,18	-0,05	1,23	-0,6155	33,4
At3g20820	-1,8445	1,6	0,04	1,56	-0,2845	15,4
At5g12130	-1,843	0,87	-0,06	0,93	-0,913	49,5
At2g03090	-1,839	1,11	-0,19	1,3	-0,539	29,3
At3g19850	-1,8375	0,63	0,08	0,55	-1,2875	70,1
At1g65900	-1,8375	0,71	-0,13	0,84	-0,9975	54,3
At1g70370	-1,836	1,29	-0,01	1,3	-0,536	29,2
At4g02060	-1,8355	0,27	0,04	0,23	-1,6055	87,5
At5g57930	-1,832	1,12	0,17	0,95	-0,882	48,1
At5g48110	-1,83	-0,04	-0,1	0,06	-1,77	96,7
At2g22230	-1,8285	0,39	-0,31	0,7	-1,1285	61,7
At2g21960	-1,8275	0,74	-0,03	0,77	-1,0575	57,9
At5g13840	-1,826	0,62	-0,48	1,1	-0,726	39,8
At5g40950	-1,8255	0,77	-0,14	0,91	-0,9155	50,2
At2g32230	-1,8235	1,21	-0,03	1,24	-0,5835	32,0
At5g23060	-1,821	1,42	-0,46	1,88	0,059	-3,2
At5g08050	-1,821	1,29	-0,24	1,53	-0,291	16,0
At3g27160	-1,8205	0,69	0,01	0,68	-1,1405	62,6
At2g25060	-1,8195	0,71	-0,48	1,19	-0,6295	34,6
At1g54500	-1,819	1,04	0,26	0,78	-1,039	57,1
At1g29430	-1,818	0,27	-0,09	0,36	-1,458	80,2
At3g18680	-1,8165	0,58	-0,1	0,68	-1,1365	62,6
At3g45050	-1,816	0,2	-0,03	0,23	-1,586	87,3
At1g03130	-1,8145	1,44		1,44	-0,3745	20,6
At1g22590	-1,814	1,24	-0,03	1,27	-0,544	30,0
At3g16370	-1,8135	1,14	0,18	0,96	-0,8535	47,1
At4g27600	-1,813	0,77		0,77	-1,043	57,5
At1g75460	-1,813	0,86	0,28	0,58	-1,233	68,0
At4g33470	-1,812	0,8	0,08	0,72	-1,092	60,3
At2g41810	-1,812	-0,29	0,78	-1,07	-2,882	159,1
At5g10560	-1,81	0,9	0,11	0,79	-1,02	56,4
At3g13470	-1,809	1,17	-0,45	1,62	-0,189	10,4
At3g25690	-1,8085	1,04	0,25	0,79	-1,0185	56,3
At2g32640	-1,808	0,42	-0,06	0,48	-1,328	73,5
At5g44770	-1,8075	1,49	0,06	1,43	-0,3775	20,9
At3g20680	-1,8075	0,55	-0,12	0,67	-1,1375	62,9
At1g55370	-1,8045	0,49	-0,01	0,5	-1,3045	72,3
At3g04550	-1,8035	1,25	-0,05	1,3	-0,5035	27,9
At3g56650	-1,8015	0,93	-0,06	0,99	-0,8115	45,0
At4g37510	-1,801	0,73	-0,3	1,03	-0,771	42,8
At2g35450	-1,801	0,57	0,05	0,52	-1,281	71,1
At2g17972	-1,801	0,71	-0,07	0,78	-1,021	56,7
At1g08540	-1,801	0,72	-0,03	0,75	-1,051	58,4
At5g46110	-1,8	1,11	0,15	0,96	-0,84	46,7
At3g15190	-1,797	0,86	-0,11	0,97	-0,827	46,0
At3g47430	-1,795	1,44	0,32	1,12	-0,675	37,6
At1g76100	-1,794	1,54	-0,08	1,62	-0,174	9,7
At1g55370	-1,7915	0,49	-0,01	0,5	-1,2915	72,1
At3g23760	-1,7885	0,55	-0,12	0,67	-1,1185	62,5
At4g24780	-1,788	0,95	0,21	0,74	-1,048	58,6
At5g36800	-1,788	1,12	-0,57	1,69	-0,098	5,5
At4g32570	-1,787	0,9	0,19	0,71	-1,077	60,3
At5g16710	-1,7865	0,65	-0,13	0,78	-1,0065	56,3
At1g55480	-1,7855	0,39	-0,11	0,5	-1,2855	72,0
At3g25700	-1,7835	0,84	-0,26	1,1	-0,6835	38,3
At5g65220	-1,783	0,65	-0,14	0,79	-0,993	55,7
At5g46580	-1,7825	1,01	-0,38	1,39	-0,3925	22,0
At5g35220	-1,7785	1,04		1,04	-0,7385	41,5
At5g24490	-1,775	0,39	0,37	0,02	-1,755	98,9
At1g66970	-1,7745	1,02	0,31	0,71	-1,0645	60,0
At3g04790	-1,7745	1,03	-0,12	1,15	-0,6245	35,2
At4g18480	-1,7735	1,1	-0,1	1,2	-0,5735	32,3
At2g33800	-1,773	0,81	-0,29	1,1	-0,673	38,0
At1g44575	-1,7725	0,37	0,01	0,36	-1,4125	79,7
At2g23670	-1,7675	1,04	-0,14	1,18	-0,5875	33,2
At5g14910	-1,767	0,68	0,09	0,59	-1,177	66,6
At3g23890	-1,7665	1,04	-0,44	1,48	-0,2865	16,2
At2g43030	-1,7665	1,02	0,08	0,94	-0,8265	46,8
At1g33170	-1,7655	0,55	-0,48	1,03	-0,7355	41,7
At3g04260	-1,7645	0,58	0,08	0,5	-1,2645	71,7
At1g51570	-1,763	0,93	-0,2	1,13	-0,633	35,9
At1g20010	-1,7625	1,36	0,12	1,24	-0,5225	29,6
At3g28040	-1,7625	1,57	-0,03	1,6	-0,1625	9,2
At2g42840	-1,762	1,36	-0,15	1,51	-0,252	14,3
At4g33000	-1,7615	0,36	0,07	0,29	-1,4715	83,5
At1g52220	-1,76	1,15	0,11	1,04	-0,72	40,9
At5g14200	-1,7595	1,48	-0,07	1,55	-0,2095	11,9
At5g67400	-1,759	-0,85	-1,07	0,22	-1,539	87,5
At5g50375	-1,758	0,93	-0,12	1,05	-0,708	40,3
At2g20515	-1,756	0,19	-0,06	0,25	-1,506	85,8
At2g07170	-1,756	0,81	-0,28	1,09	-0,666	37,9
At3g09035	-1,7555	0,99	-0,23	1,22	-0,5355	30,5
At1g49430	-1,7555	1,33	0,22	1,11	-0,6455	36,8
At4g19100	-1,7535	1,02	0,05	0,97	-0,7835	44,7
At1g10640	-1,7535	1,31	0,52	0,79	-0,9635	54,9
At4g35720	-1,752	0,57	-0,22	0,79	-0,962	54,9
At5g19740	-1,7515	0,77	0,24	0,53	-1,2215	69,7
At3g26570	-1,7505	1	-0,02	1,02	-0,7305	41,7
At1g56430	-1,75	0,17	-0,28	0,45	-1,3	74,3
At3g51720	-1,749	0,5	-0,59	1,09	-0,659	37,7
At1g53520	-1,749	1,05	-0,27	1,32	-0,429	24,5
At1g76310	-1,7485	0,66	-0,47	1,13	-0,6185	35,4
At1g55140	-1,748	0,77	-0,12	0,89	-0,858	49,1
At2g14890	-1,748	0,8	-0,07	0,87	-0,878	50,2
At4g30860	-1,7455	0,38	-0,05	0,43	-1,3155	75,4
At1g42480	-1,7445	0,85	-0,11	0,96	-0,7845	45,0
At5g50730	-1,7435	1,04	-0,24	1,28	-0,4635	26,6
At5g64040	-1,743	0,88	0,01	0,87	-0,873	50,1
At5g63310	-1,743	0,68	-0,11	0,79	-0,953	54,7
At1g75690	-1,741	0,3	0,09	0,21	-1,531	87,9
At1g16880	-1,741	0,69	0,18	0,51	-1,231	70,7
At1g22700	-1,7385	1,09	-0,2	1,29	-0,4485	25,8
At2g41820	-1,738	1,02	0,16	0,86	-0,878	50,5
At4g12320	-1,7375	1,28	0,53	0,75	-0,9875	56,8
At1g47395	-1,733	-0,52	0,13	-0,65	-2,383	137,5
At4g15510	-1,732	0,1	-0,02	0,12	-1,612	93,1
At5g52970	-1,731	0,72	0,04	0,68	-1,051	60,7
At5g08640	-1,7305	0,74	-0,45	1,19	-0,5405	31,2
At3g08940	-1,7305	1,59	-0,22	1,81	0,0795	-4,6
At1g12900	-1,73	1,2	0,05	1,15	-0,58	33,5
At3g10310	-1,729	1,27	-0,34	1,61	-0,119	6,9
At4g34760	-1,726	0,53	-0,4	0,93	-0,796	46,1
At3g26900	-1,726	0,69	0,09	0,6	-1,126	65,2
At5g66470	-1,7245	0,28	-0,29	0,57	-1,1545	66,9
At4g09010	-1,7235	0,76	-0,08	0,84	-0,8835	51,3
At2g30390	-1,722	1,24	0,04	1,2	-0,522	30,3
At4g14540	-1,72	0,71	0,12	0,59	-1,13	65,7
At4g03205	-1,72	0,78	-0,11	0,89	-0,83	48,3
At3g44160	-1,719	0,36	-0,02	0,38	-1,339	77,9
At3g54750	-1,718	0,57	-0,34	0,91	-0,808	47,0
At2g42690	-1,7155	1,38	0,11	1,27	-0,4455	26,0
At1g29070	-1,7125	0,55		0,55	-1,1625	67,9
At5g17820	-1,7115	-0,62	-0,45	-0,17	-1,8815	109,9
At4g30170	-1,711	-0,33	-0,12	-0,21	-1,921	112,3
At4g24810	-1,711	0,79	0,12	0,67	-1,041	60,8
At4g15440	-1,707	1	0,07	0,93	-0,777	45,5
At3g50820	-1,7065	1,06	-0,09	1,15	-0,5565	32,6
At1g73655	-1,704	1,04	0,13	0,91	-0,794	46,6
At5g57030	-1,7035	1,33	-0,06	1,39	-0,3135	18,4
At5g10910	-1,7025	1,19	-0,21	1,4	-0,3025	17,8
At5g10080	-1,702	1,2	-0,19	1,39	-0,312	18,3
At1g11545	-1,702	0,99	-0,03	1,02	-0,682	40,1
At5g57180	-1,7	0,09	-0,11	0,2	-1,5	88,2
At1g67700	-1,699	0,63	-0,08	0,71	-0,989	58,2
At4g15560	-1,6985	1,12	-0,18	1,3	-0,3985	23,5
At2g14890	-1,696	0,8	-0,07	0,87	-0,826	48,7
At1g75380	-1,6955	0,13	0,25	-0,12	-1,8155	107,1
At2g28640	-1,695	0,68	-0,07	0,75	-0,945	55,8
At4g14890	-1,6945	1,15	-0,05	1,2	-0,4945	29,2
At2g43560	-1,6935	0,83	-0,14	0,97	-0,7235	42,7
At2g13360	-1,6925	0,57	0,1	0,47	-1,2225	72,2
At1g15980	-1,69	0,77	0,25	0,52	-1,17	69,2
At1g52190	-1,689	1,06	0,63	0,43	-1,259	74,5
At5g22640	-1,684	0,91	0,22	0,69	-0,994	59,0
At2g36000	-1,6815	0,85	0,09	0,76	-0,9215	54,8
At1g10930	-1,681	0,83	-0,06	0,89	-0,791	47,1
At4g14330	-1,678	0,91	-0,39	1,3	-0,378	22,5
At2g17033	-1,6775	0,45	0,01	0,44	-1,2375	73,8
At3g51280	-1,677	0,73	-0,43	1,16	-0,517	30,8
At4g16660	-1,6755	0,92	0,1	0,82	-0,8555	51,1
At3g53800	-1,6755	1,14		1,14	-0,5355	32,0
At4g30610	-1,675	1,38		1,38	-0,295	17,6
At5g17870	-1,6705	1,21	-0,05	1,26	-0,4105	24,6
At2g24970	-1,669	0,25	-0,38	0,63	-1,039	62,3
At3g02870	-1,668	0,84	-0,53	1,37	-0,298	17,9
At5g09820	-1,6675	1,06	0,14	0,92	-0,7475	44,8
At4g17810	-1,6665	1,09	-0,1	1,19	-0,4765	28,6
At3g57060	-1,666	0,89	-0,25	1,14	-0,526	31,6
At5g45950	-1,6645	1,84	-0,17	2,01	0,3455	-20,8
At1g04420	-1,664	0,79	-0,24	1,03	-0,634	38,1
At4g22010	-1,6635	0,9	0,08	0,82	-0,8435	50,7
At2g22990	-1,6635	0,53	0,53	0	-1,6635	100,0
At4g34820	-1,663	0,79	0,08	0,71	-0,953	57,3
At2g25810	-1,663	0,43	0,11	0,32	-1,343	80,8
At1g09340	-1,663	1,07	0,03	1,04	-0,623	37,5
At1g75780	-1,662	1,03	0,07	0,96	-0,702	42,2
At5g42020	-1,6615	1	0,15	0,85	-0,8115	48,8
At4g09350	-1,6615	1,33	0,27	1,06	-0,6015	36,2
At5g13140	-1,66	1,3	0,04	1,26	-0,4	24,1
At3g26710	-1,6585	0,94	0,01	0,93	-0,7285	43,9
At3g23070	-1,6565	0,7	-0,12	0,82	-0,8365	50,5
At5g64150	-1,656	0,67	-0,26	0,93	-0,726	43,8
At3g17680	-1,654	0,79	-0,54	1,33	-0,324	19,6
At5g23310	-1,6525	1,04	-0,2	1,24	-0,4125	25,0
At1g03475	-1,65	0,48	-0,3	0,78	-0,87	52,7
At1g71720	-1,6495	1,16	0,07	1,09	-0,5595	33,9
At5g35170	-1,6485	0,99	0,52	0,47	-1,1785	71,5
At1g17650	-1,6475	0,55	-0,27	0,82	-0,8275	50,2
At4g35620	-1,644	0,6	-0,43	1,03	-0,614	37,3
At1g10960	-1,6435	1,41	0,36	1,05	-0,5935	36,1
At4g31850	-1,6415	1,01	0,07	0,94	-0,7015	42,7
At5g13510	-1,641	1,22	-0,14	1,36	-0,281	17,1
At1g55260	-1,638	0,87	-0,26	1,13	-0,508	31,0
At5g47190	-1,6375	0,46	-0,34	0,8	-0,8375	51,1
At1g23080	-1,6375	-0,04	0,05	-0,09	-1,7275	105,5
At5g02760	-1,637	0,2	-0,05	0,25	-1,387	84,7
At2g35190	-1,6365	0,39	-0,1	0,49	-1,1465	70,1
At5g53170	-1,6355	1,12	0,18	0,94	-0,6955	42,5
At2g29290	-1,6345	0,94	0,1	0,84	-0,7945	48,6
At4g03150	-1,634	1,25	0,24	1,01	-0,624	38,2
At1g05140	-1,634	0,74	0,14	0,6	-1,034	63,3
At5g14260	-1,6335	0,5	-0,05	0,55	-1,0835	66,3
At3g20440	-1,6325	1,14	-0,26	1,4	-0,2325	14,2
At2g32480	-1,632	0,71	0,06	0,65	-0,982	60,2
At1g44920	-1,631	0,84	-0,1	0,94	-0,691	42,4
At5g52780	-1,6305	1,2	0,48	0,72	-0,9105	55,8
At5g08280	-1,63	0,93	0,08	0,85	-0,78	47,9
At5g09650	-1,6295	0,33	-0,23	0,56	-1,0695	65,6
At5g42020	-1,627	1	0,15	0,85	-0,777	47,8
At5g51010	-1,6255	1,05	-0,08	1,13	-0,4955	30,5
At4g20360	-1,6255	0,58	0,01	0,57	-1,0555	64,9
At1g01080	-1,6255	0,58	-0,07	0,65	-0,9755	60,0
At5g36170	-1,6225	0,59	-0,02	0,61	-1,0125	62,4
At5g28540	-1,6215	0,9	0,21	0,69	-0,9315	57,4
At2g25110	-1,6205	0,55		0,55	-1,0705	66,1
At5g26260	-1,6195	-0,09		-0,09	-1,7095	105,6
At2g35620	-1,6195	0,92	-0,04	0,96	-0,6595	40,7
At3g02180	-1,6185	1,11	0,08	1,03	-0,5885	36,4
At3g51140	-1,6165	0,53	-0,2	0,73	-0,8865	54,8
At1g32550	-1,615	0,8	-0,06	0,86	-0,755	46,7
At5g44020	-1,615	0,7	-0,21	0,91	-0,705	43,7
At3g16000	-1,6135	0,94	-0,14	1,08	-0,5335	33,1
At4g33380	-1,6125	0,84	0,01	0,83	-0,7825	48,5
At2g32480	-1,612	0,71	0,06	0,65	-0,962	59,7
At3g04940	-1,6115	0,87	-0,03	0,9	-0,7115	44,2
At5g38580	-1,6105	0,88	-0,03	0,91	-0,7005	43,5
At3g59040	-1,608	0,76	0,03	0,73	-0,878	54,6
At2g42130	-1,607	0,25	-0,27	0,52	-1,087	67,6
At5g19970	-1,607	0,99	-0,13	1,12	-0,487	30,3
At1g09210	-1,606	0,36	-0,17	0,53	-1,076	67,0
At3g55330	-1,605	0,89	0,27	0,62	-0,985	61,4
At3g60900	-1,603	1,13	-0,38	1,51	-0,093	5,8
At5g02830	-1,6025	1,21	0,45	0,76	-0,8425	52,6
At1g11740	-1,6015	1,7	-0,13	1,83	0,2285	-14,3
At4g09500	-1,601	0,65	-0,01	0,66	-0,941	58,8
At4g05330	-1,601	0,22	-0,19	0,41	-1,191	74,4
At3g46320	-1,6	0,4	-0,19	0,59	-1,01	63,1
At5g52960	-1,598	0,32	-0,19	0,51	-1,088	68,1
At5g20180	-1,598	-0,72	-0,26	-0,46	-2,058	128,8
At4g29520	-1,5975	0,89	-0,02	0,91	-0,6875	43,0
At3g62680	-1,5965	-0,61	-1	0,39	-1,2065	75,6
At1g60000	-1,5965	0,67	-0,01	0,68	-0,9165	57,4
At2g42130	-1,596	0,25	-0,27	0,52	-1,076	67,4
At3g46780	-1,5955	0,82	0,04	0,78	-0,8155	51,1
At5g60400	-1,5945	0,15	0,02	0,13	-1,4645	91,8
At3g13750	-1,592	1,02	0,22	0,8	-0,792	49,7
At1g35170	-1,592	0,7	-0,12	0,82	-0,772	48,5
At1g13270	-1,5905	0,46	-0,19	0,65	-0,9405	59,1
At4g21770	-1,5885	0,94	-0,2	1,14	-0,4485	28,2
At2g47910	-1,5875	0,26	0,14	0,12	-1,4675	92,4
At1g43670	-1,585	0,9	0,18	0,72	-0,865	54,6
At1g12560	-1,5835	0,48	-0,19	0,67	-0,9135	57,7
At5g22680	-1,5815	0,84	0,07	0,77	-0,8115	51,3
At1g05385	-1,5815	0,78	0,17	0,61	-0,9715	61,4
At5g15230	-1,581	0,57	0,17	0,4	-1,181	74,7
At2g22670	-1,581	0,72	0,01	0,71	-0,871	55,1
At5g20935	-1,58	0,61	0,23	0,38	-1,2	75,9
At1g49510	-1,5795	0,42	-0,05	0,47	-1,1095	70,2
At3g07010	-1,579	0,82	0,67	0,15	-1,429	90,5
At4g28780	-1,579	1,45	-0,15	1,6	0,021	-1,3
At4g09400	-1,578	0,96	-0,11	1,07	-0,508	32,2
At1g51400	-1,5775	0,86	0,01	0,85	-0,7275	46,1
At1g28400	-1,5735	0,46	0,02	0,44	-1,1335	72,0
At3g50685	-1,5725	0,57	0,06	0,51	-1,0625	67,6
At1g11600	-1,5725	1,61	-0,2	1,81	0,2375	-15,1
At1g12250	-1,572	1,14	0,2	0,94	-0,632	40,2
At4g18370	-1,5715	0,61	-0,07	0,68	-0,8915	56,7
At2g36885	-1,57	1	-0,39	1,39	-0,18	11,5
At1g20030	-1,5695	0,77	-0,44	1,21	-0,3595	22,9
At2g36990	-1,569	1,01	-0,03	1,04	-0,529	33,7
At5g25460	-1,568	0,16	0,37	-0,21	-1,778	113,4
At4g34090	-1,568	0,35	-0,08	0,43	-1,138	72,6
At2g15090	-1,568	1,29	-0,03	1,32	-0,248	15,8
At5g44680	-1,5675	0,35	-0,6	0,95	-0,6175	39,4
At3g25805	-1,567	1,23		1,23	-0,337	21,5
At1g63610	-1,567	0,26	-0,08	0,34	-1,227	78,3
At5g46570	-1,5665	1,4	0,14	1,26	-0,3065	19,6
At5g21430	-1,5665	0,66	0,09	0,57	-0,9965	63,6
At4g14100	-1,5665	1,04	0,05	0,99	-0,5765	36,8
At3g52380	-1,5665	1,12	0,01	1,11	-0,4565	29,1
At1g55340	-1,564	0,74	-0,03	0,77	-0,794	50,8
At3g63490	-1,5635	0,8	-0,04	0,84	-0,7235	46,3
At3g26960	-1,5635	1,6	-0,47	2,07	0,5065	-32,4
At3g47560	-1,563	0,09	-0,11	0,2	-1,363	87,2
At3g02180	-1,5625	1,11	0,08	1,03	-0,5325	34,1
At1g75900	-1,5615	1,08	0,14	0,94	-0,6215	39,8
At4g16390	-1,561	0,69	-0,17	0,86	-0,701	44,9
At4g02790	-1,561	0,69	-0,28	0,97	-0,591	37,9
At4g33660	-1,559	0,66	0,45	0,21	-1,349	86,5
At2g47590	-1,558	1,07	-0,1	1,17	-0,388	24,9
At2g47450	-1,558	1,19	-0,1	1,29	-0,268	17,2
At1g50730	-1,5575	1,07	0,04	1,03	-0,5275	33,9
At3g02250	-1,557	0,66	-0,15	0,81	-0,747	48,0
At5g03160	-1,5565	0,87	0,14	0,73	-0,8265	53,1
At1g47400	-1,5555	-0,38	0,55	-0,93	-2,4855	159,8
At1g07440	-1,554	0,64	0,1	0,54	-1,014	65,3
At5g59970	-1,5525	0,57	-0,31	0,88	-0,6725	43,3
At4g01270	-1,552	0,34	0,22	0,12	-1,432	92,3
At4g35760	-1,5515	0,54	0,04	0,5	-1,0515	67,8
At4g21820	-1,5495	0,86	-0,25	1,11	-0,4395	28,4
At3g61820	-1,5455	1,09	-0,09	1,18	-0,3655	23,6
At3g19050	-1,545	0,7	-0,09	0,79	-0,755	48,9
At4g30650	-1,5445	0,9	0,01	0,89	-0,6545	42,4
At2g36145	-1,5445	0,35	-0,18	0,53	-1,0145	65,7
At2g28620	-1,5435	1,04	-0,37	1,41	-0,1335	8,6
At2g13360	-1,5435	0,57	0,1	0,47	-1,0735	69,5
At4g39120	-1,54	0,86	-0,25	1,11	-0,43	27,9
At3g54090	-1,54	0,81	-0,2	1,01	-0,53	34,4
At3g19800	-1,5385	1,07	0,29	0,78	-0,7585	49,3
At5g36790	-1,5365	1,15	0,1	1,05	-0,4865	31,7
At2g41240	-1,5365	-0,08	0,68	-0,76	-2,2965	149,5
At1g32080	-1,5355	1,13	0,12	1,01	-0,5255	34,2
At1g26230	-1,5355	0,71		0,71	-0,8255	53,8
At5g39790	-1,535	0,64	-0,22	0,86	-0,675	44,0
At2g10940	-1,535	0,65	0,01	0,64	-0,895	58,3
At3g07320	-1,534	1,09	-0,2	1,29	-0,244	15,9
At5g51110	-1,5335	0,8	-0,1	0,9	-0,6335	41,3
At4g31840	-1,5335	0,86	-0,48	1,34	-0,1935	12,6
At3g63490	-1,532	0,8	-0,04	0,84	-0,692	45,2
At5g45670	-1,5315	0,75	-0,23	0,98	-0,5515	36,0
At5g06150	-1,5315	0,62	-0,46	1,08	-0,4515	29,5
At5g16150	-1,5305	0,64	0,08	0,56	-0,9705	63,4
At2g25880	-1,53	1,25	-0,51	1,76	0,23	-15,0
At5g11550	-1,529	1,85	-0,08	1,93	0,401	-26,2
At1g17970	-1,5285	0,36	-0,39	0,75	-0,7785	50,9
At2g36430	-1,528	0,4	-0,12	0,52	-1,008	66,0
At1g59840	-1,528	0,13	-0,03	0,16	-1,368	89,5
At1g64770	-1,527	0,86	0,01	0,85	-0,677	44,3
At5g19940	-1,527	1,13	-0,07	1,2	-0,327	21,4
At3g09210	-1,526	0,25	-0,03	0,28	-1,246	81,7
Alien8	-1,5245	0,74	-0,18	0,92	-0,6045	39,7
At2g47930	-1,5245	-0,07	0,01	-0,08	-1,6045	105,2
At5g63420	-1,523	0,85	-0,13	0,98	-0,543	35,7
At3g16290	-1,523	0,86	-0,04	0,9	-0,623	40,9
At2g22990	-1,5225	0,53	0,53	0	-1,5225	100,0
At3g53470	-1,521	0,31	0,04	0,27	-1,251	82,2
At3g23080	-1,52	1,19	-0,11	1,3	-0,22	14,5
At1g44000	-1,5195	0,84	0,06	0,78	-0,7395	48,7
At4g25910	-1,5195	0,87	-0,06	0,93	-0,5895	38,8
At4g22753	-1,5185	0,84	-0,15	0,99	-0,5285	34,8
At3g28130	-1,5185	0,32	-0,01	0,33	-1,1885	78,3
At3g56330	-1,5155	0,69	-0,29	0,98	-0,5355	35,3
At4g01730	-1,515	0,73	-0,28	1,01	-0,505	33,3
At3g05160	-1,514	0,77	0,38	0,39	-1,124	74,2
At1g74970	-1,514	0,7	-0,19	0,89	-0,624	41,2
At1g45230	-1,514	1,02	0,05	0,97	-0,544	35,9
At1g21810	-1,514	0,43	-0,22	0,65	-0,864	57,1
At4g00480	-1,512	1,6	-0,34	1,94	0,428	-28,3
At3g51870	-1,512	0,93	-0,31	1,24	-0,272	18,0
At5g56530	-1,5115	0,84	-0,17	1,01	-0,5015	33,2
At5g66190	-1,51	0,72	0,01	0,71	-0,8	53,0
At5g65570	-1,509	0,77	-0,18	0,95	-0,559	37,0
At2g37080	-1,509	1,14	-0,09	1,23	-0,279	18,5
At5g03940	-1,5085	1	-0,04	1,04	-0,4685	31,1
At1g04760	-1,5085	0,51	-0,29	0,8	-0,7085	47,0
At5g42530	-1,507	0,56	0,26	0,3	-1,207	80,1
At3g46970	-1,507	1,07	-0,17	1,24	-0,267	17,7
At5g18050	-1,507	1,11	0,85	0,26	-1,247	82,7
At4g11175	-1,5065	0,81	0,17	0,64	-0,8665	57,5
At5g42030	-1,505	0,78	0,08	0,7	-0,805	53,5
At3g49260	-1,5035	1,03	-0,09	1,12	-0,3835	25,5
At1g57820	-1,502	0,72	-0,1	0,82	-0,682	45,4
At1g22330	-1,501	0,39	-0,08	0,47	-1,031	68,7
At1g16720	-1,5005	0,93	0,3	0,63	-0,8705	58,0
At3g32980	-1,5	0,62	0,14	0,48	-1,02	68,0
At1g33810	-1,4995	0,43	-0,18	0,61	-0,8895	59,3
At1g18250	-1,4985	0,89	-0,72	1,61	0,1115	-7,4
At2g01870	-1,4965	1,2	0,36	0,84	-0,6565	43,9
At2g28605	-1,4965	1,13	0,36	0,77	-0,7265	48,5
At4g04850	-1,496	0,98	0,21	0,77	-0,726	48,5
At2g36000	-1,495	0,85	0,09	0,76	-0,735	49,2
At5g58960	-1,4945	0,9	-0,03	0,93	-0,5645	37,8
At2g25830	-1,4935	0,54	-0,27	0,81	-0,6835	45,8
At1g76080	-1,4935	1,35	0,45	0,9	-0,5935	39,7
At3g54210	-1,493	0,83	-0,21	1,04	-0,453	30,3
At1g27540	-1,493	0,77	-0,14	0,91	-0,583	39,0
At5g20150	-1,4925	2,04	-0,29	2,33	0,8375	-56,1
At5g03230	-1,4905	0,77	0,54	0,23	-1,2605	84,6
At3g43540	-1,49	0,2	-0,09	0,29	-1,2	80,5
At2g45790	-1,49	0,47	-0,06	0,53	-0,96	64,4
At5g25100	-1,49	0,99	-0,21	1,2	-0,29	19,5
At4g30620	-1,4895	0,38	-0,3	0,68	-0,8095	54,3
At3g62910	-1,4895	0,39	-0,21	0,6	-0,8895	59,7
At1g33040	-1,4885	0,4	-0,3	0,7	-0,7885	53,0
At5g26780	-1,488	0,78	-0,02	0,8	-0,688	46,2
At3g51740	-1,488	0,16	-0,53	0,69	-0,798	53,6
3xSSC	-1,4875	-0,14	-0,15	0,01	-1,4775	99,3
At5g58390	-1,487	1,42	0,28	1,14	-0,347	23,3
At3g01190	-1,4855	-0,22	0,28	-0,5	-1,9855	133,7
At5g63810	-1,4845	0,74	-0,04	0,78	-0,7045	47,5
At2g31040	-1,4835	0,86	-0,15	1,01	-0,4735	31,9
At3g18080	-1,4835	0,81	0,22	0,59	-0,8935	60,2
At2g36200	-1,483	0,61	-0,17	0,78	-0,703	47,4
At1g60550	-1,483	0,48	-0,11	0,59	-0,893	60,2
At4g14270	-1,482	0,84	0,35	0,49	-0,992	66,9
At5g17160	-1,4815	0,77	-0,29	1,06	-0,4215	28,5
At3g01370	-1,479	0,54	0,16	0,38	-1,099	74,3
At4g34290	-1,476	0,73	-0,2	0,93	-0,546	37,0
At1g74970	-1,4755	0,7	-0,19	0,89	-0,5855	39,7
At4g19985	-1,474	0,74		0,74	-0,734	49,8
At2g39080	-1,474	0,56	-0,12	0,68	-0,794	53,9
At3g59970	-1,4715	0,83	0,02	0,81	-0,6615	45,0
At1g54040	-1,4715	0,15	-0,4	0,55	-0,9215	62,6
At5g22830	-1,4705	0,86	0,11	0,75	-0,7205	49,0
At5g04530	-1,47	0,83	-0,17	1	-0,47	32,0
At2g01620	-1,469	0,47	0,3	0,17	-1,299	88,4
At5g22340	-1,469	0,69	-0,11	0,8	-0,669	45,5
At4g26370	-1,468	0,98	-0,13	1,11	-0,358	24,4
At3g55230	-1,468	-0,11	-0,03	-0,08	-1,548	105,4
At1g36390	-1,465	0,3	-0,02	0,32	-1,145	78,2
At3g08010	-1,464	0,92	-0,12	1,04	-0,424	29,0
At4g35950	-1,463	0,4	-0,21	0,61	-0,853	58,3
At1g44900	-1,463	0,28	0,14	0,14	-1,323	90,4
At5g09300	-1,462	-0,27	-0,28	0,01	-1,452	99,3
At3g60540	-1,4615	0,02	-0,05	0,07	-1,3915	95,2
At2g07739	-1,4615	0,26	-0,14	0,4	-1,0615	72,6
At1g14270	-1,461	0,88	-0,07	0,95	-0,511	35,0
At2g43010	-1,46	1,06	0,42	0,64	-0,82	56,2
At2g32480	-1,46	0,71	0,06	0,65	-0,81	55,5
At3g06770	-1,4595	1,09		1,09	-0,3695	25,3
At3g03820	-1,459	0,26	0,16	0,1	-1,359	93,1
At2g36885	-1,4585	1	-0,39	1,39	-0,0685	4,7
At3g13120	-1,4555	0,59	-0,11	0,7	-0,7555	51,9
At1g66130	-1,455	-0,17		-0,17	-1,625	111,7
At1g53070	-1,455	0,35	-0,28	0,63	-0,825	56,7
At4g00165	-1,4535	1,07	0,28	0,79	-0,6635	45,6
At4g26670	-1,452	1,01	-0,4	1,41	-0,042	2,9
At4g15450	-1,4515	0,65	-0,13	0,78	-0,6715	46,3
At2g43900	-1,4515	0,7	-0,02	0,72	-0,7315	50,4
At5g11990	-1,451	0,79	0,05	0,74	-0,711	49,0
At2g39900	-1,451	0,62	-0,19	0,81	-0,641	44,2
At3g55800	-1,45	0,75	0,1	0,65	-0,8	55,2
At2g02500	-1,4495	0,65	-0,49	1,14	-0,3095	21,4
At5g11510	-1,449	0,25	-0,17	0,42	-1,029	71,0
At5g06270	-1,449	0,71	0,02	0,69	-0,759	52,4
At2g46820	-1,448	0,9	0,03	0,87	-0,578	39,9
At2g16440	-1,4475	0,42	0,01	0,41	-1,0375	71,7
At3g04630	-1,4465	0,4	-0,3	0,7	-0,7465	51,6
At1g74970	-1,446	0,7	-0,19	0,89	-0,556	38,5
At1g35180	-1,445	0,67	-0,12	0,79	-0,655	45,3
At4g01330	-1,444	0,22	-0,09	0,31	-1,134	78,5
At2g26500	-1,4435	0,16	0,01	0,15	-1,2935	89,6
At4g19510	-1,443	-0,45	-0,23	-0,22	-1,663	115,2
At1g74970	-1,443	0,7	-0,19	0,89	-0,553	38,3
At3g49670	-1,4425	1,49	0,12	1,37	-0,0725	5,0
At3g25660	-1,4415	0,58	-0,07	0,65	-0,7915	54,9
At2g36000	-1,44	0,85	0,09	0,76	-0,68	47,2
At2g14247	-1,44	-0,33	1,08	-1,41	-2,85	197,9
At5g54600	-1,439	0,41	-0,07	0,48	-0,959	66,6
At3g54050	-1,439	0,77	-0,03	0,8	-0,639	44,4
At5g51550	-1,438	0,99	-0,9	1,89	0,452	-31,4
At3g17840	-1,4375	1,32	-0,27	1,59	0,1525	-10,6
At3g08030	-1,4355	0,33	-0,02	0,35	-1,0855	75,6
At2g10940	-1,4355	0,65	0,01	0,64	-0,7955	55,4
At2g45660	-1,434	0,35	-0,28	0,63	-0,804	56,1
At1g67700	-1,434	0,63	-0,08	0,71	-0,724	50,5
At1g41830	-1,434	0,85	-0,05	0,9	-0,534	37,2
At5g13980	-1,4325	0,24	0,13	0,11	-1,3225	92,3
At5g58330	-1,432	0,73	-0,23	0,96	-0,472	33,0
At5g46390	-1,432	0,79	0,04	0,75	-0,682	47,6
At5g43830	-1,431	0,52	0,25	0,27	-1,161	81,1
At5g44110	-1,43	0,63	-0,08	0,71	-0,72	50,3
At5g17170	-1,4295	0,84	-0,12	0,96	-0,4695	32,8
At1g74970	-1,4295	0,7	-0,19	0,89	-0,5395	37,7
At4g12980	-1,429	0,74	-0,34	1,08	-0,349	24,4
At4g08685	-1,429	0,27	-0,27	0,54	-0,889	62,2
At5g64460	-1,4285	0,43	0,08	0,35	-1,0785	75,5
At5g52440	-1,4285	0,64	-0,03	0,67	-0,7585	53,1
At3g04630	-1,4285	0,4	-0,3	0,7	-0,7285	51,0
At2g42130	-1,4285	0,25	-0,27	0,52	-0,9085	63,6
At1g60000	-1,4285	0,67	-0,01	0,68	-0,7485	52,4
At1g08980	-1,4285	0,47	-0,13	0,6	-0,8285	58,0
At1g05190	-1,4285	0,14	-0,22	0,36	-1,0685	74,8
At5g28750	-1,4275	0,78	-0,04	0,82	-0,6075	42,6
At1g62750	-1,4275	0,77	-0,05	0,82	-0,6075	42,6
At3g19820	-1,426	1,22	-0,08	1,3	-0,126	8,8
At2g04780	-1,4255	0,88	-0,06	0,94	-0,4855	34,1
At1g36390	-1,424	0,3	-0,02	0,32	-1,104	77,5
At5g23370	-1,4235	1,09	-0,06	1,15	-0,2735	19,2
At4g31040	-1,4235	0,56	0,08	0,48	-0,9435	66,3
At2g45470	-1,42	0,98	-0,12	1,1	-0,32	22,5
At3g21055	-1,4195	0,8	0,01	0,79	-0,6295	44,3
At5g48600	-1,419	0,5	-0,06	0,56	-0,859	60,5
At4g29020	-1,419	1,37	-0,3	1,67	0,251	-17,7
At1g72480	-1,4185	0,74	-0,17	0,91	-0,5085	35,8
At5g37010	-1,418	1,01	-0,17	1,18	-0,238	16,8
At2g27970	-1,4175	0,84	-0,36	1,2	-0,2175	15,3
At1g49975	-1,417	0,88	0,09	0,79	-0,627	44,2
At1g67080	-1,417	0,87	0,23	0,64	-0,777	54,8
At5g50180	-1,415	0,6	0,22	0,38	-1,035	73,1
At4g30993	-1,415	0,84	0,33	0,51	-0,905	64,0
At1g12860	-1,415	1,06	-0,04	1,1	-0,315	22,3
At2g15290	-1,413	0,76	-0,18	0,94	-0,473	33,5
At5g10840	-1,4125	0,62	0,1	0,52	-0,8925	63,2
At1g74850	-1,412	0,63	0,14	0,49	-0,922	65,3
At1g29530	-1,412	0,65	-0,08	0,73	-0,682	48,3
At5g06220	-1,4115	1,09	0,16	0,93	-0,4815	34,1
At5g53860	-1,4115	0,41	-0,16	0,57	-0,8415	59,6
At5g46800	-1,4115	0,53	-0,15	0,68	-0,7315	51,8
At5g36700	-1,4115	1,11	0,2	0,91	-0,5015	35,5
At5g28640	-1,4115	0,3	0,02	0,28	-1,1315	80,2
At3g48730	-1,4115	0,62	-0,22	0,84	-0,5715	40,5
At5g63530	-1,411	1,23	-0,2	1,43	0,019	-1,3
At1g78490	-1,411	0,79	-0,12	0,91	-0,501	35,5
At1g51940	-1,411	1,43	-0,06	1,49	0,079	-5,6
At5g03870	-1,4075	0,47	-0,25	0,72	-0,6875	48,8
At5g26790	-1,4065	0,19	-0,38	0,57	-0,8365	59,5
At4g03415	-1,406	-0,03	0,06	-0,09	-1,496	106,4
At2g28740	-1,406	0,29	-0,18	0,47	-0,936	66,6
At2g42110	-1,4045	0,49	-0,61	1,1	-0,3045	21,7
At5g47040	-1,404	0,9	0,35	0,55	-0,854	60,8
At3g14220	-1,404	0,94	-0,04	0,98	-0,424	30,2
At4g26540	-1,403	0,91	0,18	0,73	-0,673	48,0
At4g15540	-1,4025	0,63	-0,43	1,06	-0,3425	24,4
At5g37820	-1,4025	0,78	0,15	0,63	-0,7725	55,1
At3g14210	-1,402	0,86	0,17	0,69	-0,712	50,8
At2g38040	-1,402	0,39	0,01	0,38	-1,022	72,9
At1g74970	-1,4005	0,7	-0,19	0,89	-0,5105	36,5
At3g20930	-1,4	0,76	-0,21	0,97	-0,43	30,7
At4g37040	-1,4	0,38	-0,08	0,46	-0,94	67,1
At3g06035	-1,399	0,51	-0,47	0,98	-0,419	29,9
At4g29360	-1,3965	1	-0,16	1,16	-0,2365	16,9
At4g14770	-1,3965	0,78	-0,15	0,93	-0,4665	33,4
At3g29185	-1,3965	0,6	-0,09	0,69	-0,7065	50,6
At1g74970	-1,394	0,7	-0,19	0,89	-0,504	36,2
At4g23820	-1,394	1,04	-0,15	1,19	-0,204	14,6
At2g29180	-1,3925	0,47	-0,16	0,63	-0,7625	54,8
At3g25980	-1,392	0,73	-0,32	1,05	-0,342	24,6
At2g34640	-1,392	0,78	-0,14	0,92	-0,472	33,9
At5g02710	-1,3915	0,78	-0,2	0,98	-0,4115	29,6
At1g03780	-1,3915	0,03	-0,13	0,16	-1,2315	88,5
At3g63190	-1,391	0,4	-0,18	0,58	-0,811	58,3
At3g11520	-1,391	0,62	-0,42	1,04	-0,351	25,2
At2g36870	-1,391	1,03	-0,31	1,34	-0,051	3,7
At5g51100	-1,3895	0,26	-0,55	0,81	-0,5795	41,7
At2g26900	-1,3865	1,18	-0,12	1,3	-0,0865	6,2
At1g78430	-1,386	0,58	-0,3	0,88	-0,506	36,5
At2g43100	-1,3855	0,97	-0,26	1,23	-0,1555	11,2
At5g58970	-1,385	0,29	-0,03	0,32	-1,065	76,9
At1g14210	-1,385	0,19	0,12	0,07	-1,315	94,9
At3g56980	-1,385	0,6	1,03	-0,43	-1,815	131,0
At5g44730	-1,384	0,89	-0,04	0,93	-0,454	32,8
At3g13510	-1,384	0,75	-0,19	0,94	-0,444	32,1
At3g57860	-1,3835	0,57	-0,42	0,99	-0,3935	28,4
At4g04340	-1,3825	0,9	0,11	0,79	-0,5925	42,9
At2g27190	-1,3825	0,66	-0,2	0,86	-0,5225	37,8
At4g22130	-1,382	0,84	0,05	0,79	-0,592	42,8
At3g10270	-1,382	0,68	-0,09	0,77	-0,612	44,3
At3g52750	-1,3795	0,82	-0,14	0,96	-0,4195	30,4
At5g57170	-1,379	-0,19	-0,09	-0,1	-1,479	107,3
At3g25770	-1,3775	0,7	0,03	0,67	-0,7075	51,4
At1g01170	-1,3775	0,55	0,52	0,03	-1,3475	97,8
At5g28440	-1,3755	0,1	0,25	-0,15	-1,5255	110,9
At1g14205	-1,3755	0,32	-0,2	0,52	-0,8555	62,2
At2g44060	-1,3755	0,52	-0,02	0,54	-0,8355	60,7
At1g70100	-1,3745	0,38	-0,03	0,41	-0,9645	70,2
At5g51840	-1,374	0,61	0,01	0,6	-0,774	56,3
At2g39730	-1,3735	0,06	0,01	0,05	-1,3235	96,4
At1g70830	-1,3735	0,58	0,11	0,47	-0,9035	65,8
At1g48300	-1,3735	0,08	0,1	-0,02	-1,3935	101,5
At4g16980	-1,373	0,41	0,04	0,37	-1,003	73,1
At2g26580	-1,373	0,23	-0,07	0,3	-1,073	78,2
At5g62360	-1,3725	-0,04	-0,13	0,09	-1,2825	93,4
At5g64940	-1,372	1,24	-0,22	1,46	0,088	-6,4
At5g53860	-1,372	0,41	-0,16	0,57	-0,802	58,5
At2g39140	-1,372	0,7	-0,27	0,97	-0,402	29,3
At2g25080	-1,372	0,85	0,26	0,59	-0,782	57,0
At1g12230	-1,372	0,75	0,3	0,45	-0,922	67,2
At4g15390	-1,3715	1,14	0,12	1,02	-0,3515	25,6
At3g52840	-1,371	0,92	-0,21	1,13	-0,241	17,6
At1g54730	-1,37	-0,17	-0,01	-0,16	-1,53	111,7
At5g62700	-1,3685	0,95	-0,04	0,99	-0,3785	27,7
At3g50130	-1,3685	0,22	0,09	0,13	-1,2385	90,5
At2g21050	-1,3685	0,4	-0,27	0,67	-0,6985	51,0
At1g78880	-1,368	0,57	0,03	0,54	-0,828	60,5
At1g68350	-1,368	0,26	-0,11	0,37	-0,998	73,0
At5g13650	-1,3675	0,8	0,1	0,7	-0,6675	48,8
At4g18570	-1,366	1,11	-0,2	1,31	-0,056	4,1
At1g21600	-1,366	1,1	0,17	0,93	-0,436	31,9
At4g15545	-1,3645	0,57	0,54	0,03	-1,3345	97,8
At3g15850	-1,364	0,45		0,45	-0,914	67,0
At1g14290	-1,363	0,26	-0,17	0,43	-0,933	68,5
At1g32470	-1,362	0,52	0,02	0,5	-0,862	63,3
At3g06840	-1,3615	0,56	-0,24	0,8	-0,5615	41,2
At2g14880	-1,3615	0,4	-0,24	0,64	-0,7215	53,0
At5g57785	-1,3605	-0,27	-0,06	-0,21	-1,5705	115,4
At1g02280	-1,357	0,13	-0,36	0,49	-0,867	63,9
At4g37920	-1,3565	0,33	-0,35	0,68	-0,6765	49,9
At2g36885	-1,3565	1	-0,39	1,39	0,0335	-2,5
At1g25460	-1,3565	0,48	0,01	0,47	-0,8865	65,4
At1g17710	-1,356	1,16	-0,78	1,94	0,584	-43,1
At2g04530	-1,356	0,53	-0,55	1,08	-0,276	20,4
At1g73300	-1,356	0,81	0,6	0,21	-1,146	84,5
At1g80080	-1,3545	1,46	-0,5	1,96	0,6055	-44,7
At3g13180	-1,3525	0,51	-0,13	0,64	-0,7125	52,7
At2g13820	-1,351	0,17	-0,08	0,25	-1,101	81,5
At3g15900	-1,3505	0,49	0,04	0,45	-0,9005	66,7
At3g11560	-1,3505	0,07	-0,02	0,09	-1,2605	93,3
At2g28800	-1,3505	0,31	-0,02	0,33	-1,0205	75,6
At5g41880	-1,3485	0,32	0,02	0,3	-1,0485	77,8
At4g18230	-1,348	0,47	0,21	0,26	-1,088	80,7
At5g12950	-1,3475	0,22	0,22	0	-1,3475	100,0
At4g29360	-1,3475	1	-0,16	1,16	-0,1875	13,9
At3g20790	-1,347	0,75	-0,27	1,02	-0,327	24,3
At2g03550	-1,3465	1,24	0,41	0,83	-0,5165	38,4
At3g14740	-1,346	0,67	-0,21	0,88	-0,466	34,6
At5g48545	-1,3455	0,79	0,25	0,54	-0,8055	59,9
At3g19720	-1,344	0,58	-0,38	0,96	-0,384	28,6
At1g69460	-1,3425	0,28	-0,15	0,43	-0,9125	68,0
At1g78630	-1,3405	0,67	-0,14	0,81	-0,5305	39,6
At1g49740	-1,3405	0,75	0,27	0,48	-0,8605	64,2
At3g53850	-1,3395	0,95	-0,05	1	-0,3395	25,3
At1g16880	-1,339	0,69	0,18	0,51	-0,829	61,9
At3g13175	-1,3385	0,34	-0,23	0,57	-0,7685	57,4
At3g61870	-1,3375	0,2	-0,09	0,29	-1,0475	78,3
At3g10160	-1,3375	0,52	0,01	0,51	-0,8275	61,9
At2g42610	-1,3375	0,89	0,24	0,65	-0,6875	51,4
At1g63690	-1,3375	0,62	0,01	0,61	-0,7275	54,4
At2g01890	-1,337	-0,1	-0,05	-0,05	-1,387	103,7
At4g17600	-1,3365	0,42	-0,06	0,48	-0,8565	64,1
At1g47210	-1,3365	0,68	-0,04	0,72	-0,6165	46,1
At3g56360	-1,336	-0,2	0,34	-0,54	-1,876	140,4
At4g19690	-1,3345	-0,91	0,26	-1,17	-2,5045	187,7
At1g07050	-1,3345	0,93	-0,08	1,01	-0,3245	24,3
At5g62690	-1,334	0,85	-0,07	0,92	-0,414	31,0
At4g16140	-1,334	1,37	-0,38	1,75	0,416	-31,2
At1g01970	-1,334	0,56	0,07	0,49	-0,844	63,3
At5g07870	-1,3335	0,6	0,25	0,35	-0,9835	73,8
At1g60990	-1,3335	0,87	-0,18	1,05	-0,2835	21,3
At3g56240	-1,333	0,12	-0,05	0,17	-1,163	87,2
At3g18050	-1,332	1,08	0,15	0,93	-0,402	30,2
At2g36840	-1,332	0,29	-0,04	0,33	-1,002	75,2
At3g21190	-1,332	0,56	-0,39	0,95	-0,382	28,7
At1g70280	-1,332	0,55	0,01	0,54	-0,792	59,5
At5g55820	-1,331	0,63	-0,02	0,65	-0,681	51,2
At4g30993	-1,331	0,84	0,33	0,51	-0,821	61,7
At3g55360	-1,33	1,01	-0,04	1,05	-0,28	21,1
At1g73325	-1,3295	0,2	-1,15	1,35	0,0205	-1,5
At2g25270	-1,329	1,02	-0,12	1,14	-0,189	14,2
At1g17220	-1,3275	0,92	0,04	0,88	-0,4475	33,7
At1g14360	-1,3275	0,37	0,02	0,35	-0,9775	73,6
At5g44730	-1,3265	0,89	-0,04	0,93	-0,3965	29,9
At2g18890	-1,326	0,62	-0,04	0,66	-0,666	50,2
At3g57040	-1,324	0,13	-0,19	0,32	-1,004	75,8
At3g04760	-1,3225	1,87		1,87	0,5475	-41,4
At1g74970	-1,322	0,7	-0,19	0,89	-0,432	32,7
At5g20720	-1,3215	0,15	-0,38	0,53	-0,7915	59,9
At1g49660	-1,3215	0,62	-0,2	0,82	-0,5015	37,9
At1g64390	-1,321	1,18	0,21	0,97	-0,351	26,6
At4g10300	-1,3205	0,65	0,06	0,59	-0,7305	55,3
At3g60370	-1,3195	0,59	-0,2	0,79	-0,5295	40,1
At1g77510	-1,3195	0,8	0,03	0,77	-0,5495	41,6
At1g74970	-1,3195	0,7	-0,19	0,89	-0,4295	32,6
At4g34220	-1,3175	0,62	-0,07	0,69	-0,6275	47,6
At4g33110	-1,317	0,93	-0,1	1,03	-0,287	21,8
At4g02920	-1,317	0,49	0,16	0,33	-0,987	74,9
At2g21530	-1,3165	0,81	0,08	0,73	-0,5865	44,5
At2g26330	-1,316	0,94	-0,06	1	-0,316	24,0
At4g14960	-1,314	-0,04	-0,07	0,03	-1,284	97,7
At1g79850	-1,314	0,6	0,05	0,55	-0,764	58,1
At2g24390	-1,313	0,52	-0,22	0,74	-0,573	43,6
At3g44940	-1,313	0,61	0,04	0,57	-0,743	56,6
At2g47470	-1,312	0,38		0,38	-0,932	71,0
At5g62690	-1,3095	0,85	-0,07	0,92	-0,3895	29,7
At5g05830	-1,3085	0,5	0,01	0,49	-0,8185	62,6
At4g32330	-1,3085	0,91	-0,17	1,08	-0,2285	17,5
At3g57190	-1,3085	0,71	0,13	0,58	-0,7285	55,7
At1g68560	-1,3085	0,73	0,07	0,66	-0,6485	49,6
At1g51060	-1,3075	0,89	-0,02	0,91	-0,3975	30,4
At5g23660	-1,306	0,81	0,09	0,72	-0,586	44,9
At2g28305	-1,3055	0,41	-0,39	0,8	-0,5055	38,7
At5g62690	-1,303	0,85	-0,07	0,92	-0,383	29,4
At1g60950	-1,3025	0,58	0,01	0,57	-0,7325	56,2
At1g63690	-1,302	0,62	0,01	0,61	-0,692	53,1
At2g26690	-1,3015	0,81	0,42	0,39	-0,9115	70,0
At5g18570	-1,3005	0,53	-0,04	0,57	-0,7305	56,2
At3g06730	-1,2995	0,69	-0,14	0,83	-0,4695	36,1
At1g63000	-1,2995	0,85	-0,04	0,89	-0,4095	31,5
At4g20130	-1,2985	0,82	-0,29	1,11	-0,1885	14,5
At3g62390	-1,2985	0,55	-0,01	0,56	-0,7385	56,9
At4g18240	-1,298	0,88	0,22	0,66	-0,638	49,2
At2g13950	-1,2975	0,49		0,49	-0,8075	62,2
At3g05230	-1,296	0,58	-0,04	0,62	-0,676	52,2
At2g06850	-1,2945	0,54	0,07	0,47	-0,8245	63,7
At4g09510	-1,294	0,27	-0,12	0,39	-0,904	69,9
At2g24580	-1,2935	0,77	0,11	0,66	-0,6335	49,0
At3g12340	-1,2925	-0,49	0,01	-0,5	-1,7925	138,7
At2g46000	-1,292	0,3	-0,03	0,33	-0,962	74,5
At2g26110	-1,2915	0,6		0,6	-0,6915	53,5
At4g32060	-1,291	0,72	0,03	0,69	-0,601	46,6
At1g16410	-1,291	0,92	0,08	0,84	-0,451	34,9
At5g05250	-1,2905	0,67		0,67	-0,6205	48,1
At1g28100	-1,2905	0,18	-0,04	0,22	-1,0705	83,0
At5g11160	-1,2895	0,59	-0,47	1,06	-0,2295	17,8
At1g03820	-1,289	0,41	-0,44	0,85	-0,439	34,1
At3g24590	-1,2865	0,71	-0,27	0,98	-0,3065	23,8
At1g21440	-1,2865	0,6	-0,12	0,72	-0,5665	44,0
At4g27595	-1,286	1,02	0,46	0,56	-0,726	56,5
At5g49560	-1,2855	0,52	-0,01	0,53	-0,7555	58,8
At4g01420	-1,2855	0,45	-0,05	0,5	-0,7855	61,1
At3g28860	-1,2845	0,9	0,28	0,62	-0,6645	51,7
At3g07310	-1,2845	0,34	-0,15	0,49	-0,7945	61,9
At1g03420	-1,2845	0,83	0,49	0,34	-0,9445	73,5
At5g04950	-1,284	0,48	-0,14	0,62	-0,664	51,7
At1g62480	-1,284	0,45	0,04	0,41	-0,874	68,1
At5g16250	-1,283	0,75	-0,41	1,16	-0,123	9,6
At2g03120	-1,2825	0,38		0,38	-0,9025	70,4
At1g65010	-1,281	1		1	-0,281	21,9
At1g74970	-1,2795	0,7	-0,19	0,89	-0,3895	30,4
At3g05730	-1,279	0,19	0,06	0,13	-1,149	89,8
At2g34190	-1,279	0,6	-0,22	0,82	-0,459	35,9
At1g14410	-1,2785	0,77	-0,23	1	-0,2785	21,8
At1g74970	-1,278	0,7	-0,19	0,89	-0,388	30,4
At2g22670	-1,2775	0,72	0,01	0,71	-0,5675	44,4
At1g04680	-1,277	0,75	0,03	0,72	-0,557	43,6
At5g62690	-1,2765	0,85	-0,07	0,92	-0,3565	27,9
At5g19530	-1,2765	0,4	-0,17	0,57	-0,7065	55,3
At4g22235	-1,2765	-0,52	-0,23	-0,29	-1,5665	122,7
At5g14210	-1,276	1,01	-0,11	1,12	-0,156	12,2
At1g30360	-1,2755	0,58	0,05	0,53	-0,7455	58,4
At5g20720	-1,275	0,15	-0,38	0,53	-0,745	58,4
At3g21200	-1,275	0,5	-0,28	0,78	-0,495	38,8
At1g10780	-1,273	0,64	-0,16	0,8	-0,473	37,2
At3g27230	-1,273	0,69	-0,17	0,86	-0,413	32,4
At3g25480	-1,2725	0,99	0,13	0,86	-0,4125	32,4
At1g23390	-1,2725	-0,18	-0,27	0,09	-1,1825	92,9
At1g31320	-1,272	0,11	-0,87	0,98	-0,292	23,0
At3g19720	-1,2715	0,58	-0,38	0,96	-0,3115	24,5
At2g04039	-1,2715	1,16	0,05	1,11	-0,1615	12,7
At1g63690	-1,2715	0,62	0,01	0,61	-0,6615	52,0
At2g42320	-1,271	0,67	-0,23	0,9	-0,371	29,2
At1g13930	-1,271	0,9	0,09	0,81	-0,461	36,3
At5g42170	-1,2705	0,67	0,12	0,55	-0,7205	56,7
At5g13740	-1,269	0,3	0,04	0,26	-1,009	79,5
At5g08020	-1,269	0,47	-0,01	0,48	-0,789	62,2
At3g28857	-1,2685	0,33	0,27	0,06	-1,2085	95,3
At5g27290	-1,268	1,26	0,3	0,96	-0,308	24,3
At2g28800	-1,2675	0,31	-0,02	0,33	-0,9375	74,0
At2g47470	-1,267	0,38		0,38	-0,887	70,0
At5g64580	-1,2665	0,82	-0,03	0,85	-0,4165	32,9
At4g04040	-1,266	0,99	0,2	0,79	-0,476	37,6
At1g45010	-1,2655	0,69	-0,12	0,81	-0,4555	36,0
At3g02640	-1,2645	0,62	-0,57	1,19	-0,0745	5,9
At1g01300	-1,264	0,49	-0,32	0,81	-0,454	35,9
At5g67150	-1,263	1,35	0,02	1,33	0,067	-5,3
At3g07540	-1,263	0,76	0,21	0,55	-0,713	56,5
At1g75820	-1,263	1,32	-0,03	1,35	0,087	-6,9
At2g35970	-1,2625	0,6	-0,15	0,75	-0,5125	40,6
At4g34980	-1,2615	1,09		1,09	-0,1715	13,6
At1g09470	-1,261	0,38	-0,23	0,61	-0,651	51,6
At1g65800	-1,2605	1,15	0,53	0,62	-0,6405	50,8
At5g66570	-1,2595	0,44	0,01	0,43	-0,8295	65,9
At3g04650	-1,2595	0,5	-0,15	0,65	-0,6095	48,4
At1g69200	-1,2595	0,78	-0,22	1	-0,2595	20,6
At5g42070	-1,259	0,93	-0,02	0,95	-0,309	24,5
At4g09500	-1,259	0,65	-0,01	0,66	-0,599	47,6
At1g16880	-1,259	0,69	0,18	0,51	-0,749	59,5
At5g15970	-1,258	0,75	0,05	0,7	-0,558	44,4
At3g28270	-1,258	1,08	0,37	0,71	-0,548	43,6
At1g15260	-1,2575	0,54	-0,04	0,58	-0,6775	53,9
At3g57030	-1,256	0,31	-0,29	0,6	-0,656	52,2
At4g26555	-1,2555	0,8	0,19	0,61	-0,6455	51,4
At4g13670	-1,2555	0,82	0,11	0,71	-0,5455	43,4
At5g23280	-1,254	1,15	-0,05	1,2	-0,054	4,3
At2g42610	-1,254	0,89	0,24	0,65	-0,604	48,2
At1g65590	-1,254	0,53	-0,22	0,75	-0,504	40,2
At5g13120	-1,2535	0,59	-0,35	0,94	-0,3135	25,0
At3g27850	-1,2535	1,12	-0,01	1,13	-0,1235	9,9
At4g36390	-1,253	0,33	-0,12	0,45	-0,803	64,1
At1g15290	-1,253	0,73	-0,01	0,74	-0,513	40,9
At5g60520	-1,2515	-0,03	0,47	-0,5	-1,7515	140,0
At4g34160	-1,2515	0,49	-0,26	0,75	-0,5015	40,1
At4g00680	-1,2515	-0,51	-0,51	0	-1,2515	100,0
At1g75520	-1,2515	0,05	-0,14	0,19	-1,0615	84,8
At1g30060	-1,251	0,79	-0,13	0,92	-0,331	26,5
At2g37220	-1,2505	0,51	0,01	0,5	-0,7505	60,0
At4g30825	-1,25	0,95	0,04	0,91	-0,34	27,2
At3g23810	-1,25	0,97	-0,35	1,32	0,07	-5,6
At1g20930	-1,25	0,78	-0,52	1,3	0,05	-4,0
At1g06690	-1,25	0,75	-0,41	1,16	-0,09	7,2
At5g20635	-1,249	0,57	-0,18	0,75	-0,499	40,0
At1g66230	-1,249	-0,33	-0,2	-0,13	-1,379	110,4
At2g34430	-1,249	0,65	-0,21	0,86	-0,389	31,1
At5g15770	-1,248	0,34	-0,1	0,44	-0,808	64,7
At3g48040	-1,2475	0,77	-0,13	0,9	-0,3475	27,9
At5g48480	-1,247	0,26	-0,19	0,45	-0,797	63,9
At5g18700	-1,2465	0,63	-0,14	0,77	-0,4765	38,2
At1g64980	-1,2465	0,55	0,04	0,51	-0,7365	59,1
At3g13140	-1,2465	0,77	-0,16	0,93	-0,3165	25,4
At3g02040	-1,246	1,04	-0,98	2,02	0,774	-62,1
At5g53860	-1,2455	0,41	-0,16	0,57	-0,6755	54,2
At3g51420	-1,245	0,62	0,3	0,32	-0,925	74,3
At5g50250	-1,2445	0,6	-0,23	0,83	-0,4145	33,3
At3g10405	-1,244	0,73	-0,02	0,75	-0,494	39,7
At3g08680	-1,244	0,78	0,02	0,76	-0,484	38,9
At4g39960	-1,243	1,24	-0,05	1,29	0,047	-3,8
At1g62980	-1,243	-0,04	-0,5	0,46	-0,783	63,0
At1g03700	-1,243	0,65	0,1	0,55	-0,693	55,8
At5g18960	-1,2425	0,36	-0,04	0,4	-0,8425	67,8
At3g44890	-1,2425	0,65	-0,19	0,84	-0,4025	32,4
At3g12170	-1,2425	0,07	-0,17	0,24	-1,0025	80,7
At1g49750	-1,2425	0,83	0,21	0,62	-0,6225	50,1
At3g59780	-1,242	0,83	-0,08	0,91	-0,332	26,7
At5g62690	-1,2415	0,85	-0,07	0,92	-0,3215	25,9
At4g23940	-1,241	0,6	-0,13	0,73	-0,511	41,2
At4g05190	-1,2405	0,45	-0,19	0,64	-0,6005	48,4
At5g19140	-1,2395	0,49	0,06	0,43	-0,8095	65,3
At4g27520	-1,2395	1,01	-0,07	1,08	-0,1595	12,9
At4g02920	-1,2395	0,49	0,16	0,33	-0,9095	73,4
At5g19220	-1,239	0,88	-0,32	1,2	-0,039	3,1
At2g05790	-1,239	0,46	-0,24	0,7	-0,539	43,5
At1g17140	-1,239	0,77	-0,02	0,79	-0,449	36,2
At1g61240	-1,2385	0,68	-0,07	0,75	-0,4885	39,4
At5g41760	-1,2365	0,33	-0,16	0,49	-0,7465	60,4
At1g51110	-1,235	0,76	-0,07	0,83	-0,405	32,8
At3g06145	-1,234	0,28	-0,28	0,56	-0,674	54,6
At4g15690	-1,232	0,07	0,29	-0,22	-1,452	117,9
At4g24175	-1,2315	0,21	-0,33	0,54	-0,6915	56,2
At3g60890	-1,2315	0,48	-0,12	0,6	-0,6315	51,3
At5g40890	-1,23	0,41	0,12	0,29	-0,94	76,4
At1g74970	-1,23	0,7	-0,19	0,89	-0,34	27,6
At1g73170	-1,23	0,66	0,07	0,59	-0,64	52,0
At5g59750	-1,2295	0,28	-0,24	0,52	-0,7095	57,7
At5g16390	-1,2295	0,27	-0,13	0,4	-0,8295	67,5
At2g28470	-1,2295	1,09	0,4	0,69	-0,5395	43,9
At2g04280	-1,2295	0,73	-0,21	0,94	-0,2895	23,5
At3g05625	-1,2295	0,82	-0,15	0,97	-0,2595	21,1
At2g24762	-1,229	0,6	-0,37	0,97	-0,259	21,1
At5g27730	-1,2285	0,63	-0,01	0,64	-0,5885	47,9
At3g46630	-1,2285	0,69	-0,14	0,83	-0,3985	32,4
At5g06130	-1,228	0,52	-0,01	0,53	-0,698	56,8
At3g28100	-1,228	0,33	0,15	0,18	-1,048	85,3
At5g47770	-1,2265	0,48		0,48	-0,7465	60,9
At1g25440	-1,226	1,31	0,14	1,17	-0,056	4,6
At3g10840	-1,2255	1,32	0,06	1,26	0,0345	-2,8
At1g66140	-1,2255	0,26	-0,22	0,48	-0,7455	60,8
At5g38290	-1,2245	0,61	-0,06	0,67	-0,5545	45,3
At5g19190	-1,224	0,1	-0,31	0,41	-0,814	66,5
At3g01660	-1,224	1,39	0,13	1,26	0,036	-2,9
At3g56480	-1,223	0,17		0,17	-1,053	86,1
At3g27180	-1,222	0,77	-0,05	0,82	-0,402	32,9
At1g74690	-1,222	0,79	-0,15	0,94	-0,282	23,1
At5g62690	-1,2215	0,85	-0,07	0,92	-0,3015	24,7
At3g04910	-1,2215	0,68	0,04	0,64	-0,5815	47,6
At2g07050	-1,2215	0,61		0,61	-0,6115	50,1
At5g42270	-1,2205	0,8		0,8	-0,4205	34,5
At1g67150	-1,2195	0,66	-0,15	0,81	-0,4095	33,6
At3g55660	-1,219	0,3	-0,57	0,87	-0,349	28,6
At2g46710	-1,219	0,8	0,32	0,48	-0,739	60,6
At5g65340	-1,2185	0,2	-0,18	0,38	-0,8385	68,8
At1g12080	-1,2185	-0,04	0,15	-0,19	-1,4085	115,6
At3g12685	-1,2175	0,16	0,04	0,12	-1,0975	90,1
At3g06483	-1,2175	0,38	0,06	0,32	-0,8975	73,7
At5g62690	-1,217	0,85	-0,07	0,92	-0,297	24,4
At3g51820	-1,216	0,97	0,08	0,89	-0,326	26,8
At1g74910	-1,216	0,52	-0,01	0,53	-0,686	56,4
At1g68520	-1,2155	0,54	-0,42	0,96	-0,2555	21,0
At5g48590	-1,215	0,56	-0,04	0,6	-0,615	50,6
At1g21750	-1,215	0,45	0,04	0,41	-0,805	66,3
At1g14840	-1,2145	0,71	-0,22	0,93	-0,2845	23,4
At5g60930	-1,214	0,72	-0,23	0,95	-0,264	21,7
At5g48580	-1,214	0,32	-0,24	0,56	-0,654	53,9
At1g60780	-1,214	0,37	0,38	-0,01	-1,224	100,8
At2g33855	-1,2135	0,46	0,11	0,35	-0,8635	71,2
At2g27385	-1,2135	0,65	-0,17	0,82	-0,3935	32,4
At3g28460	-1,213	0,87	-0,26	1,13	-0,083	6,8
At3g61210	-1,211	-0,41	0,01	-0,42	-1,631	134,7
At1g30610	-1,211	0,8	-0,13	0,93	-0,281	23,2
At5g15802	-1,2105	0,41	-0,02	0,43	-0,7805	64,5
At5g49030	-1,21	0,28	-0,06	0,34	-0,87	71,9
At3g62550	-1,21	0,61	0,2	0,41	-0,8	66,1
At5g62690	-1,2095	0,85	-0,07	0,92	-0,2895	23,9
At4g33030	-1,2095	0,97	-0,7	1,67	0,4605	-38,1
At3g08890	-1,2095	-0,05		-0,05	-1,2595	104,1
At3g03150	-1,2075	0,99	0,21	0,78	-0,4275	35,4
At1g72670	-1,2075	1,09	-0,43	1,52	0,3125	-25,9
At4g35335	-1,2065	1,25		1,25	0,0435	-3,6
At1g28440	-1,2055	0,79	-0,02	0,81	-0,3955	32,8
At4g30720	-1,2055	0,68	-0,01	0,69	-0,5155	42,8
At3g46740	-1,205	0,22	-0,34	0,56	-0,645	53,5
At2g47140	-1,205	0,62	0,3	0,32	-0,885	73,4
At2g32280	-1,205	0,56	-0,23	0,79	-0,415	34,4
At1g70200	-1,205	0,56	-0,1	0,66	-0,545	45,2
At1g56220	-1,205	0,34	0,46	-0,12	-1,325	110,0
At5g28770	-1,2045	-0,13	-0,19	0,06	-1,1445	95,0
At3g51240	-1,2045	0,29	-0,77	1,06	-0,1445	12,0
At4g15930	-1,204	0,44	-0,15	0,59	-0,614	51,0
At2g25840	-1,204	0,6	-0,02	0,62	-0,584	48,5
At1g51100	-1,204	0,77	-0,13	0,9	-0,304	25,2
At5g06130	-1,2035	0,52	-0,01	0,53	-0,6735	56,0
At1g07790	-1,2035	0,32	-0,18	0,5	-0,7035	58,5
At1g49860	-1,2025	0,27	-0,02	0,29	-0,9125	75,9
At5g62690	-1,2015	0,85	-0,07	0,92	-0,2815	23,4
At3g27020	-1,2015	0,56	0,01	0,55	-0,6515	54,2
At2g29300	-1,2015	0,34	-0,05	0,39	-0,8115	67,5
At1g05590	-1,2015	0,78	0,05	0,73	-0,4715	39,2
At5g09640	-1,2015	1,06	0,11	0,95	-0,2515	20,9
At5g56580	-1,201	0,59	-0,25	0,84	-0,361	30,1
At5g52010	-1,201	0,21	-0,11	0,32	-0,881	73,4
At5g51970	-1,201	0,34	0,4	-0,06	-1,261	105,0
At4g33120	-1,201	0,8	0,04	0,76	-0,441	36,7
At3g01180	-1,2	0,76	-0,16	0,92	-0,28	23,3
At3g08030	-1,1995	0,33	-0,02	0,35	-0,8495	70,8
At5g06970	-1,199	0,8	0,1	0,7	-0,499	41,6
At1g23020	-1,1985	-0,03	0,74	-0,77	-1,9685	164,2
At4g16810	-1,1985	0,23	-0,06	0,29	-0,9085	75,8
At4g31115	-1,198	0,63	0,3	0,33	-0,868	72,5
At3g48100	-1,1975	-0,58	-0,43	-0,15	-1,3475	112,5
At1g77090	-1,1965	0,65	0,17	0,48	-0,7165	59,9
At5g09240	-1,196	0,31	-0,05	0,36	-0,836	69,9
At4g26500	-1,1955	0,44	-0,25	0,69	-0,5055	42,3
At1g10670	-1,1955	0,68	-0,06	0,74	-0,4555	38,1
At5g46280	-1,1945	0,33	-0,01	0,34	-0,8545	71,5
At3g59970	-1,1945	0,83	0,02	0,81	-0,3845	32,2
At3g56040	-1,1935	1	-0,02	1,02	-0,1735	14,5
At1g27560	-1,1935	0,55	-0,06	0,61	-0,5835	48,9
At3g18680	-1,193	0,58	-0,1	0,68	-0,513	43,0
At2g28080	-1,193	0,52	-0,19	0,71	-0,483	40,5
At4g34650	-1,1925	0,68	-0,13	0,81	-0,3825	32,1
At3g56910	-1,1925	0,43	0,05	0,38	-0,8125	68,1
At5g03760	-1,192	0,83	-0,05	0,88	-0,312	26,2
At5g14260	-1,19	0,5	-0,05	0,55	-0,64	53,8
At1g12330	-1,19	1,4	-0,03	1,43	0,24	-20,2
At4g28030	-1,189	0,54	-0,02	0,56	-0,629	52,9
At4g28270	-1,188	0,54	0,51	0,03	-1,158	97,5
At5g24610	-1,1875	0,8	0,38	0,42	-0,7675	64,6
At2g29630	-1,1875	0,49	-0,31	0,8	-0,3875	32,6
At1g34010	-1,1875	0,1	-0,07	0,17	-1,0175	85,7
At4g02920	-1,187	0,49	0,16	0,33	-0,857	72,2
At5g26300	-1,186	0,12	0,16	-0,04	-1,226	103,4
At1g30380	-1,184	0,65	0,01	0,64	-0,544	45,9
At2g29330	-1,1835	0,07	0,1	-0,03	-1,2135	102,5
At1g20340	-1,1835	0,64	0,01	0,63	-0,5535	46,8
At2g46220	-1,183	-0,03	-0,02	-0,01	-1,193	100,8
At5g57690	-1,1825	0,41	0,18	0,23	-0,9525	80,5
At5g16715	-1,1825	0,41	-0,14	0,55	-0,6325	53,5
At3g29030	-1,1825	0,76	-0,03	0,79	-0,3925	33,2
At5g62690	-1,182	0,85	-0,07	0,92	-0,262	22,2
At2g40640	-1,182	0,41	-0,05	0,46	-0,722	61,1
At1g01620	-1,182	0,57	0,13	0,44	-0,742	62,8
At1g77330	-1,1815	-0,52	-0,01	-0,51	-1,6915	143,2
At1g52070	-1,1805	0,03	0,23	-0,2	-1,3805	116,9
At3g56010	-1,1805	1,09	0,02	1,07	-0,1105	9,4
At2g43535	-1,1805	0,35	-0,17	0,52	-0,6605	56,0
At2g05310	-1,18	0,65	0,3	0,35	-0,83	70,3
At5g66260	-1,18	0,36	0,13	0,23	-0,95	80,5
At1g24764	-1,1795	0,27	0,07	0,2	-0,9795	83,0
At5g12150	-1,1785	0,78	-0,11	0,89	-0,2885	24,5
At5g04160	-1,1785	0,4	-0,19	0,59	-0,5885	49,9
At1g75380	-1,1785	0,13	0,25	-0,12	-1,2985	110,2
At3g14880	-1,178	0,38	-0,02	0,4	-0,778	66,0
At4g35920	-1,1775	0,27	-0,01	0,28	-0,8975	76,2
At1g74880	-1,1775	0,39	-0,05	0,44	-0,7375	62,6
At3g06430	-1,177	0,42	-0,17	0,59	-0,587	49,9
At4g15790	-1,1765	0,81	-0,2	1,01	-0,1665	14,2
At2g28150	-1,1765	0,71	-0,07	0,78	-0,3965	33,7
At5g50160	-1,1755	0,93	-0,04	0,97	-0,2055	17,5
At3g57080	-1,1745	0,83	0,02	0,81	-0,3645	31,0
At3g19450	-1,1745	0,31	0,05	0,26	-0,9145	77,9
At3g09250	-1,1745	0,57	-0,26	0,83	-0,3445	29,3
At1g54410	-1,1745	0,44	0,2	0,24	-0,9345	79,6
At4g24770	-1,174	0,64	-0,28	0,92	-0,254	21,6
At4g12030	-1,173	0,95	-0,05	1	-0,173	14,7
At3g02730	-1,1725	1,23	0,13	1,1	-0,0725	6,2
At4g10920	-1,1725	0,02	0,26	-0,24	-1,4125	120,5
At3g55260	-1,1725	0,39	0,11	0,28	-0,8925	76,1
At1g09630	-1,172	0,03	-0,32	0,35	-0,822	70,1
At5g18080	-1,1715	0,76	0,61	0,15	-1,0215	87,2
At2g29570	-1,1715	-0,16	-0,24	0,08	-1,0915	93,2
At2g47530	-1,171	0,83	-0,18	1,01	-0,161	13,7
At5g48830	-1,1705	0,66	-0,09	0,75	-0,4205	35,9
At5g23210	-1,1685	-0,08	-0,07	-0,01	-1,1785	100,9
At4g25570	-1,1685	0,35	0,23	0,12	-1,0485	89,7
At4g09720	-1,1685	0,3	-0,12	0,42	-0,7485	64,1
At1g16560	-1,168	0,1		0,1	-1,068	91,4
At1g13280	-1,168	0,4	0,12	0,28	-0,888	76,0
At2g31790	-1,167	1,05	0,03	1,02	-0,147	12,6
At2g33255	-1,1665	1,15	0,02	1,13	-0,0365	3,1
At1g56050	-1,1665	0,39	-0,42	0,81	-0,3565	30,6
At5g62690	-1,166	0,85	-0,07	0,92	-0,246	21,1
At4g32340	-1,166	0,66	0,06	0,6	-0,566	48,5
At2g21970	-1,1655	0,38	0,6	-0,22	-1,3855	118,9
At3g03320	-1,165	0,51	-0,03	0,54	-0,625	53,6
At1g44575	-1,165	0,37	0,01	0,36	-0,805	69,1
At5g51720	-1,1635	1,01	-0,32	1,33	0,1665	-14,3
At5g20060	-1,1625	0,49	-0,25	0,74	-0,4225	36,3
At3g07670	-1,1625	0,69	0,16	0,53	-0,6325	54,4
At5g59350	-1,1615	0,27	-0,02	0,29	-0,8715	75,0
At5g39980	-1,1615	0,22	-0,21	0,43	-0,7315	63,0
At4g03280	-1,1615			0	-1,1615	100,0
At2g25980	-1,1615	0,13	0,1	0,03	-1,1315	97,4
At3g28070	-1,161	0,13	0,11	0,02	-1,141	98,3
At3g22790	-1,1605	0,84	0,17	0,67	-0,4905	42,3
At3g14760	-1,1605	0,65	-0,16	0,81	-0,3505	30,2
At2g31840	-1,1605	0,59	-0,37	0,96	-0,2005	17,3
At5g55990	-1,1595	0,22	0,06	0,16	-0,9995	86,2
At2g25710	-1,159	0,49	0,03	0,46	-0,699	60,3
At3g14415	-1,1585	0,5	0,01	0,49	-0,6685	57,7
At5g66530	-1,158	0,62		0,62	-0,538	46,5
At5g12440	-1,1575	0,45	0,17	0,28	-0,8775	75,8
At4g37080	-1,1575	0,93	-0,04	0,97	-0,1875	16,2
At3g54440	-1,1575	0,96	0,18	0,78	-0,3775	32,6
At3g61950	-1,157	0,66	-0,04	0,7	-0,457	39,5
At3g03190	-1,157	1,08	0,03	1,05	-0,107	9,2
At2g39960	-1,1565	0,35	-0,05	0,4	-0,7565	65,4
At2g02740	-1,1565	0,35	-0,47	0,82	-0,3365	29,1
At5g49650	-1,156	0,4	0,05	0,35	-0,806	69,7
At5g16390	-1,156	0,27	-0,13	0,4	-0,756	65,4
At4g29240	-1,1555	0,81	-0,11	0,92	-0,2355	20,4
At4g32980	-1,155	0,25	0,25	0	-1,155	100,0
At3g44990	-1,154	0,31	-0,49	0,8	-0,354	30,7
At2g26580	-1,154	0,23	-0,07	0,3	-0,854	74,0
At5g49960	-1,1535	0,67	0,08	0,59	-0,5635	48,9
At5g24165	-1,153	1,06	0,31	0,75	-0,403	35,0
At4g22570	-1,153	0,55	0,08	0,47	-0,683	59,2
At4g20870	-1,153	0,39	-0,17	0,56	-0,593	51,4
At2g25480	-1,1525	0,41		0,41	-0,7425	64,4
At5g14410	-1,152	0,42	0,04	0,38	-0,772	67,0
At5g37310	-1,152	0,57	-0,09	0,66	-0,492	42,7
At5g59690	-1,1515	0,28		0,28	-0,8715	75,7
At5g66055	-1,1505	0,67	-0,06	0,73	-0,4205	36,5
At5g23210	-1,1505	-0,08	-0,07	-0,01	-1,1605	100,9
At5g65740	-1,15	0,13	-0,13	0,26	-0,89	77,4
At1g21750	-1,1495	0,45	0,04	0,41	-0,7395	64,3
At5g06290	-1,149	0,86	-0,26	1,12	-0,029	2,5
At4g15210	-1,149	0,43	-1,51	1,94	0,791	-68,8
At4g31805	-1,1485	-0,32		-0,32	-1,4685	127,9
At1g16410	-1,1485	0,92	0,08	0,84	-0,3085	26,9
At1g79500	-1,1485	0,47	-0,02	0,49	-0,6585	57,3
At5g23910	-1,148	0,76	-0,08	0,84	-0,308	26,8
At1g03310	-1,148	0,94	-0,14	1,08	-0,068	5,9
At3g14240	-1,1475	1,06	0,08	0,98	-0,1675	14,6
At5g66230	-1,147	0,27	-0,36	0,63	-0,517	45,1
At5g53580	-1,147	0,35	0,31	0,04	-1,107	96,5
At4g21190	-1,147	1,26	-0,1	1,36	0,213	-18,6
At1g02475	-1,1465	0,55	0,1	0,45	-0,6965	60,8
At3g14190	-1,146	-0,12	-0,38	0,26	-0,886	77,3
At1g47230	-1,1455	0,35	-0,03	0,38	-0,7655	66,8
At1g69700	-1,145	0,31	-0,16	0,47	-0,675	59,0
At5g19750	-1,144	0,54	-0,33	0,87	-0,274	24,0
At2g35830	-1,1435	0,13	0,08	0,05	-1,0935	95,6
At3g48720	-1,1425	0,68	0,33	0,35	-0,7925	69,4
At4g27340	-1,142	0,31	-0,22	0,53	-0,612	53,6
At4g25100	-1,1415	0,08	-0,13	0,21	-0,9315	81,6
At3g29240	-1,1405	0,3	-0,12	0,42	-0,7205	63,2
At1g60800	-1,1405	0,76	0,09	0,67	-0,4705	41,3
At2g07440	-1,14	0,7	0,01	0,69	-0,45	39,5
At5g43060	-1,1395	0,32	0,12	0,2	-0,9395	82,4
At3g61780	-1,1395	0,71		0,71	-0,4295	37,7
At3g60750	-1,139	0,32	0,01	0,31	-0,829	72,8
At1g32210	-1,1385	0,15	-0,17	0,32	-0,8185	71,9
At1g03600	-1,138	0,81	0,06	0,75	-0,388	34,1
At4g20940	-1,137	0,53	-0,01	0,54	-0,597	52,5
At2g26540	-1,1365	0,17	-0,11	0,28	-0,8565	75,4
At5g44660	-1,136	0,2	-0,22	0,42	-0,716	63,0
At5g60920	-1,1355	0,53	-0,13	0,66	-0,4755	41,9
At1g34570	-1,1355	0,34	-0,04	0,38	-0,7555	66,5
At3g54960	-1,135	0,36	0,18	0,18	-0,955	84,1
At3g30300	-1,135	0,89	0,27	0,62	-0,515	45,4
At2g38140	-1,135	0,63	-0,06	0,69	-0,445	39,2
At3g61920	-1,1345	-0,04	-0,79	0,75	-0,3845	33,9
At3g25930	-1,1345	0,19	-0,12	0,31	-0,8245	72,7
At5g40160	-1,134	-0,35		-0,35	-1,484	130,9
At3g26630	-1,134	0,36	0,05	0,31	-0,824	72,7
At2g01590	-1,134	0,75	0,17	0,58	-0,554	48,9
At1g55690	-1,1335	0,41	-0,13	0,54	-0,5935	52,4
At2g03310	-1,133	1,07	0,37	0,7	-0,433	38,2
At1g13820	-1,133	0,49	-0,04	0,53	-0,603	53,2
At1g02180	-1,133	0,58	-0,2	0,78	-0,353	31,2
At2g22990	-1,1325	0,53	0,53	0	-1,1325	100,0
At4g33670	-1,132	0,38	-0,15	0,53	-0,602	53,2
At1g66430	-1,1305	0,63	-0,13	0,76	-0,3705	32,8
At1g19940	-1,1305	0,52	-0,02	0,54	-0,5905	52,2
At2g16750	-1,13	0,58	0,02	0,56	-0,57	50,4
At1g70985	-1,1295	0,06	-0,66	0,72	-0,4095	36,3
At5g62690	-1,1295	0,85	-0,07	0,92	-0,2095	18,5
At3g17790	-1,1285	1,15	-0,45	1,6	0,4715	-41,8
At1g49230	-1,128	0,64	0,19	0,45	-0,678	60,1
At5g62690	-1,1275	0,85	-0,07	0,92	-0,2075	18,4
At3g48110	-1,1275	0,65	-0,06	0,71	-0,4175	37,0
At5g61660	-1,1265	0,84	0,01	0,83	-0,2965	26,3
At5g49945	-1,1255	0,52	0,03	0,49	-0,6355	56,5
At5g47270	-1,1255	-0,16	-0,06	-0,1	-1,2255	108,9
At3g09150	-1,1245	0,68	-0,12	0,8	-0,3245	28,9
At2g16850	-1,124	0,53	-0,27	0,8	-0,324	28,8
At2g15970	-1,124	0,84	0,33	0,51	-0,614	54,6
At1g63610	-1,124	0,26	-0,08	0,34	-0,784	69,8
At2g20290	-1,1225	0,57	-0,03	0,6	-0,5225	46,5
At1g35680	-1,1225	0,39	0,01	0,38	-0,7425	66,1
At1g23080	-1,1225	-0,04	0,05	-0,09	-1,2125	108,0
At1g07820	-1,1225	-0,06	-0,24	0,18	-0,9425	84,0
At5g35840	-1,1215	0,45	-0,02	0,47	-0,6515	58,1
At1g62520	-1,121	0,44	0,11	0,33	-0,791	70,6
At1g33750	-1,121	0,04	0,17	-0,13	-1,251	111,6
At3g47560	-1,1205	0,09	-0,11	0,2	-0,9205	82,2
At3g25710	-1,1205	0,28	0,02	0,26	-0,8605	76,8
At5g55280	-1,12	0,5	-0,61	1,11	-0,01	0,9
At5g48460	-1,12	1,05	-0,16	1,21	0,09	-8,0
At5g55960	-1,1195	0,67	-0,06	0,73	-0,3895	34,8
At5g08260	-1,1195	0,95	-0,1	1,05	-0,0695	6,2
At5g47110	-1,1185	0,73	-0,22	0,95	-0,1685	15,1
At1g69523	-1,1185	0,24	0,16	0,08	-1,0385	92,8
At5g54180	-1,118	0,26	-0,13	0,39	-0,728	65,1
At4g17540	-1,1165	0,37	-0,25	0,62	-0,4965	44,5
At2g35800	-1,116	0,3	0,08	0,22	-0,896	80,3
At1g07820	-1,116	-0,06	-0,24	0,18	-0,936	83,9
At5g09995	-1,1145	0,42	-0,16	0,58	-0,5345	48,0
At3g25530	-1,1145	0,62	-0,17	0,79	-0,3245	29,1
At1g26560	-1,1145	0,36	-0,15	0,51	-0,6045	54,2
At5g48220	-1,114	0,19	-0,07	0,26	-0,854	76,7
At5g50460	-1,1135	-0,02	0,1	-0,12	-1,2335	110,8
At5g63570	-1,1135	0,55	-0,21	0,76	-0,3535	31,7
At5g08000	-1,113	0,44	-0,12	0,56	-0,553	49,7
At2g37460	-1,1125	0,48	-0,11	0,59	-0,5225	47,0
At4g09970	-1,112	0,42	-0,01	0,43	-0,682	61,3
At3g14150	-1,112	0,29	0,12	0,17	-0,942	84,7
At1g54730	-1,1115	-0,17	-0,01	-0,16	-1,2715	114,4
At3g50440	-1,111	0,45	0,01	0,44	-0,671	60,4
At4g17240	-1,111	0,3	-0,11	0,41	-0,701	63,1
At2g25100	-1,111	0,47	-0,27	0,74	-0,371	33,4
At2g15050	-1,111	0,74	0,2	0,54	-0,571	51,4
At5g18010	-1,1105	0,65	0,5	0,15	-0,9605	86,5
At4g02050	-1,1105	0,39	0,12	0,27	-0,8405	75,7
At3g18800	-1,1105	0,54	-0,09	0,63	-0,4805	43,3
At1g73270	-1,1105	0,74	0,85	-0,11	-1,2205	109,9
At5g20070	-1,11	0,64	-0,09	0,73	-0,38	34,2
At3g05410	-1,1095	0,63	-0,19	0,82	-0,2895	26,1
At1g19715	-1,109	0,83	0,01	0,82	-0,289	26,1
At3g43720	-1,1085	0,49	-0,02	0,51	-0,5985	54,0
At3g20370	-1,1085	0,46	-0,12	0,58	-0,5285	47,7
At1g23170	-1,1085	0,44	-0,06	0,5	-0,6085	54,9
At2g05210	-1,108	0,56	0,1	0,46	-0,648	58,5
At1g51690	-1,108	0,74	0,04	0,7	-0,408	36,8
At5g48730	-1,1075	0,73	0,04	0,69	-0,4175	37,7
At3g54400	-1,1075	1,36	0,2	1,16	0,0525	-4,7
At4g15110	-1,107	0,7	0,07	0,63	-0,477	43,1
At3g16260	-1,107	0,3	-0,05	0,35	-0,757	68,4
At1g31070	-1,107	0,99	-0,04	1,03	-0,077	7,0
At5g54200	-1,1055	0,32	0,02	0,3	-0,8055	72,9
At5g08590	-1,1055	0,44	0,04	0,4	-0,7055	63,8
At2g42220	-1,105	0,52	-0,28	0,8	-0,305	27,6
At1g66670	-1,105	0,35	-0,12	0,47	-0,635	57,5
At1g19350	-1,105	0,85	0,21	0,64	-0,465	42,1
At4g01450	-1,1045	0,33	-0,03	0,36	-0,7445	67,4
At4g33010	-1,1035	0,85	0,01	0,84	-0,2635	23,9
At3g53460	-1,1035	-0,04	0,01	-0,05	-1,1535	104,5
At1g70070	-1,1035	0,54	0,1	0,44	-0,6635	60,1
At5g43745	-1,103	0,81	-0,02	0,83	-0,273	24,8
At2g43360	-1,103	0,73	-0,17	0,9	-0,203	18,4
At1g19690	-1,103	0,66	-0,12	0,78	-0,323	29,3
At1g13090	-1,102	0,54	0,18	0,36	-0,742	67,3
At3g02060	-1,102	1,03	0,05	0,98	-0,122	11,1
At2g21210	-1,1015	0,36	0,54	-0,18	-1,2815	116,3
At2g46640	-1,1015	0,47	-0,12	0,59	-0,5115	46,4
At1g66940	-1,1015	0,06	-0,25	0,31	-0,7915	71,9
At4g34260	-1,101	0,63	-0,03	0,66	-0,441	40,1
At2g35490	-1,101	0,76	-0,23	0,99	-0,111	10,1
At1g47230	-1,1005	0,35	-0,03	0,38	-0,7205	65,5
At2g18710	-1,1	0,25	-0,09	0,34	-0,76	69,1
At1g15640	-1,0995	0,25	-0,01	0,26	-0,8395	76,4
At5g45500	-1,0985	0,24	-0,02	0,26	-0,8385	76,3
At4g31050	-1,098	0,46	0,18	0,28	-0,818	74,5
At3g02660	-1,098	0,13	-0,22	0,35	-0,748	68,1
At2g40540	-1,098	0,77	0,23	0,54	-0,558	50,8
At4g12900	-1,097	0,98	0,22	0,76	-0,337	30,7
At3g43800	-1,097	0,29	0,02	0,27	-0,827	75,4
At1g05320	-1,097	0,52	0,17	0,35	-0,747	68,1
At5g62550	-1,0965	0,77	-0,16	0,93	-0,1665	15,2
At5g53880	-1,0965	0,57	-0,15	0,72	-0,3765	34,3
At4g37750	-1,096	0,65	-0,28	0,93	-0,166	15,1
At1g75150	-1,096	0,76	0,18	0,58	-0,516	47,1
At5g42130	-1,0945	0,87	-0,03	0,9	-0,1945	17,8
At3g48160	-1,094	0,42	-0,03	0,45	-0,644	58,9
At5g10480	-1,0935	0,42	-0,04	0,46	-0,6335	57,9
At4g27080	-1,0935	0,5	-0,07	0,57	-0,5235	47,9
At5g08650	-1,0925	0,22	-0,06	0,28	-0,8125	74,4
At4g17190	-1,0925	0,01	-0,13	0,14	-0,9525	87,2
At1g76955	-1,0925	0,22	0,27	-0,05	-1,1425	104,6
At1g68110	-1,0925	0,63	0,38	0,25	-0,8425	77,1
At1g76705	-1,092	1,24	0,26	0,98	-0,112	10,3
At5g55580	-1,0915	0,82	-0,14	0,96	-0,1315	12,0
At1g50450	-1,0915	0,49		0,49	-0,6015	55,1
At3g58990	-1,091	0,85	-0,1	0,95	-0,141	12,9
At1g78060	-1,091	0,74	0,17	0,57	-0,521	47,8
At2g33180	-1,0905	0,32	-0,22	0,54	-0,5505	50,5
At2g05990	-1,0905	0,29	-0,21	0,5	-0,5905	54,1
At2g45590	-1,09	0,62	0,03	0,59	-0,5	45,9
At5g51560	-1,0895	0,44	-0,07	0,51	-0,5795	53,2
At5g06060	-1,089	0,12	-0,17	0,29	-0,799	73,4
At4g28050	-1,089	0,85	-0,13	0,98	-0,109	10,0
At2g45820	-1,089	0,26	0,18	0,08	-1,009	92,7
At5g42630	-1,088	0,57	0,29	0,28	-0,808	74,3
At5g38930	-1,088	0,29	0,14	0,15	-0,938	86,2
At4g00370	-1,088	0,59	-0,12	0,71	-0,378	34,7
At3g13672	-1,088	-0,39	-0,07	-0,32	-1,408	129,4
At4g22670	-1,0875	0,94	0,09	0,85	-0,2375	21,8
At1g74090	-1,0875	1,02	0,04	0,98	-0,1075	9,9
At1g36060	-1,0875	0,01	0,16	-0,15	-1,2375	113,8
At5g10160	-1,0855	0,46	-0,1	0,56	-0,5255	48,4
At4g30950	-1,0855	0,38	-0,27	0,65	-0,4355	40,1
At1g13710	-1,0855	0,85	0,02	0,83	-0,2555	23,5
At5g48890	-1,085	0,18	-0,01	0,19	-0,895	82,5
At2g43010	-1,0845	1,06	0,42	0,64	-0,4445	41,0
At5g49650	-1,084	0,4	0,05	0,35	-0,734	67,7
At4g34630	-1,084	0,13	-0,08	0,21	-0,874	80,6
At5g36710	-1,0835	1,39	-0,68	2,07	0,9865	-91,0
At1g67440	-1,0835	0,87	0,23	0,64	-0,4435	40,9
At1g01050	-1,0835	0,68	0,09	0,59	-0,4935	45,5
At5g43020	-1,0815	1,24	-0,11	1,35	0,2685	-24,8
At3g19480	-1,0815	0,32		0,32	-0,7615	70,4
At5g58710	-1,081	0,26	-0,25	0,51	-0,571	52,8
At3g02830	-1,081	0,52	0,01	0,51	-0,571	52,8
At2g47470	-1,081	0,38		0,38	-0,701	64,8
At1g63050	-1,081	0,55	-0,18	0,73	-0,351	32,5
At1g49620	-1,081	0,29	-0,17	0,46	-0,621	57,4
At5g21920	-1,0805	0,43	-0,16	0,59	-0,4905	45,4
At3g15354	-1,0805	0,77	0,61	0,16	-0,9205	85,2
At1g50710	-1,0805	0,41	-0,08	0,49	-0,5905	54,7
At3g54180	-1,08	0,5	-0,32	0,82	-0,26	24,1
At2g30700	-1,0795	0,1	0,02	0,08	-0,9995	92,6
At5g52180	-1,0795	0,63	0,01	0,62	-0,4595	42,6
At2g34490	-1,0795	0,65	-0,28	0,93	-0,1495	13,8
At1g22030	-1,079	0,44	-0,32	0,76	-0,319	29,6
At4g33530	-1,0785	0,52	0,19	0,33	-0,7485	69,4
At2g27770	-1,078	0,35	-0,03	0,38	-0,698	64,7
At4g30500	-1,077	0,56	0,02	0,54	-0,537	49,9
At4g09630	-1,077	0,67	0,19	0,48	-0,597	55,4
At2g03480	-1,076	0,67	-0,08	0,75	-0,326	30,3
At4g02990	-1,075	0,23	-0,19	0,42	-0,655	60,9
At2g04650	-1,075	0,22	-0,18	0,4	-0,675	62,8
At5g66580	-1,0745	0,08	-0,04	0,12	-0,9545	88,8
At4g20430	-1,0745	0,57	-0,16	0,73	-0,3445	32,1
At4g27260	-1,074	0,52	-0,04	0,56	-0,514	47,9
At3g43540	-1,074	0,2	-0,09	0,29	-0,784	73,0
At1g64150	-1,0735	0,86	0,03	0,83	-0,2435	22,7
At2g25930	-1,073	0,49	0,05	0,44	-0,633	59,0
At1g50490	-1,0725	0,19	-0,37	0,56	-0,5125	47,8
At1g55360	-1,0715	0,7	0,06	0,64	-0,4315	40,3
At5g61410	-1,071	0,5	0,03	0,47	-0,601	56,1
At2g26730	-1,0705	0,57	0,02	0,55	-0,5205	48,6
At3g59970	-1,07	0,83	0,02	0,81	-0,26	24,3
At5g18600	-1,07	0,19	0,4	-0,21	-1,28	119,6
At3g28130	-1,0695	0,32	-0,01	0,33	-0,7395	69,1
At5g23860	-1,0685	0,63	-0,04	0,67	-0,3985	37,3
At5g17320	-1,068	0,63	-0,04	0,67	-0,398	37,3
At3g50530	-1,0675	0,45	0,08	0,37	-0,6975	65,3
At1g77690	-1,067	0,19	-0,08	0,27	-0,797	74,7
At5g40610	-1,067	0,56	-0,26	0,82	-0,247	23,1
At4g26130	-1,067	0,59	-0,03	0,62	-0,447	41,9
At3g12340	-1,0665	-0,49	0,01	-0,5	-1,5665	146,9
At5g53380	-1,066	0,72	0,28	0,44	-0,626	58,7
At5g19620	-1,065	0,51	-0,09	0,6	-0,465	43,7
At4g14500	-1,065	0,42	-0,09	0,51	-0,555	52,1
At1g35290	-1,065	-0,46	-0,04	-0,42	-1,485	139,4
At4g17890	-1,0645	0,76	-0,1	0,86	-0,2045	19,2
At4g23790	-1,064	0,91	0,01	0,9	-0,164	15,4
At1g04040	-1,064	0,23	-0,04	0,27	-0,794	74,6
At3g54920	-1,0635	0,77	-0,1	0,87	-0,1935	18,2
At2g35520	-1,0635	0,35	-0,03	0,38	-0,6835	64,3
At2g04842	-1,063	0,42		0,42	-0,643	60,5
At4g22756	-1,063	0,35	-0,03	0,38	-0,683	64,3
At2g36570	-1,063	0,69	-0,25	0,94	-0,123	11,6
At2g05620	-1,063	0,4		0,4	-0,663	62,4
At5g11170	-1,0625	-0,12	-0,07	-0,05	-1,1125	104,7
At2g39530	-1,062	0,38	-0,07	0,45	-0,612	57,6
At1g77060	-1,062	0,66	-0,02	0,68	-0,382	36,0
At1g45201	-1,062	0,7	-0,18	0,88	-0,182	17,1
At1g23030	-1,062	0,18	-0,18	0,36	-0,702	66,1
At4g04350	-1,0615	0,61	0,08	0,53	-0,5315	50,1
At3g29320	-1,0615	0,9	-0,17	1,07	0,0085	-0,8
At2g38670	-1,0615	0,36	-0,16	0,52	-0,5415	51,0
At3g23805	-1,061	0,24	-0,21	0,45	-0,611	57,6
At1g71970	-1,061	0,01	0,03	-0,02	-1,081	101,9
At5g11170	-1,0605	-0,12	-0,07	-0,05	-1,1105	104,7
At1g67950	-1,06	0,49	-0,04	0,53	-0,53	50,0
At1g52670	-1,06	0,31	-0,17	0,48	-0,58	54,7
At1g64670	-1,0595	0,88	-0,08	0,96	-0,0995	9,4
At1g19000	-1,059	0,13	0,13	0	-1,059	100,0
At2g04039	-1,0585	1,16	0,05	1,11	0,0515	-4,9
At4g11010	-1,058	0,34	-0,22	0,56	-0,498	47,1
At5g61420	-1,0575	0,75	0,05	0,7	-0,3575	33,8
At2g27920	-1,0575	0,16	0,04	0,12	-0,9375	88,7
At1g01450	-1,057	0,12	-0,02	0,14	-0,917	86,8
At3g49140	-1,056	0,63	-0,13	0,76	-0,296	28,0
At1g67730	-1,056	0,6	0,09	0,51	-0,546	51,7
At1g63110	-1,056	0,04	-0,06	0,1	-0,956	90,5
At1g54350	-1,0555	1,11	0,24	0,87	-0,1855	17,6
At5g07340	-1,055	0,6	-0,05	0,65	-0,405	38,4
At5g43070	-1,055	0,12	-0,12	0,24	-0,815	77,3
At1g14440	-1,054	0,75	-0,23	0,98	-0,074	7,0
At2g25920	-1,054	0,43	-0,04	0,47	-0,584	55,4
At5g54250	-1,0535	0,54	-0,18	0,72	-0,3335	31,7
At1g18840	-1,0535	0,83	0,02	0,81	-0,2435	23,1
At2g36835	-1,0535	0,07	0,15	-0,08	-1,1335	107,6
At2g38550	-1,0525	0,37	-0,31	0,68	-0,3725	35,4
At3g03790	-1,0515	0,32	-0,46	0,78	-0,2715	25,8
At1g71810	-1,0515	0,55	-0,03	0,58	-0,4715	44,8
At1g56330	-1,051	0,13	-0,29	0,42	-0,631	60,0
At3g08580	-1,051	-0,04	-0,24	0,2	-0,851	81,0
At4g34970	-1,0505	0,38	0,1	0,28	-0,7705	73,3
At5g17660	-1,05	0,59	-0,25	0,84	-0,21	20,0
At3g09162	-1,05	0,71	0,18	0,53	-0,52	49,5
At2g21330	-1,0495	0,71	0,02	0,69	-0,3595	34,3
At4g33500	-1,049	0,41	0,01	0,4	-0,649	61,9
At1g67660	-1,049	0,6	-0,11	0,71	-0,339	32,3
At5g48090	-1,0485	0,29	-0,04	0,33	-0,7185	68,5
At4g18740	-1,0485	0,47	0,06	0,41	-0,6385	60,9
At2g35260	-1,048	1,38	-0,11	1,49	0,442	-42,2
At2g45770	-1,0475	0,83	-0,37	1,2	0,1525	-14,6
At5g28030	-1,0475	0,66	0,86	-0,2	-1,2475	119,1
At3g18510	-1,0465	-0,03	-0,36	0,33	-0,7165	68,5
At3g18500	-1,046	0,96	0,09	0,87	-0,176	16,8
At2g43910	-1,046	0,72	0,21	0,51	-0,536	51,2
At1g64760	-1,046	0,29	0,09	0,2	-0,846	80,9
At5g49910	-1,0455	0,5	-0,05	0,55	-0,4955	47,4
At2g04395	-1,0455	0,39	-0,03	0,42	-0,6255	59,8
At1g32070	-1,0455	0,52	-0,1	0,62	-0,4255	40,7
At1g15820	-1,045	0,35	0,01	0,34	-0,705	67,5
At1g15690	-1,045	0,69	0,17	0,52	-0,525	50,2
At1g05870	-1,045	0,26	-0,03	0,29	-0,755	72,2
At5g61790	-1,0445	0,44	0,07	0,37	-0,6745	64,6
At5g49910	-1,0445	0,5	-0,05	0,55	-0,4945	47,3
At2g04700	-1,044	0,29	-0,05	0,34	-0,704	67,4
At1g68540	-1,044	0,41	-0,13	0,54	-0,504	48,3
At1g16340	-1,044	0,53	-0,07	0,6	-0,444	42,5
At5g37360	-1,0435	0,46	-0,08	0,54	-0,5035	48,3
At1g66820	-1,043	0,39	0,06	0,33	-0,713	68,4
At2g29320	-1,043	1,07	0,53	0,54	-0,503	48,2
At1g19000	-1,042	0,13	0,13	0	-1,042	100,0
At5g54290	-1,0415	0,47	-0,08	0,55	-0,4915	47,2
At5g38690	-1,041	0,64	0,09	0,55	-0,491	47,2
At3g43340	-1,041	0,52	-0,21	0,73	-0,311	29,9
At5g49910	-1,0405	0,5	-0,05	0,55	-0,4905	47,1
At4g19120	-1,0405	1,03	0,35	0,68	-0,3605	34,6
At4g09970	-1,04	0,42	-0,01	0,43	-0,61	58,7
At2g44060	-1,04	0,52	-0,02	0,54	-0,5	48,1
At5g49910	-1,0395	0,5	-0,05	0,55	-0,4895	47,1
At4g34190	-1,039	0,58	-0,02	0,6	-0,439	42,3
At4g18970	-1,039	0,61	-0,33	0,94	-0,099	9,5
At3g57010	-1,0385	-0,01	-0,18	0,17	-0,8685	83,6
At1g80050	-1,0385	0,43	-0,25	0,68	-0,3585	34,5
At4g30580	-1,038	0,31	-0,06	0,37	-0,668	64,4
At1g21500	-1,038	0,69	0,02	0,67	-0,368	35,5
At3g25500	-1,0375	0,77		0,77	-0,2675	25,8
At1g10670	-1,0375	0,68	-0,06	0,74	-0,2975	28,7
At4g36180	-1,037	0,52	0,12	0,4	-0,637	61,4
At4g37650	-1,0365	0,2		0,2	-0,8365	80,7
At4g16370	-1,036	0,22	0,2	0,02	-1,016	98,1
At1g47580	-1,036	0,8	0,21	0,59	-0,446	43,1
At1g13270	-1,036	0,46	-0,19	0,65	-0,386	37,3
At1g09010	-1,036	0,59	0,18	0,41	-0,626	60,4
At5g19290	-1,0355	0,36	-0,23	0,59	-0,4455	43,0
At2g41680	-1,0355	0,49	-0,02	0,51	-0,5255	50,7
At5g52520	-1,035	0,43	-0,17	0,6	-0,435	42,0
At2g18940	-1,035	0,66		0,66	-0,375	36,2
At5g22920	-1,0345	-1,03	-0,89	-0,14	-1,1745	113,5
At4g26570	-1,0345	0,23	0,05	0,18	-0,8545	82,6
At3g53470	-1,0345	0,31	0,04	0,27	-0,7645	73,9
At2g23820	-1,0345	0,35	-0,08	0,43	-0,6045	58,4
At3g25040	-1,034	0,42	-0,14	0,56	-0,474	45,8
At3g15360	-1,034	0,48	-0,1	0,58	-0,454	43,9
At2g29550	-1,0335	1,23	-0,37	1,6	0,5665	-54,8
At1g09580	-1,0335	0,23	-0,09	0,32	-0,7135	69,0
At2g35520	-1,033	0,35	-0,03	0,38	-0,653	63,2
At2g20260	-1,033	0,34	-0,01	0,35	-0,683	66,1
At2g22990	-1,0325	0,53	0,53	0	-1,0325	100,0
At1g34245	-1,0325	1,46	-0,08	1,54	0,5075	-49,2
At1g30300	-1,0325	0,46	0,04	0,42	-0,6125	59,3
At1g06950	-1,0325	0,42	-0,26	0,68	-0,3525	34,1
At5g54540	-1,032	0,38	0,01	0,37	-0,662	64,1
At5g38940	-1,032	0,02	0,16	-0,14	-1,172	113,6
At2g32870	-1,0315	0,25	0,11	0,14	-0,8915	86,4
At1g45474	-1,0315	0,74	-0,04	0,78	-0,2515	24,4
At1g35420	-1,031	1,04	0,01	1,03	-0,001	0,1
At5g36170	-1,031	0,59	-0,02	0,61	-0,421	40,8
At4g29080	-1,0305	0,51	-0,2	0,71	-0,3205	31,1
At3g49220	-1,0305	0,81	-0,05	0,86	-0,1705	16,5
At4g12830	-1,03	1,07	0,32	0,75	-0,28	27,2
At4g33960	-1,028	0,24	0,2	0,04	-0,988	96,1
At1g22850	-1,028	0,28	-0,02	0,3	-0,728	70,8
At4g30400	-1,027	0,51	0,04	0,47	-0,557	54,2
At4g21210	-1,027	0,78	-0,03	0,81	-0,217	21,1
At5g27350	-1,0265	0,51	0,34	0,17	-0,8565	83,4
At1g14270	-1,0265	0,88	-0,07	0,95	-0,0765	7,5
At4g03070	-1,026	1,29	0,23	1,06	0,034	-3,3
At3g18110	-1,026	0,77		0,77	-0,256	25,0
At2g39290	-1,026	0,49	-0,16	0,65	-0,376	36,6
At1g63680	-1,026	1,13	-0,12	1,25	0,224	-21,8
At1g29390	-1,026	-0,02	-0,02	0	-1,026	100,0
At5g40390	-1,0255	0,42	0,02	0,4	-0,6255	61,0
At5g28220	-1,0255	0,71	0,34	0,37	-0,6555	63,9
At1g80280	-1,0255	0,33	0,05	0,28	-0,7455	72,7
At2g02130	-1,0245	0,49	0,01	0,48	-0,5445	53,1
At1g11870	-1,024	-0,29	-0,05	-0,24	-1,264	123,4
At5g43810	-1,0235	0,57	-0,04	0,61	-0,4135	40,4
At5g23010	-1,0235	1,12		1,12	0,0965	-9,4
At2g23820	-1,023	0,35	-0,08	0,43	-0,593	58,0
At4g34490	-1,022	0,28	-0,09	0,37	-0,652	63,8
At1g75800	-1,022	0,75	-0,03	0,78	-0,242	23,7
At5g49910	-1,0215	0,5	-0,05	0,55	-0,4715	46,2
At5g33200	-1,0215	0,78	-0,07	0,85	-0,1715	16,8
At4g16410	-1,0205	0,66	0,13	0,53	-0,4905	48,1
At3g60700	-1,0205	-0,13	0,14	-0,27	-1,2905	126,5
At2g33860	-1,0205	0,64	0,19	0,45	-0,5705	55,9
At2g33990	-1,02	1,04	-0,11	1,15	0,13	-12,7
At1g01320	-1,02	1,02	0,25	0,77	-0,25	24,5
At3g15605	-1,019	0,01	-0,06	0,07	-0,949	93,1
At3g27785	-1,019	-0,03	-0,07	0,04	-0,979	96,1
At5g59500	-1,0185	0,19	-0,29	0,48	-0,5385	52,9
At3g60210	-1,0185	-0,23		-0,23	-1,2485	122,6
At1g16560	-1,0185	0,1		0,1	-0,9185	90,2
At4g33625	-1,018	0,69	-0,17	0,86	-0,158	15,5
At1g73010	-1,018	0,99	-1,18	2,17	1,152	-113,2
At1g25510	-1,0175	0,41	-0,35	0,76	-0,2575	25,3
At1g73470	-1,0165	0,16	-0,06	0,22	-0,7965	78,4
At5g65730	-1,016	0,63	-0,18	0,81	-0,206	20,3
At5g54980	-1,016	0,07	-0,18	0,25	-0,766	75,4
At5g08720	-1,016	0,66	0,03	0,63	-0,386	38,0
At2g13360	-1,0155	0,57	0,1	0,47	-0,5455	53,7
At5g11270	-1,015	0,3	-0,18	0,48	-0,535	52,7
At1g68260	-1,015	0,31	-0,27	0,58	-0,435	42,9
At1g30440	-1,015	0,75	0,03	0,72	-0,295	29,1
At5g46390	-1,0145	0,79	0,04	0,75	-0,2645	26,1
At4g13840	-1,0145	1,1	0,5	0,6	-0,4145	40,9
At2g30210	-1,0145	0,63	0,41	0,22	-0,7945	78,3
At4g21620	-1,014	0,47	-0,01	0,48	-0,534	52,7
At3g61610	-1,014	0,56	0,02	0,54	-0,474	46,7
At1g16920	-1,014	0,02	-0,16	0,18	-0,834	82,2
At2g15830	-1,0135	0,3	0,08	0,22	-0,7935	78,3
At3g01510	-1,013	0,33	-0,24	0,57	-0,443	43,7
At2g38025	-1,013	0,25	-0,23	0,48	-0,533	52,6
At3g47290	-1,0125	0,44	-0,14	0,58	-0,4325	42,7
At2g33510	-1,012	0,14	-0,14	0,28	-0,732	72,3
At1g08530	-1,0115	0,68	-0,15	0,83	-0,1815	17,9
At5g61410	-1,011	0,5	0,03	0,47	-0,541	53,5
At5g49910	-1,0105	0,5	-0,05	0,55	-0,4605	45,6
At5g63140	-1,0095	1,01	-0,14	1,15	0,1405	-13,9
At1g13270	-1,0085	0,46	-0,19	0,65	-0,3585	35,5
At5g17410	-1,008	0,49	-0,02	0,51	-0,498	49,4
At4g31530	-1,008	0,38		0,38	-0,628	62,3
At3g14890	-1,008	0,1	-0,23	0,33	-0,678	67,3
At2g39010	-1,0075	0,59	0,22	0,37	-0,6375	63,3
At5g60980	-1,0075	0,04	-0,01	0,05	-0,9575	95,0
At4g16515	-1,0075	0,55	0,15	0,4	-0,6075	60,3
At5g62890	-1,0065	0,05	-0,05	0,1	-0,9065	90,1
At3g06950	-1,006	0,53	0,01	0,52	-0,486	48,3
At5g62240	-1,0055	0,6	-0,08	0,68	-0,3255	32,4
At5g09660	-1,005	0,42	0,13	0,29	-0,715	71,1
At3g21550	-1,005	0,04	-0,21	0,25	-0,755	75,1
At2g35870	-1,005	0,13	-0,02	0,15	-0,855	85,1
At1g32540	-1,0045	0,37	-0,1	0,47	-0,5345	53,2
At5g56360	-1,004	0,59	-0,02	0,61	-0,394	39,2
At3g15020	-1,004	0,51	-0,13	0,64	-0,364	36,3
At2g04570	-1,004	0,79	-0,18	0,97	-0,034	3,4
At1g58330	-1,004	0,75	-0,02	0,77	-0,234	23,3
At2g36230	-1,0035	0,5	-0,4	0,9	-0,1035	10,3
At1g12845	-1,0035	0,11	-0,11	0,22	-0,7835	78,1
At4g39230	-1,0035	0,3	-0,08	0,38	-0,6235	62,1
At2g35820	-1,0035	0,41	0,07	0,34	-0,6635	66,1
At1g70940	-1,0035	0,5	0,04	0,46	-0,5435	54,2
At5g49910	-1,0025	0,5	-0,05	0,55	-0,4525	45,1
At1g34065	-1,0025	0,47	-0,23	0,7	-0,3025	30,2
At1g30530	-1,0025	0,87	-0,43	1,3	0,2975	-29,7
At3g05100	-1,002	0,81	-0,02	0,83	-0,172	17,2
At5g49360	-1,0015	-0,45	-0,15	-0,3	-1,3015	130,0
At2g28310	-1,001	0,32	-0,06	0,38	-0,621	62,0
At1g01200	-1,0005	0,27	-0,26	0,53	-0,4705	47,0
						50,6
