# Supplementary material for: Protein kinase GCN2 mediates responses to glyphosate in Arabidopsis
Source: BMC Plant Biol. 2015 Jan 21;15:14. doi: 10.1186/s12870-014-0378-0 (PMC4312595; doi:10.1186/s12870-014-0378-0)
Supplement: Additional file 4: — GO categories (biological process) enriched in 16-day-old Arabidopsis wild-type Landsberg seedlings treated with glyphosate compared with treated gcn2 plants. [file 12870_2014_378_MOESM4_ESM.txt]

#term	term_size	term_size_in_genome	list1_positives	list1_negatives	list1_percentage	list2_positives	list2_negatives	list2_percentage	list1_positive_ids	list2_positive_ids	odds_ratio_log	pvalue	adj_pvalue
GO:0009407	46	46	12	2500	0.48	34	28735	0.12	At5g62480,At1g17180,At1g78340,At2g29470,At2g29440,At2g29460,At1g17190,At1g69930,At1g02920,At2g02930,At2g29480,At1g78320	AT1G02930-TAIR-G,AT1G02940-TAIR-G,AT1G02950-TAIR-G,AT1G10360-TAIR-G,AT1G10370-TAIR-G,AT1G17170-TAIR-G,AT1G27130-TAIR-G,AT1G27140-TAIR-G,AT1G49860-TAIR-G,AT1G53680-TAIR-G,AT1G59670-TAIR-G,AT1G59700-TAIR-G,AT1G69920-TAIR-G,AT1G74590-TAIR-G,AT1G78360-TAIR-G,AT1G78370-TAIR-G,AT1G78380-TAIR-G,AT2G02380-TAIR-G,AT2G02390-TAIR-G,AT2G29420-TAIR-G,AT2G29450-TAIR-G,AT2G29490-TAIR-G,AT2G30860-TAIR-G,AT2G3087…	1.4003712853E0	2.06092E-4	4.75794E-3
GO:0009636	83	83	17	2495	0.68	66	28703	0.23	At5g62480,At1g17180,At1g78340,At2g29470,At2g29440,At2g29460,At5g22300,At1g06330,At1g10170,At5g02600,At1g17190,At1g69930,At1g77760,At1g02920,At2g02930,At2g29480,At1g78320	AT1G02930-TAIR-G,AT1G02940-TAIR-G,AT1G02950-TAIR-G,AT1G10360-TAIR-G,AT1G10370-TAIR-G,AT1G12110-TAIR-G,AT1G12520-TAIR-G,AT1G17170-TAIR-G,AT1G27130-TAIR-G,AT1G27140-TAIR-G,AT1G29100-TAIR-G,AT1G37130-TAIR-G,AT1G45145-TAIR-G,AT1G49860-TAIR-G,AT1G53680-TAIR-G,AT1G56210-TAIR-G,AT1G59670-TAIR-G,AT1G59700-TAIR-G,AT1G63440-TAIR-G,AT1G66240-TAIR-G,AT1G69920-TAIR-G,AT1G74590-TAIR-G,AT1G78360-TAIR-G,AT1G7837…	1.0862715197E0	2.77053E-4	6.21594E-3
GO:0019748	439	439	53	2459	2.11	386	28383	1.34	At5g62480,At3g26830,At2g36790,At1g17180,At1g33030,At1g78340,At2g29470,At2g30770,At2g29440,At2g44990,At5g23260,At2g29460,At1g18570,At1g30040,At3g19010,At4g19230,At1g76470,At1g17190,At1g69930,At1g73500,At5g14760,At1g52340,At4g30210,At2g38470,At3g57020,At1g71030,At1g02920,At5g41670,At2g02930,At1g74100,At5g20960,At5g45340,At1g09500,At1g20510,At2g30490,At2g36460,At5g03730,At3g45640,At1g65880,At1g24280…	AT1G02050-TAIR-G,AT1G02930-TAIR-G,AT1G02940-TAIR-G,AT1G02950-TAIR-G,AT1G03980-TAIR-G,AT1G04220-TAIR-G,AT1G04580-TAIR-G,AT1G05160-TAIR-G,AT1G05850-TAIR-G,AT1G06000-TAIR-G,AT1G06570-TAIR-G,AT1G06820-TAIR-G,AT1G08470-TAIR-G,AT1G08550-TAIR-G,AT1G09480-TAIR-G,AT1G09490-TAIR-G,AT1G09510-TAIR-G,AT1G09530-TAIR-G,AT1G10360-TAIR-G,AT1G10370-TAIR-G,AT1G10670-TAIR-G,AT1G12140-TAIR-G,AT1G12840-TAIR-G,AT1G1291…	460490.15524E-6	1.95169E-3	3.22213E-2
GO:0007242	992	992	127	2385	5.06	865	27904	3.01	At2g38340,At4g21100,At2g37970,At5g15930,At5g51190,At2g47000,At2g44080,At2g36270,At4g39890,At1g61840,At1g43160,At2g47520,At4g18430,At1g21910,At4g12720,At1g32230,At3g15500,At1g18890,At3g17609,At1g69270,At3g51920,At2g26300,At4g18010,At5g01540,At2g40340,At1g28480,At1g42990,At4g06746,At5g46025,At5g47220,At3g52400,At3g53610,At2g17290,At5g54840,At3g62290,At3g58150,At4g09570,At5g47680,At5g47960,At1g68840…	AT1G01200-TAIR-G,AT1G01250-TAIR-G,AT1G01720-TAIR-G,AT1G01960-TAIR-G,AT1G02090-TAIR-G,AT1G02130-TAIR-G,AT1G02340-TAIR-G,AT1G02430-TAIR-G,AT1G02440-TAIR-G,AT1G03445-TAIR-G,AT1G04100-TAIR-G,AT1G04170-TAIR-G,AT1G04240-TAIR-G,AT1G04250-TAIR-G,AT1G04310-TAIR-G,AT1G04370-TAIR-G,AT1G04450-TAIR-G,AT1G04550-TAIR-G,AT1G04830-TAIR-G,AT1G05180-TAIR-G,AT1G05470-TAIR-G,AT1G05630-TAIR-G,AT1G05810-TAIR-G,AT1G0583…	541028.50291E-6	1.07004E-7	1.04032E-5
GO:0009725	911	911	134	2378	5.33	777	27992	2.7	At2g38340,At3g26830,At3g28580,At5g51190,At2g47000,At2g44080,At3g51810,At1g68765,At2g36270,At1g43160,At2g32020,At2g47520,At1g21910,At4g17260,At1g32230,At4g15910,At4g36880,At1g18890,At1g01560,At3g50060,At5g27420,At1g15520,At1g69270,At3g51920,At3g50970,At1g27730,At2g26300,At4g18010,At3g59900,At5g01540,At1g18570,At2g40340,At4g21410,At2g05710,At4g06746,At5g59220,At5g47220,At2g17290,At2g45210,At4g09570…	AT1G01060-TAIR-G,AT1G01250-TAIR-G,AT1G01720-TAIR-G,AT1G03445-TAIR-G,AT1G03850-TAIR-G,AT1G03880-TAIR-G,AT1G04100-TAIR-G,AT1G04240-TAIR-G,AT1G04250-TAIR-G,AT1G04310-TAIR-G,AT1G04370-TAIR-G,AT1G04550-TAIR-G,AT1G05180-TAIR-G,AT1G05470-TAIR-G,AT1G05510-TAIR-G,AT1G05630-TAIR-G,AT1G05850-TAIR-G,AT1G06180-TAIR-G,AT1G06390-TAIR-G,AT1G08720-TAIR-G,AT1G08810-TAIR-G,AT1G09530-TAIR-G,AT1G09540-TAIR-G,AT1G0970…	708058.40638E-6	5.35301E-12	1.5613E-9
GO:0009737	290	290	52	2460	2.07	238	28531	0.83	At2g38340,At3g26830,At3g28580,At3g51810,At2g36270,At2g32020,At4g17260,At4g15910,At1g18890,At1g01560,At3g50060,At5g27420,At1g69270,At3g51920,At3g50970,At1g27730,At2g26300,At4g18010,At5g01540,At1g18570,At2g40340,At4g21410,At2g05710,At5g59220,At2g17290,At4g09570,At3g11820,At5g62490,At3g14050,At5g64750,At3g22060,At5g50720,At1g71030,At2g46270,At1g70000,At3g07370,At5g62470,At3g57530,At2g45640,At3g59220…	AT1G01060-TAIR-G,AT1G01720-TAIR-G,AT1G03880-TAIR-G,AT1G05470-TAIR-G,AT1G05510-TAIR-G,AT1G05630-TAIR-G,AT1G06180-TAIR-G,AT1G08810-TAIR-G,AT1G09700-TAIR-G,AT1G12480-TAIR-G,AT1G13740-TAIR-G,AT1G14920-TAIR-G,AT1G15080-TAIR-G,AT1G15100-TAIR-G,AT1G17550-TAIR-G,AT1G17840-TAIR-G,AT1G17950-TAIR-G,AT1G20440-TAIR-G,AT1G20450-TAIR-G,AT1G20630-TAIR-G,AT1G22640-TAIR-G,AT1G24190-TAIR-G,AT1G25490-TAIR-G,AT1G2939…	929802.9104E-6	3.5606E-8	4.45075E-6
GO:0009738	92	92	17	2495	0.68	75	28694	0.26	At2g38340,At2g36270,At1g18890,At1g69270,At2g26300,At4g18010,At5g01540,At2g40340,At2g17290,At4g09570,At5g64750,At3g57530,At3g59220,At3g45640,At3g02140,At5g20160,At1g28490	AT1G01720-TAIR-G,AT1G05470-TAIR-G,AT1G15080-TAIR-G,AT1G15100-TAIR-G,AT1G17550-TAIR-G,AT1G25490-TAIR-G,AT1G32640-TAIR-G,AT1G34120-TAIR-G,AT1G34650-TAIR-G,AT1G35670-TAIR-G,AT1G45249-TAIR-G,AT1G49720-TAIR-G,AT1G52570-TAIR-G,AT1G52920-TAIR-G,AT1G63000-TAIR-G,AT1G64060-TAIR-G,AT1G69260-TAIR-G,AT1G72770-TAIR-G,AT1G74740-TAIR-G,AT2G04550-TAIR-G,AT2G17800-TAIR-G,AT2G22430-TAIR-G,AT2G25170-TAIR-G,AT2G2698…	958124.54299E-6	9.61818E-4	1.76103E-2
GO:0009755	448	448	67	2445	2.67	381	28388	1.32	At2g38340,At5g51190,At2g47000,At2g44080,At2g36270,At1g43160,At2g47520,At1g21910,At1g32230,At1g18890,At1g69270,At2g26300,At4g18010,At5g01540,At2g40340,At4g06746,At5g47220,At2g17290,At4g09570,At1g68840,At4g17500,At1g25560,At5g53290,At1g19850,At5g61600,At1g62300,At3g23030,At5g64750,At1g22985,At1g71520,At1g53170,At5g13330,At4g10100,At3g23240,At3g57530,At4g36900,At1g22190,At1g12890,At1g77640,At3g59220…	AT1G01250-TAIR-G,AT1G01720-TAIR-G,AT1G03445-TAIR-G,AT1G04100-TAIR-G,AT1G04240-TAIR-G,AT1G04250-TAIR-G,AT1G04310-TAIR-G,AT1G04370-TAIR-G,AT1G04550-TAIR-G,AT1G05180-TAIR-G,AT1G05470-TAIR-G,AT1G06390-TAIR-G,AT1G09530-TAIR-G,AT1G10210-TAIR-G,AT1G10470-TAIR-G,AT1G12630-TAIR-G,AT1G12820-TAIR-G,AT1G12980-TAIR-G,AT1G13260-TAIR-G,AT1G14000-TAIR-G,AT1G14920-TAIR-G,AT1G15050-TAIR-G,AT1G15080-TAIR-G,AT1G1510…	713814.642E-6	5.95823E-7	4.01035E-5
GO:0009605	376	376	59	2453	2.35	317	28452	1.1	At4g21100,At2g45170,At1g80840,At2g47000,At1g43160,At1g76650,At5g13080,At5g43570,At1g51760,At3g17609,At1g27730,At3g13790,At4g17080,At1g78000,At4g35770,At1g73500,At1g72450,At4g11280,At3g44260,At5g20230,At4g16760,At3g14050,At3g61190,At4g10380,At1g55920,At1g26670,At3g49620,At1g01470,At5g61210,At5g20480,At1g74100,At4g26070,At1g20510,At2g30490,At2g37690,At3g24550,At3g45640,At5g13220,At2g47800,At4g14110…	AT1G01720-TAIR-G,AT1G02090-TAIR-G,AT1G02140-TAIR-G,AT1G02270-TAIR-G,AT1G02340-TAIR-G,AT1G03380-TAIR-G,AT1G04220-TAIR-G,AT1G04400-TAIR-G,AT1G05630-TAIR-G,AT1G05800-TAIR-G,AT1G06730-TAIR-G,AT1G07640-TAIR-G,AT1G09020-TAIR-G,AT1G09530-TAIR-G,AT1G09570-TAIR-G,AT1G10670-TAIR-G,AT1G12910-TAIR-G,AT1G13360-TAIR-G,AT1G14280-TAIR-G,AT1G16900-TAIR-G,AT1G17420-TAIR-G,AT1G17840-TAIR-G,AT1G19640-TAIR-G,AT1G1966…	769542.36162E-6	5.56461E-7	4.01035E-5
GO:0006855	76	76	16	2496	0.64	60	28709	0.21	At2g04070,At2g04040,At2g04050,At1g15520,At1g15170,At4g15230,At1g73700,At2g47800,At3g21690,At1g66760,At1g64820,At4g39030,At5g52050,At1g33080,At3g16340,At5g38030	AT1G11670-TAIR-G,AT1G12950-TAIR-G,AT1G15150-TAIR-G,AT1G15160-TAIR-G,AT1G15180-TAIR-G,AT1G15210-TAIR-G,AT1G23300-TAIR-G,AT1G33090-TAIR-G,AT1G33100-TAIR-G,AT1G33110-TAIR-G,AT1G47530-TAIR-G,AT1G51340-TAIR-G,AT1G58340-TAIR-G,AT1G59870-TAIR-G,AT1G61890-TAIR-G,AT1G66780-TAIR-G,AT1G66950-TAIR-G,AT1G71140-TAIR-G,AT1G71870-TAIR-G,AT2G02890-TAIR-G,AT2G04066-TAIR-G,AT2G04080-TAIR-G,AT2G04090-TAIR-G,AT2G0410…	1.120765372E0	2.98498E-4	6.52965E-3
GO:0042493	104	104	20	2492	0.8	84	28685	0.29	At2g04070,At2g04040,At2g04050,At1g15520,At1g15170,At5g18840,At2g35710,At4g15230,At1g73700,At2g47800,At3g21690,At1g66760,At1g64820,At4g39030,At3g43790,At2g27370,At5g52050,At1g33080,At3g16340,At5g38030	AT1G04660-TAIR-G,AT1G11670-TAIR-G,AT1G12950-TAIR-G,AT1G15150-TAIR-G,AT1G15160-TAIR-G,AT1G15180-TAIR-G,AT1G15210-TAIR-G,AT1G23300-TAIR-G,AT1G33090-TAIR-G,AT1G33100-TAIR-G,AT1G33110-TAIR-G,AT1G47530-TAIR-G,AT1G51340-TAIR-G,AT1G58340-TAIR-G,AT1G59870-TAIR-G,AT1G61890-TAIR-G,AT1G64760-TAIR-G,AT1G66780-TAIR-G,AT1G66950-TAIR-G,AT1G71140-TAIR-G,AT1G71870-TAIR-G,AT1G74480-TAIR-G,AT1G79360-TAIR-G,AT2G0289…	1.0082042118E0	2.06631E-4	4.75794E-3
GO:0055085	254	254	34	2478	1.35	220	28549	0.76	At2g04070,At4g37030,At2g04040,At2g04050,At1g08930,At1g15520,At1g15170,At2g17290,At1g12830,At5g50810,At5g18840,At3g05400,At4g15230,At1g73700,At3g48570,At1g73030,At5g26340,At3g18830,At5g19930,At3g46560,At2g37410,At2g47800,At3g21690,At1g66760,At1g64820,At4g39030,At5g43970,At2g29530,At1g60190,At5g12420,At5g52050,At1g33080,At3g16340,At5g38030	AT1G04070-TAIR-G,AT1G05030-TAIR-G,AT1G07140-TAIR-G,AT1G07340-TAIR-G,AT1G08890-TAIR-G,AT1G08900-TAIR-G,AT1G08920-TAIR-G,AT1G11260-TAIR-G,AT1G11670-TAIR-G,AT1G12840-TAIR-G,AT1G12950-TAIR-G,AT1G15150-TAIR-G,AT1G15160-TAIR-G,AT1G15180-TAIR-G,AT1G15210-TAIR-G,AT1G15700-TAIR-G,AT1G16820-TAIR-G,AT1G17730-TAIR-G,AT1G19450-TAIR-G,AT1G19910-TAIR-G,AT1G20260-TAIR-G,AT1G20840-TAIR-G,AT1G23300-TAIR-G,AT1G2796…	576903.10428E-6	2.3107E-3	3.61047E-2
GO:0009607	554	554	89	2423	3.54	465	28304	1.62	At3g26830,At1g80840,At2g15490,At2g30770,At3g28930,At4g12720,At1g32230,At4g23190,At1g15520,At2g40000,At5g10520,At3g54950,At2g38290,At1g18570,At1g42990,At1g71880,At5g47220,At3g52400,At3g19260,At1g61560,At1g09970,At3g63420,At2g15480,At1g10170,At1g05010,At4g19690,At1g70880,At5g65210,At5g45110,At3g13100,At1g25220,At3g25780,At3g11820,At3g44260,At4g16760,At3g44480,At2g38470,At1g19180,At5g61600,At1g22070…	AT1G01040-TAIR-G,AT1G01580-TAIR-G,AT1G02120-TAIR-G,AT1G02450-TAIR-G,AT1G02800-TAIR-G,AT1G02930-TAIR-G,AT1G05460-TAIR-G,AT1G05760-TAIR-G,AT1G05800-TAIR-G,AT1G06680-TAIR-G,AT1G07640-TAIR-G,AT1G07745-TAIR-G,AT1G08720-TAIR-G,AT1G08830-TAIR-G,AT1G09270-TAIR-G,AT1G09340-TAIR-G,AT1G09770-TAIR-G,AT1G10760-TAIR-G,AT1G10920-TAIR-G,AT1G11000-TAIR-G,AT1G11310-TAIR-G,AT1G11580-TAIR-G,AT1G11755-TAIR-G,AT1G1221…	804595.65973E-6	2.4555E-10	4.29713E-8
GO:0009617	239	239	43	2469	1.71	196	28573	0.68	At3g26830,At1g80840,At2g30770,At3g28930,At4g12720,At1g32230,At4g23190,At2g40000,At1g18570,At5g47220,At1g09970,At1g10170,At4g19690,At5g65210,At5g45110,At1g25220,At2g38470,At1g19180,At1g22070,At5g06320,At3g15352,At5g37055,At3g56400,At1g02920,At5g20480,At4g26070,At4g36690,At4g23210,At5g57890,At4g33430,At4g23810,At3g45640,At5g57060,At5g10030,At3g28940,At2g34690,At1g02860,At1g64280,At3g25070,At5g44070…	AT1G01580-TAIR-G,AT1G02120-TAIR-G,AT1G02450-TAIR-G,AT1G02930-TAIR-G,AT1G06680-TAIR-G,AT1G08720-TAIR-G,AT1G08830-TAIR-G,AT1G09340-TAIR-G,AT1G09770-TAIR-G,AT1G12210-TAIR-G,AT1G12220-TAIR-G,AT1G12820-TAIR-G,AT1G13440-TAIR-G,AT1G16540-TAIR-G,AT1G18350-TAIR-G,AT1G19250-TAIR-G,AT1G20020-TAIR-G,AT1G20980-TAIR-G,AT1G24100-TAIR-G,AT1G26630-TAIR-G,AT1G27320-TAIR-G,AT1G32060-TAIR-G,AT1G33520-TAIR-G,AT1G3383…	931734.46208E-6	4.74908E-7	3.77768E-5
GO:0009700	9	9	5	2507	0.2	4	28765	0.01	At3g26830,At2g30770,At1g73500,At2g38470,At3g45640	AT2G22330-TAIR-G,AT2G43790-TAIR-G,AT4G23100-TAIR-G,AT4G39950-TAIR-G	2.6632161025E0	3.18242E-4	6.75826E-3
GO:0010120	8	8	5	2507	0.2	3	28766	0.01	At3g26830,At2g30770,At1g73500,At2g38470,At3g45640	AT2G22330-TAIR-G,AT2G43790-TAIR-G,AT4G39950-TAIR-G	2.9509329388E0	1.51499E-4	3.89886E-3
GO:0051707	493	493	82	2430	3.26	411	28358	1.43	At3g26830,At1g80840,At2g15490,At2g30770,At3g28930,At4g12720,At1g32230,At4g23190,At2g40000,At5g10520,At3g54950,At2g38290,At1g18570,At1g71880,At5g47220,At3g52400,At3g19260,At1g61560,At1g09970,At3g63420,At2g15480,At1g10170,At1g05010,At4g19690,At5g65210,At5g45110,At3g13100,At1g25220,At3g25780,At3g11820,At4g16760,At3g44480,At2g38470,At1g19180,At5g61600,At1g22070,At5g06320,At3g15352,At3g10985,At5g37055…	AT1G01040-TAIR-G,AT1G01580-TAIR-G,AT1G02120-TAIR-G,AT1G02450-TAIR-G,AT1G02800-TAIR-G,AT1G02930-TAIR-G,AT1G05460-TAIR-G,AT1G05760-TAIR-G,AT1G05800-TAIR-G,AT1G06680-TAIR-G,AT1G07640-TAIR-G,AT1G08720-TAIR-G,AT1G08830-TAIR-G,AT1G09270-TAIR-G,AT1G09340-TAIR-G,AT1G09770-TAIR-G,AT1G10760-TAIR-G,AT1G10920-TAIR-G,AT1G11310-TAIR-G,AT1G11580-TAIR-G,AT1G12210-TAIR-G,AT1G12220-TAIR-G,AT1G12820-TAIR-G,AT1G1323…	845143.95273E-6	2.24867E-10	4.29713E-8
GO:0009117	279	279	38	2474	1.51	241	28528	0.84	At3g63380,At4g37030,At3g22910,At3g25610,At3g57330,At4g29900,At1g13210,At4g37640,At3g57550,At2g35390,At5g14760,At1g12830,At3g14050,At1g48605,At5g59440,At5g41670,At1g54130,At2g41880,At1g73030,At2g37690,At2g36460,At3g23580,At1g54280,At4g29690,At5g19930,At1g24280,At2g05140,At4g00290,At4g29700,At5g13420,At2g18250,At1g63660,At5g50210,At1g60190,At2g23420,At5g12420,At5g58240,At2g25870	AT1G06190-TAIR-G,AT1G07670-TAIR-G,AT1G07810-TAIR-G,AT1G09830-TAIR-G,AT1G10130-TAIR-G,AT1G10700-TAIR-G,AT1G12350-TAIR-G,AT1G12840-TAIR-G,AT1G13700-TAIR-G,AT1G15700-TAIR-G,AT1G16350-TAIR-G,AT1G16820-TAIR-G,AT1G17260-TAIR-G,AT1G17410-TAIR-G,AT1G17500-TAIR-G,AT1G17650-TAIR-G,AT1G17730-TAIR-G,AT1G18270-TAIR-G,AT1G19910-TAIR-G,AT1G20260-TAIR-G,AT1G21640-TAIR-G,AT1G26130-TAIR-G,AT1G26190-TAIR-G,AT1G2777…	597839.01339E-6	9.66052E-4	1.76103E-2
GO:0006952	832	832	107	2405	4.26	725	28044	2.52	At2g26560,At1g80840,At5g51070,At2g30770,At2g34600,At4g12720,At1g32230,At3g05200,At5g43570,At3g14460,At2g27500,At4g23190,At5g46760,At1g15520,At2g40000,At5g10520,At5g06860,At1g30135,At5g04720,At1g18570,At5g47280,At2g03760,At5g47220,At4g33300,At3g52400,At1g61560,At1g09970,At3g63420,At3g25250,At1g10170,At2g40880,At1g05010,At4g17080,At1g70880,At5g65210,At5g45110,At4g17500,At3g11820,At3g05360,At1g72450…	AT1G01040-TAIR-G,AT1G02120-TAIR-G,AT1G02280-TAIR-G,AT1G02450-TAIR-G,AT1G02930-TAIR-G,AT1G04370-TAIR-G,AT1G05350-TAIR-G,AT1G05460-TAIR-G,AT1G05800-TAIR-G,AT1G06680-TAIR-G,AT1G06730-TAIR-G,AT1G08830-TAIR-G,AT1G08860-TAIR-G,AT1G09090-TAIR-G,AT1G09340-TAIR-G,AT1G09665-TAIR-G,AT1G09770-TAIR-G,AT1G10920-TAIR-G,AT1G11000-TAIR-G,AT1G11310-TAIR-G,AT1G11580-TAIR-G,AT1G12210-TAIR-G,AT1G12220-TAIR-G,AT1G1228…	542881.98139E-6	8.6106E-7	5.38162E-5
GO:0006955	340	340	50	2462	1.99	290	28479	1.01	At2g26560,At1g80840,At4g12720,At1g32230,At4g23190,At2g40000,At5g10520,At5g47220,At3g52400,At1g61560,At3g63420,At4g17080,At5g45110,At3g11820,At3g05360,At3g44480,At1g22070,At5g06320,At2g32140,At1g57670,At3g56400,At3g44630,At5g20480,At1g74100,At4g26070,At4g23210,At4g34460,At4g16920,At2g37690,At2g20142,At4g23810,At3g45640,At1g73080,At3g52450,At4g19515,At2g34690,At1g02860,At5g37770,At5g46510,At1g64280…	AT1G01040-TAIR-G,AT1G02450-TAIR-G,AT1G03830-TAIR-G,AT1G05460-TAIR-G,AT1G06730-TAIR-G,AT1G09665-TAIR-G,AT1G09770-TAIR-G,AT1G11310-TAIR-G,AT1G12220-TAIR-G,AT1G13360-TAIR-G,AT1G17600-TAIR-G,AT1G17610-TAIR-G,AT1G17615-TAIR-G,AT1G18350-TAIR-G,AT1G19250-TAIR-G,AT1G27170-TAIR-G,AT1G27180-TAIR-G,AT1G29340-TAIR-G,AT1G29690-TAIR-G,AT1G31540-TAIR-G,AT1G33520-TAIR-G,AT1G33560-TAIR-G,AT1G47370-TAIR-G,AT1G4841…	690335.02825E-6	2.39011E-5	7.74574E-4
GO:0008219	273	273	39	2473	1.55	234	28535	0.81	At2g26560,At4g12720,At1g32230,At3g14460,At5g10380,At2g26300,At5g04720,At5g47280,At4g33300,At3g52400,At1g61560,At3g11820,At4g11280,At3g44480,At1g22070,At1g27980,At5g47130,At3g44630,At5g47260,At4g23210,At1g02170,At4g16920,At4g33430,At2g32250,At3g45640,At5g57060,At1g53350,At2g34690,At4g35790,At1g02860,At5g46510,At1g64280,At3g25070,At3g54420,At5g07220,At5g41740,At5g61900,At4g19510,At1g28380	AT1G02120-TAIR-G,AT1G08720-TAIR-G,AT1G10920-TAIR-G,AT1G11000-TAIR-G,AT1G11310-TAIR-G,AT1G12060-TAIR-G,AT1G12210-TAIR-G,AT1G12220-TAIR-G,AT1G12280-TAIR-G,AT1G12290-TAIR-G,AT1G15890-TAIR-G,AT1G16420-TAIR-G,AT1G17600-TAIR-G,AT1G17610-TAIR-G,AT1G19250-TAIR-G,AT1G20850-TAIR-G,AT1G21750-TAIR-G,AT1G26630-TAIR-G,AT1G26700-TAIR-G,AT1G27170-TAIR-G,AT1G27180-TAIR-G,AT1G29340-TAIR-G,AT1G29690-TAIR-G,AT1G3154…	653939.94622E-6	3.24396E-4	6.75826E-3
GO:0009626	45	45	13	2499	0.52	32	28737	0.11	At2g26560,At4g12720,At3g52400,At3g11820,At1g22070,At4g23210,At3g45640,At1g02860,At1g64280,At3g25070,At3g54420,At5g61900,At1g28380	AT1G12220-TAIR-G,AT1G19250-TAIR-G,AT1G33560-TAIR-G,AT1G51660-TAIR-G,AT2G01180-TAIR-G,AT2G20310-TAIR-G,AT2G43790-TAIR-G,AT3G07040-TAIR-G,AT3G12500-TAIR-G,AT3G20600-TAIR-G,AT3G21220-TAIR-G,AT3G28910-TAIR-G,AT3G46530-TAIR-G,AT3G48090-TAIR-G,AT4G02640-TAIR-G,AT4G20380-TAIR-G,AT4G22300-TAIR-G,AT4G25230-TAIR-G,AT4G26090-TAIR-G,AT4G37930-TAIR-G,AT4G37980-TAIR-G,AT4G37990-TAIR-G,AT4G38740-TAIR-G,AT5G0695…	1.5415082939E0	3.53347E-5	1.06613E-3
GO:0012501	241	241	34	2478	1.35	207	28562	0.72	At2g26560,At4g12720,At1g32230,At3g14460,At5g10380,At5g04720,At5g47280,At4g33300,At3g52400,At3g11820,At4g11280,At3g44480,At1g22070,At1g27980,At5g47130,At3g44630,At5g47260,At4g23210,At1g02170,At4g16920,At2g32250,At3g45640,At1g53350,At4g35790,At1g02860,At5g46510,At1g64280,At3g25070,At3g54420,At5g07220,At5g41740,At5g61900,At4g19510,At1g28380	AT1G02120-TAIR-G,AT1G10920-TAIR-G,AT1G12060-TAIR-G,AT1G12210-TAIR-G,AT1G12220-TAIR-G,AT1G12280-TAIR-G,AT1G12290-TAIR-G,AT1G15890-TAIR-G,AT1G16420-TAIR-G,AT1G17600-TAIR-G,AT1G17610-TAIR-G,AT1G19250-TAIR-G,AT1G20850-TAIR-G,AT1G21750-TAIR-G,AT1G26630-TAIR-G,AT1G27170-TAIR-G,AT1G27180-TAIR-G,AT1G29340-TAIR-G,AT1G31540-TAIR-G,AT1G32210-TAIR-G,AT1G32540-TAIR-G,AT1G33560-TAIR-G,AT1G50180-TAIR-G,AT1G5148…	638267.11117E-6	9.42412E-4	1.76103E-2
GO:0034050	46	46	13	2499	0.52	33	28736	0.11	At2g26560,At4g12720,At3g52400,At3g11820,At1g22070,At4g23210,At3g45640,At1g02860,At1g64280,At3g25070,At3g54420,At5g61900,At1g28380	AT1G12220-TAIR-G,AT1G19250-TAIR-G,AT1G26630-TAIR-G,AT1G33560-TAIR-G,AT1G51660-TAIR-G,AT2G01180-TAIR-G,AT2G20310-TAIR-G,AT2G43790-TAIR-G,AT3G07040-TAIR-G,AT3G12500-TAIR-G,AT3G20600-TAIR-G,AT3G21220-TAIR-G,AT3G28910-TAIR-G,AT3G46530-TAIR-G,AT3G48090-TAIR-G,AT4G02640-TAIR-G,AT4G20380-TAIR-G,AT4G22300-TAIR-G,AT4G25230-TAIR-G,AT4G26090-TAIR-G,AT4G37930-TAIR-G,AT4G37980-TAIR-G,AT4G37990-TAIR-G,AT4G3874…	1.5107018363E0	4.56515E-5	1.3315E-3
GO:0045087	291	291	45	2467	1.79	246	28523	0.86	At2g26560,At4g12720,At1g32230,At4g23190,At2g40000,At5g10520,At5g47220,At3g52400,At1g61560,At3g63420,At5g45110,At3g11820,At3g05360,At3g44480,At1g22070,At2g32140,At1g57670,At3g56400,At3g44630,At5g20480,At1g74100,At4g26070,At4g23210,At4g34460,At4g16920,At2g20142,At4g23810,At3g45640,At1g73080,At3g52450,At4g19515,At2g34690,At1g02860,At5g37770,At5g46510,At1g64280,At3g25070,At3g54420,At1g06160,At5g41740…	AT1G01040-TAIR-G,AT1G02450-TAIR-G,AT1G05460-TAIR-G,AT1G09665-TAIR-G,AT1G09770-TAIR-G,AT1G11310-TAIR-G,AT1G12220-TAIR-G,AT1G17600-TAIR-G,AT1G17610-TAIR-G,AT1G17615-TAIR-G,AT1G18350-TAIR-G,AT1G19250-TAIR-G,AT1G27170-TAIR-G,AT1G27180-TAIR-G,AT1G29340-TAIR-G,AT1G31540-TAIR-G,AT1G33520-TAIR-G,AT1G33560-TAIR-G,AT1G47370-TAIR-G,AT1G48410-TAIR-G,AT1G51270-TAIR-G,AT1G51360-TAIR-G,AT1G51660-TAIR-G,AT1G5290…	749038.89565E-6	1.69598E-5	5.93594E-4
GO:0006914	22	22	10	2502	0.4	12	28757	0.04	At2g45170,At4g04620,At4g21980,At3g60640,At3g15580,At1g54210,At3g06420,At2g05630,At1g62040,At5g17290	AT1G73190-TAIR-G,AT2G31260-TAIR-G,AT2G44140-TAIR-G,AT3G07525-TAIR-G,AT3G13970-TAIR-G,AT3G59950-TAIR-G,AT3G61710-TAIR-G,AT3G62770-TAIR-G,AT4G16520-TAIR-G,AT4G24960-TAIR-G,AT5G45900-TAIR-G,AT5G61500-TAIR-G	2.259469247E0	2.876E-6	1.57281E-4
GO:0008104	590	590	75	2437	2.99	515	28254	1.79	At2g45170,At4g39890,At4g18430,At4g04620,At1g20350,At5g60460,At1g61250,At3g10640,At1g03550,At2g38830,At5g46025,At3g52400,At3g53610,At4g21980,At5g54840,At3g62290,At5g47960,At5g09260,At3g60640,At3g11820,At5g50810,At5g53290,At4g19640,At1g43890,At3g15060,At3g51890,At1g21900,At3g15580,At1g26670,At1g49410,At1g76970,At3g22950,At5g61210,At4g32150,At1g50400,At2g06530,At5g16880,At3g48570,At3g10780,At1g73030…	AT1G01200-TAIR-G,AT1G02010-TAIR-G,AT1G02130-TAIR-G,AT1G02280-TAIR-G,AT1G02430-TAIR-G,AT1G02440-TAIR-G,AT1G02620-TAIR-G,AT1G02690-TAIR-G,AT1G03000-TAIR-G,AT1G03445-TAIR-G,AT1G03950-TAIR-G,AT1G04070-TAIR-G,AT1G04750-TAIR-G,AT1G04760-TAIR-G,AT1G05520-TAIR-G,AT1G05810-TAIR-G,AT1G06210-TAIR-G,AT1G06390-TAIR-G,AT1G06400-TAIR-G,AT1G06950-TAIR-G,AT1G07140-TAIR-G,AT1G07410-TAIR-G,AT1G08190-TAIR-G,AT1G0856…	523788.47872E-6	5.24555E-5	1.43433E-3
GO:0015031	568	568	75	2437	2.99	493	28276	1.71	At2g45170,At4g39890,At4g18430,At4g04620,At1g20350,At5g60460,At1g61250,At3g10640,At1g03550,At2g38830,At5g46025,At3g52400,At3g53610,At4g21980,At5g54840,At3g62290,At5g47960,At5g09260,At3g60640,At3g11820,At5g50810,At5g53290,At4g19640,At1g43890,At3g15060,At3g51890,At1g21900,At3g15580,At1g26670,At1g49410,At1g76970,At3g22950,At5g61210,At4g32150,At1g50400,At2g06530,At5g16880,At3g48570,At3g10780,At1g73030…	AT1G01200-TAIR-G,AT1G02010-TAIR-G,AT1G02130-TAIR-G,AT1G02280-TAIR-G,AT1G02430-TAIR-G,AT1G02440-TAIR-G,AT1G02620-TAIR-G,AT1G02690-TAIR-G,AT1G03000-TAIR-G,AT1G03950-TAIR-G,AT1G04070-TAIR-G,AT1G04750-TAIR-G,AT1G04760-TAIR-G,AT1G05520-TAIR-G,AT1G05810-TAIR-G,AT1G06210-TAIR-G,AT1G06400-TAIR-G,AT1G06950-TAIR-G,AT1G07140-TAIR-G,AT1G07410-TAIR-G,AT1G08190-TAIR-G,AT1G08560-TAIR-G,AT1G08700-TAIR-G,AT1G0907…	568224.55316E-6	1.45127E-5	5.2911E-4
GO:0005991	24	24	7	2505	0.28	17	28752	0.06	At2g18700,At1g70290,At4g12430,At1g60140,At1g23870,At4g22590,At5g51460	AT1G06410-TAIR-G,AT1G16980-TAIR-G,AT1G17000-TAIR-G,AT1G22210-TAIR-G,AT1G35910-TAIR-G,AT1G60120-TAIR-G,AT1G67140-TAIR-G,AT1G68020-TAIR-G,AT1G78090-TAIR-G,AT1G78580-TAIR-G,AT2G22190-TAIR-G,AT4G17770-TAIR-G,AT4G24040-TAIR-G,AT4G27550-TAIR-G,AT4G39770-TAIR-G,AT5G10100-TAIR-G,AT5G65140-TAIR-G	1.5531154005E0	2.17831E-3	3.4655E-2
GO:0005992	22	22	7	2505	0.28	15	28754	0.05	At2g18700,At1g70290,At4g12430,At1g60140,At1g23870,At4g22590,At5g51460	AT1G06410-TAIR-G,AT1G16980-TAIR-G,AT1G17000-TAIR-G,AT1G22210-TAIR-G,AT1G35910-TAIR-G,AT1G60120-TAIR-G,AT1G68020-TAIR-G,AT1G78090-TAIR-G,AT1G78580-TAIR-G,AT2G22190-TAIR-G,AT4G17770-TAIR-G,AT4G27550-TAIR-G,AT4G39770-TAIR-G,AT5G10100-TAIR-G,AT5G65140-TAIR-G	1.6783481014E0	1.23754E-3	2.0824E-2
GO:0009312	39	39	9	2503	0.36	30	28739	0.1	At2g18700,At1g70290,At4g12430,At1g60140,At1g23870,At3g63010,At3g54270,At4g22590,At5g51460	AT1G06410-TAIR-G,AT1G16980-TAIR-G,AT1G17000-TAIR-G,AT1G22210-TAIR-G,AT1G35910-TAIR-G,AT1G51420-TAIR-G,AT1G60120-TAIR-G,AT1G68020-TAIR-G,AT1G73370-TAIR-G,AT1G78090-TAIR-G,AT1G78580-TAIR-G,AT2G05320-TAIR-G,AT2G22190-TAIR-G,AT2G35840-TAIR-G,AT3G05120-TAIR-G,AT3G43190-TAIR-G,AT3G52340-TAIR-G,AT3G55800-TAIR-G,AT4G02280-TAIR-G,AT4G17090-TAIR-G,AT4G17770-TAIR-G,AT4G27550-TAIR-G,AT4G39770-TAIR-G,AT5G1010…	1.2367922686E0	3.17281E-3	4.78656E-2
GO:0009611	170	170	36	2476	1.43	134	28635	0.47	At1g80840,At1g43160,At1g76650,At5g43570,At1g51760,At1g27730,At3g13790,At4g17080,At4g35770,At1g73500,At1g72450,At4g11280,At3g44260,At5g20230,At4g16760,At3g14050,At3g61190,At1g26670,At1g01470,At1g74100,At4g26070,At1g20510,At2g30490,At2g37690,At3g24550,At3g45640,At5g13220,At2g47800,At1g66760,At2g30020,At1g64280,At4g08500,At1g06160,At3g61060,At5g59820,At1g49950	AT1G01720-TAIR-G,AT1G04220-TAIR-G,AT1G05630-TAIR-G,AT1G05800-TAIR-G,AT1G06730-TAIR-G,AT1G07640-TAIR-G,AT1G13360-TAIR-G,AT1G17420-TAIR-G,AT1G17840-TAIR-G,AT1G19640-TAIR-G,AT1G19660-TAIR-G,AT1G21610-TAIR-G,AT1G22640-TAIR-G,AT1G26630-TAIR-G,AT1G32640-TAIR-G,AT1G32920-TAIR-G,AT1G33130-TAIR-G,AT1G51400-TAIR-G,AT1G51680-TAIR-G,AT1G52030-TAIR-G,AT1G53165-TAIR-G,AT1G54200-TAIR-G,AT1G55020-TAIR-G,AT1G6112…	1.1336645295E0	6.39093E-8	6.99008E-6
GO:0009620	125	125	24	2488	0.96	101	28668	0.35	At1g80840,At2g30770,At3g52400,At3g19260,At1g61560,At3g63420,At1g05010,At5g45110,At3g25780,At3g11820,At4g16760,At3g44480,At2g38470,At5g61600,At3g10985,At3g56400,At4g34460,At4g33430,At3g24550,At4g11260,At2g30020,At2g40140,At1g64280,At4g04780	AT1G05800-TAIR-G,AT1G08720-TAIR-G,AT1G09770-TAIR-G,AT1G10760-TAIR-G,AT1G10920-TAIR-G,AT1G11310-TAIR-G,AT1G11580-TAIR-G,AT1G13230-TAIR-G,AT1G17420-TAIR-G,AT1G19250-TAIR-G,AT1G19570-TAIR-G,AT1G29340-TAIR-G,AT1G37130-TAIR-G,AT1G45145-TAIR-G,AT1G49430-TAIR-G,AT1G51360-TAIR-G,AT1G51680-TAIR-G,AT1G56510-TAIR-G,AT1G59870-TAIR-G,AT1G61850-TAIR-G,AT1G63880-TAIR-G,AT1G64070-TAIR-G,AT1G74710-TAIR-G,AT1G7583…	1.0072356568E0	5.18908E-5	1.43433E-3
GO:0009743	195	195	64	2448	2.55	131	28638	0.46	At1g80840,At5g51190,At2g36270,At5g58610,At3g16530,At3g46080,At2g34600,At3g05200,At4g33050,At2g23320,At5g10380,At1g08930,At5g43170,At4g18880,At3g50060,At5g27420,At3g46090,At1g27730,At2g26300,At1g66160,At4g33940,At1g42990,At3g46600,At1g51700,At5g47220,At1g07520,At4g17500,At3g49530,At3g52800,At5g59450,At1g52340,At2g38470,At1g62300,At5g64750,At1g71520,At3g23250,At3g56400,At5g41670,At4g26120,At3g55980…	AT1G04100-TAIR-G,AT1G05630-TAIR-G,AT1G09100-TAIR-G,AT1G09650-TAIR-G,AT1G16540-TAIR-G,AT1G19050-TAIR-G,AT1G20823-TAIR-G,AT1G20950-TAIR-G,AT1G23030-TAIR-G,AT1G28330-TAIR-G,AT1G31930-TAIR-G,AT1G32640-TAIR-G,AT1G42970-TAIR-G,AT1G45249-TAIR-G,AT1G56650-TAIR-G,AT1G64380-TAIR-G,AT1G66340-TAIR-G,AT1G69780-TAIR-G,AT1G74410-TAIR-G,AT1G74650-TAIR-G,AT1G74670-TAIR-G,AT1G75490-TAIR-G,AT1G76030-TAIR-G,AT1G7858…	1.7431489028E0	2.44063E-23	1.06778E-20
GO:0009751	144	144	25	2487	1	119	28650	0.41	At1g80840,At3g50060,At1g15520,At2g40000,At1g18570,At1g28480,At3g52400,At3g11820,At3g61190,At1g22070,At2g06010,At1g71030,At3g56400,At1g70000,At5g62470,At5g20620,At2g37710,At1g68320,At2g34690,At5g59430,At1g02860,At1g64280,At3g11280,At2g31180,At1g49950	AT1G01060-TAIR-G,AT1G05560-TAIR-G,AT1G06180-TAIR-G,AT1G06910-TAIR-G,AT1G08810-TAIR-G,AT1G14790-TAIR-G,AT1G14920-TAIR-G,AT1G17520-TAIR-G,AT1G18350-TAIR-G,AT1G21250-TAIR-G,AT1G21270-TAIR-G,AT1G22640-TAIR-G,AT1G23410-TAIR-G,AT1G31340-TAIR-G,AT1G34670-TAIR-G,AT1G35515-TAIR-G,AT1G48000-TAIR-G,AT1G49010-TAIR-G,AT1G53130-TAIR-G,AT1G53940-TAIR-G,AT1G55870-TAIR-G,AT1G57560-TAIR-G,AT1G58220-TAIR-G,AT1G6535…	883828.6101E-6	1.98123E-4	4.75794E-3
GO:0010200	127	127	55	2457	2.19	72	28697	0.25	At1g80840,At5g51190,At2g36270,At5g58610,At3g16530,At3g46080,At2g34600,At3g05200,At4g33050,At2g23320,At5g10380,At1g08930,At5g43170,At4g18880,At3g50060,At5g27420,At3g46090,At1g27730,At1g66160,At4g33940,At1g42990,At3g46600,At1g51700,At5g47220,At1g07520,At4g17500,At3g49530,At3g52800,At5g59450,At2g38470,At1g62300,At1g71520,At3g23250,At3g56400,At4g26120,At3g55980,At3g21150,At3g56770,At3g53600,At4g23810…	AT1G04100-TAIR-G,AT1G09650-TAIR-G,AT1G19050-TAIR-G,AT1G20823-TAIR-G,AT1G23030-TAIR-G,AT1G32640-TAIR-G,AT1G64380-TAIR-G,AT1G74410-TAIR-G,AT1G74650-TAIR-G,AT1G75490-TAIR-G,AT2G04240-TAIR-G,AT2G13790-TAIR-G,AT2G17040-TAIR-G,AT2G17770-TAIR-G,AT2G18060-TAIR-G,AT2G21210-TAIR-G,AT2G24570-TAIR-G,AT2G26150-TAIR-G,AT2G28830-TAIR-G,AT2G31230-TAIR-G,AT2G33710-TAIR-G,AT2G35000-TAIR-G,AT2G35160-TAIR-G,AT2G3593…	2.1885185604E0	3.94219E-27	3.44942E-24
GO:0031347	55	55	14	2498	0.56	41	28728	0.14	At1g80840,At4g12720,At5g47220,At3g52400,At3g11820,At3g05360,At3g61190,At3g56400,At5g20480,At4g23810,At1g64280,At3g25070,At4g39030,At5g61900	AT1G02450-TAIR-G,AT1G08860-TAIR-G,AT1G09665-TAIR-G,AT1G09770-TAIR-G,AT1G11310-TAIR-G,AT1G19250-TAIR-G,AT1G33520-TAIR-G,AT1G56160-TAIR-G,AT1G59870-TAIR-G,AT1G74710-TAIR-G,AT1G77470-TAIR-G,AT1G80680-TAIR-G,AT2G18790-TAIR-G,AT2G18950-TAIR-G,AT2G24617-TAIR-G,AT2G25000-TAIR-G,AT2G39940-TAIR-G,AT2G40750-TAIR-G,AT2G43790-TAIR-G,AT2G46370-TAIR-G,AT3G01080-TAIR-G,AT3G15210-TAIR-G,AT3G18165-TAIR-G,AT3G1869…	1.3678671081E0	8.34925E-5	2.21382E-3
GO:0042742	178	178	32	2480	1.27	146	28623	0.51	At1g80840,At2g30770,At4g12720,At1g32230,At4g23190,At2g40000,At1g18570,At5g47220,At1g09970,At1g10170,At5g65210,At5g45110,At2g38470,At1g19180,At1g22070,At5g06320,At5g37055,At3g56400,At1g02920,At4g26070,At4g36690,At4g23210,At4g33430,At4g23810,At5g57060,At5g10030,At2g34690,At1g02860,At3g25070,At5g44070,At5g26920,At4g31550	AT1G02120-TAIR-G,AT1G02450-TAIR-G,AT1G02930-TAIR-G,AT1G06680-TAIR-G,AT1G08830-TAIR-G,AT1G09340-TAIR-G,AT1G09770-TAIR-G,AT1G12220-TAIR-G,AT1G13440-TAIR-G,AT1G16540-TAIR-G,AT1G18350-TAIR-G,AT1G19250-TAIR-G,AT1G20020-TAIR-G,AT1G20980-TAIR-G,AT1G24100-TAIR-G,AT1G26630-TAIR-G,AT1G27320-TAIR-G,AT1G32060-TAIR-G,AT1G33520-TAIR-G,AT1G52740-TAIR-G,AT1G53130-TAIR-G,AT1G53240-TAIR-G,AT1G53940-TAIR-G,AT1G5404…	928081.31135E-6	1.33563E-5	5.2911E-4
GO:0050832	87	87	18	2494	0.72	69	28700	0.24	At1g80840,At2g30770,At3g52400,At1g61560,At3g63420,At5g45110,At3g11820,At3g44480,At2g38470,At5g61600,At3g56400,At4g34460,At4g33430,At4g11260,At2g30020,At2g40140,At1g64280,At4g04780	AT1G05800-TAIR-G,AT1G09770-TAIR-G,AT1G10920-TAIR-G,AT1G11310-TAIR-G,AT1G11580-TAIR-G,AT1G19250-TAIR-G,AT1G29340-TAIR-G,AT1G45145-TAIR-G,AT1G49430-TAIR-G,AT1G51360-TAIR-G,AT1G56510-TAIR-G,AT1G59870-TAIR-G,AT1G63880-TAIR-G,AT1G64070-TAIR-G,AT1G74710-TAIR-G,AT1G75830-TAIR-G,AT2G14560-TAIR-G,AT2G22240-TAIR-G,AT2G23560-TAIR-G,AT2G23620-TAIR-G,AT2G25000-TAIR-G,AT2G26010-TAIR-G,AT2G26020-TAIR-G,AT2G2633…	1.0992745288E0	1.6231E-4	4.05776E-3
GO:0001539	57	57	15	2497	0.6	42	28727	0.15	At3g50770,At1g76650,At1g18890,At3g51920,At5g54850,At2g41410,At1g18210,At3g01830,At2g41110,At3g25600,At4g37010,At5g37770,At4g36580,At1g73630,At3g50360	AT1G05990-TAIR-G,AT1G16900-TAIR-G,AT1G18530-TAIR-G,AT1G24620-TAIR-G,AT1G25540-TAIR-G,AT1G32250-TAIR-G,AT1G35940-TAIR-G,AT1G55490-TAIR-G,AT1G66400-TAIR-G,AT1G66410-TAIR-G,AT1G76640-TAIR-G,AT2G27030-TAIR-G,AT2G31500-TAIR-G,AT2G41100-TAIR-G,AT2G41860-TAIR-G,AT2G43290-TAIR-G,AT3G03000-TAIR-G,AT3G03400-TAIR-G,AT3G07490-TAIR-G,AT3G10190-TAIR-G,AT3G18640-TAIR-G,AT3G22930-TAIR-G,AT3G23400-TAIR-G,AT3G4381…	1.4131280186E0	3.07834E-5	9.61981E-4
GO:0000160	218	218	37	2475	1.47	181	28588	0.63	At5g51190,At1g43160,At2g47520,At1g21910,At1g32230,At4g06746,At5g47220,At1g68840,At4g17500,At1g25560,At5g53290,At5g61600,At1g62300,At5g64750,At1g22985,At1g71520,At1g53170,At5g13330,At3g23240,At2g46790,At4g36900,At1g22190,At1g12890,At1g77640,At4g39780,At1g03800,At1g03430,At5g03730,At3g23150,At1g78080,At1g75950,At1g44830,At5g47230,At1g06160,At5g25390,At3g50260,At3g20770	AT1G01250-TAIR-G,AT1G04310-TAIR-G,AT1G04370-TAIR-G,AT1G10470-TAIR-G,AT1G12630-TAIR-G,AT1G12980-TAIR-G,AT1G13260-TAIR-G,AT1G15360-TAIR-G,AT1G16060-TAIR-G,AT1G17440-TAIR-G,AT1G19050-TAIR-G,AT1G19210-TAIR-G,AT1G22810-TAIR-G,AT1G24590-TAIR-G,AT1G25470-TAIR-G,AT1G25490-TAIR-G,AT1G27320-TAIR-G,AT1G28160-TAIR-G,AT1G28360-TAIR-G,AT1G28370-TAIR-G,AT1G33760-TAIR-G,AT1G36060-TAIR-G,AT1G46768-TAIR-G,AT1G4912…	859167.53472E-6	1.1566E-5	4.81917E-4
GO:0009723	253	253	51	2461	2.03	202	28567	0.7	At5g51190,At1g68765,At1g43160,At2g47520,At1g21910,At1g32230,At3g50060,At1g15520,At1g18570,At4g06746,At5g47220,At1g25220,At1g68840,At4g17500,At1g25560,At4g11280,At5g53290,At5g61600,At1g62300,At5g64750,At1g22985,At1g71520,At3g23250,At1g71030,At1g70000,At1g05710,At5g62470,At1g53170,At5g13330,At3g23240,At4g36900,At1g22190,At1g12890,At1g77640,At4g34460,At4g39780,At1g03800,At5g03730,At3g23150,At1g78080…	AT1G01060-TAIR-G,AT1G01250-TAIR-G,AT1G04310-TAIR-G,AT1G04370-TAIR-G,AT1G06180-TAIR-G,AT1G08720-TAIR-G,AT1G08810-TAIR-G,AT1G12630-TAIR-G,AT1G12980-TAIR-G,AT1G13260-TAIR-G,AT1G14920-TAIR-G,AT1G15360-TAIR-G,AT1G16060-TAIR-G,AT1G17440-TAIR-G,AT1G17520-TAIR-G,AT1G18330-TAIR-G,AT1G19210-TAIR-G,AT1G19220-TAIR-G,AT1G22640-TAIR-G,AT1G22810-TAIR-G,AT1G24590-TAIR-G,AT1G25470-TAIR-G,AT1G25490-TAIR-G,AT1G2816…	1.0752423694E0	8.02804E-10	1.17076E-7
GO:0009873	169	169	35	2477	1.39	134	28635	0.47	At5g51190,At1g43160,At2g47520,At1g21910,At1g32230,At4g06746,At5g47220,At1g68840,At4g17500,At1g25560,At5g53290,At5g61600,At1g62300,At5g64750,At1g22985,At1g71520,At1g53170,At5g13330,At3g23240,At4g36900,At1g22190,At1g12890,At1g77640,At4g39780,At1g03800,At5g03730,At3g23150,At1g78080,At1g75950,At1g44830,At5g47230,At1g06160,At5g25390,At3g50260,At3g20770	AT1G01250-TAIR-G,AT1G04310-TAIR-G,AT1G04370-TAIR-G,AT1G12630-TAIR-G,AT1G12980-TAIR-G,AT1G13260-TAIR-G,AT1G15360-TAIR-G,AT1G16060-TAIR-G,AT1G17440-TAIR-G,AT1G19210-TAIR-G,AT1G22810-TAIR-G,AT1G24590-TAIR-G,AT1G25470-TAIR-G,AT1G25490-TAIR-G,AT1G28160-TAIR-G,AT1G28360-TAIR-G,AT1G28370-TAIR-G,AT1G33760-TAIR-G,AT1G36060-TAIR-G,AT1G46768-TAIR-G,AT1G49120-TAIR-G,AT1G50640-TAIR-G,AT1G50680-TAIR-G,AT1G5112…	1.1050898569E0	1.72085E-7	1.50575E-5
GO:0006970	391	391	57	2455	2.27	334	28435	1.16	At2g36270,At4g17260,At4g12720,At1g32230,At3g08720,At5g43170,At3g50060,At3g51920,At1g27730,At5g14640,At1g18570,At2g05710,At5g07440,At2g30250,At1g09970,At1g10170,At1g25220,At3g25780,At5g08620,At1g73500,At5g54110,At2g38470,At5g62490,At5g64750,At1g48605,At3g23250,At5g50720,At1g71030,At1g70000,At3g07370,At5g62470,At1g02920,At4g32150,At1g51490,At3g57530,At2g45640,At1g24180,At1g55450,At2g36460,At4g37530…	AT1G01060-TAIR-G,AT1G01520-TAIR-G,AT1G02500-TAIR-G,AT1G02930-TAIR-G,AT1G03220-TAIR-G,AT1G03230-TAIR-G,AT1G04120-TAIR-G,AT1G04220-TAIR-G,AT1G04410-TAIR-G,AT1G04820-TAIR-G,AT1G05260-TAIR-G,AT1G05850-TAIR-G,AT1G06040-TAIR-G,AT1G06180-TAIR-G,AT1G06390-TAIR-G,AT1G07890-TAIR-G,AT1G08810-TAIR-G,AT1G08830-TAIR-G,AT1G09210-TAIR-G,AT1G10570-TAIR-G,AT1G10940-TAIR-G,AT1G11910-TAIR-G,AT1G12610-TAIR-G,AT1G1393…	681404.29437E-6	8.74489E-6	4.02725E-4
GO:0009414	168	168	31	2481	1.23	137	28632	0.48	At2g36270,At1g32230,At4g15910,At3g15500,At3g51920,At3g50970,At1g27730,At1g56280,At1g02750,At5g59220,At3g06760,At5g08620,At1g52340,At2g38470,At3g11020,At1g06770,At5g50720,At1g01470,At2g21620,At5g45340,At4g26070,At1g52890,At3g52450,At2g18050,At2g47800,At4g02200,At4g27410,At1g30270,At2g38880,At3g26090,At4g30960	AT1G01620-TAIR-G,AT1G02930-TAIR-G,AT1G04400-TAIR-G,AT1G05180-TAIR-G,AT1G05260-TAIR-G,AT1G05850-TAIR-G,AT1G07660-TAIR-G,AT1G07820-TAIR-G,AT1G08720-TAIR-G,AT1G08810-TAIR-G,AT1G11755-TAIR-G,AT1G12110-TAIR-G,AT1G15360-TAIR-G,AT1G15690-TAIR-G,AT1G20440-TAIR-G,AT1G20450-TAIR-G,AT1G27320-TAIR-G,AT1G29395-TAIR-G,AT1G32640-TAIR-G,AT1G33560-TAIR-G,AT1G44170-TAIR-G,AT1G45249-TAIR-G,AT1G47128-TAIR-G,AT1G4813…	959869.54741E-6	1.0548E-5	4.61476E-4
GO:0009415	176	176	33	2479	1.31	143	28626	0.5	At2g36270,At1g32230,At4g15910,At3g15500,At3g51920,At3g50970,At1g27730,At1g56280,At1g02750,At5g59220,At3g06760,At5g08620,At3g50980,At1g52340,At2g38470,At3g11020,At1g06770,At5g50720,At1g01470,At2g21620,At5g45340,At4g26070,At1g52890,At3g52450,At2g18050,At2g47800,At4g02200,At4g27410,At1g30270,At2g38880,At5g61900,At3g26090,At4g30960	AT1G01620-TAIR-G,AT1G02930-TAIR-G,AT1G04400-TAIR-G,AT1G05180-TAIR-G,AT1G05260-TAIR-G,AT1G05850-TAIR-G,AT1G07660-TAIR-G,AT1G07820-TAIR-G,AT1G08720-TAIR-G,AT1G08810-TAIR-G,AT1G11755-TAIR-G,AT1G12110-TAIR-G,AT1G12480-TAIR-G,AT1G15360-TAIR-G,AT1G15690-TAIR-G,AT1G20440-TAIR-G,AT1G20450-TAIR-G,AT1G27320-TAIR-G,AT1G29395-TAIR-G,AT1G32640-TAIR-G,AT1G33560-TAIR-G,AT1G44170-TAIR-G,AT1G45249-TAIR-G,AT1G4712…	980123.07392E-6	3.89356E-6	2.00404E-4
GO:0009651	362	362	54	2458	2.15	308	28461	1.07	At2g36270,At4g17260,At4g12720,At1g32230,At3g08720,At5g43170,At3g50060,At3g51920,At1g27730,At5g14640,At1g18570,At2g05710,At5g07440,At2g30250,At1g09970,At1g10170,At1g25220,At3g25780,At5g08620,At1g73500,At2g38470,At5g62490,At1g48605,At3g23250,At5g50720,At1g71030,At1g70000,At3g07370,At5g62470,At1g02920,At4g32150,At1g51490,At3g57530,At2g45640,At1g24180,At1g55450,At2g36460,At4g37530,At1g49240,At5g67450…	AT1G01060-TAIR-G,AT1G01520-TAIR-G,AT1G02500-TAIR-G,AT1G02930-TAIR-G,AT1G03220-TAIR-G,AT1G03230-TAIR-G,AT1G04120-TAIR-G,AT1G04410-TAIR-G,AT1G04820-TAIR-G,AT1G05260-TAIR-G,AT1G05850-TAIR-G,AT1G06040-TAIR-G,AT1G06180-TAIR-G,AT1G06390-TAIR-G,AT1G07890-TAIR-G,AT1G08810-TAIR-G,AT1G08830-TAIR-G,AT1G09210-TAIR-G,AT1G10570-TAIR-G,AT1G10940-TAIR-G,AT1G11910-TAIR-G,AT1G12610-TAIR-G,AT1G13930-TAIR-G,AT1G1421…	708070.98153E-6	7.6196E-6	3.70397E-4
GO:0006979	285	285	40	2472	1.59	245	28524	0.85	At1g19020,At4g12720,At1g32230,At1g72060,At4g20830,At4g23190,At2g40000,At1g27730,At2g05710,At3g30775,At1g05250,At4g17070,At4g21830,At1g05240,At5g26030,At1g21520,At4g35770,At1g73120,At5g67400,At2g31570,At1g52200,At5g20230,At1g50290,At1g14550,At4g26070,At5g42180,At4g26010,At4g37530,At5g17820,At1g14870,At3g45640,At4g35970,At5g37770,At5g59080,At5g07470,At5g61640,At4g08390,At1g52500,At5g59820,At1g31170	AT1G02930-TAIR-G,AT1G03680-TAIR-G,AT1G05260-TAIR-G,AT1G07400-TAIR-G,AT1G07890-TAIR-G,AT1G08830-TAIR-G,AT1G09000-TAIR-G,AT1G09210-TAIR-G,AT1G09940-TAIR-G,AT1G11210-TAIR-G,AT1G13340-TAIR-G,AT1G13440-TAIR-G,AT1G14520-TAIR-G,AT1G14540-TAIR-G,AT1G16420-TAIR-G,AT1G17870-TAIR-G,AT1G20620-TAIR-G,AT1G20630-TAIR-G,AT1G22770-TAIR-G,AT1G24110-TAIR-G,AT1G26320-TAIR-G,AT1G27330-TAIR-G,AT1G27350-TAIR-G,AT1G2751…	633339.54214E-6	3.95465E-4	8.04724E-3
GO:0009753	152	152	31	2481	1.23	121	28648	0.42	At2g34600,At1g32230,At3g15500,At3g50060,At1g15520,At1g18570,At1g28480,At5g47220,At3g52400,At4g35770,At3g11820,At1g72450,At4g11280,At1g19180,At3g23250,At1g71030,At3g56400,At1g70000,At5g62470,At1g74100,At3g23240,At1g17380,At4g34460,At4g11260,At5g13220,At4g14110,At5g59430,At5g27380,At1g06160,At2g31180,At1g49950	AT1G01060-TAIR-G,AT1G06180-TAIR-G,AT1G06910-TAIR-G,AT1G07640-TAIR-G,AT1G08810-TAIR-G,AT1G14920-TAIR-G,AT1G17420-TAIR-G,AT1G17440-TAIR-G,AT1G17520-TAIR-G,AT1G18710-TAIR-G,AT1G19570-TAIR-G,AT1G19640-TAIR-G,AT1G22640-TAIR-G,AT1G28290-TAIR-G,AT1G32640-TAIR-G,AT1G47510-TAIR-G,AT1G49010-TAIR-G,AT1G51360-TAIR-G,AT1G53130-TAIR-G,AT1G53940-TAIR-G,AT1G54040-TAIR-G,AT1G55020-TAIR-G,AT1G56650-TAIR-G,AT1G5756…	1.0846185869E0	1.20247E-6	7.01444E-5
GO:0009814	94	94	21	2491	0.84	73	28696	0.25	At1g32230,At4g23190,At2g40000,At5g10520,At1g61560,At3g63420,At5g45110,At3g44480,At1g22070,At3g56400,At1g74100,At4g26070,At4g34460,At4g23810,At2g34690,At1g02860,At1g64280,At3g25070,At1g06160,At5g26920,At4g04780	AT1G02450-TAIR-G,AT1G11310-TAIR-G,AT1G12220-TAIR-G,AT1G18350-TAIR-G,AT1G19250-TAIR-G,AT1G29340-TAIR-G,AT1G51360-TAIR-G,AT1G51660-TAIR-G,AT1G53940-TAIR-G,AT1G55020-TAIR-G,AT1G55490-TAIR-G,AT1G56510-TAIR-G,AT1G59870-TAIR-G,AT1G66340-TAIR-G,AT1G74710-TAIR-G,AT1G75040-TAIR-G,AT2G14610-TAIR-G,AT2G23560-TAIR-G,AT2G23620-TAIR-G,AT2G27040-TAIR-G,AT2G39200-TAIR-G,AT2G39940-TAIR-G,AT2G40690-TAIR-G,AT2G4201…	1.1981365005E0	1.41816E-5	5.2911E-4
GO:0009816	26	26	8	2504	0.32	18	28751	0.06	At1g32230,At4g23190,At2g40000,At5g45110,At4g23810,At2g34690,At3g25070,At5g26920	AT1G12220-TAIR-G,AT1G55020-TAIR-G,AT2G27040-TAIR-G,AT2G42010-TAIR-G,AT3G20600-TAIR-G,AT3G44880-TAIR-G,AT3G52430-TAIR-G,AT4G11650-TAIR-G,AT4G11850-TAIR-G,AT4G14400-TAIR-G,AT4G16890-TAIR-G,AT4G19660-TAIR-G,AT4G23100-TAIR-G,AT4G35450-TAIR-G,AT4G37460-TAIR-G,AT5G13160-TAIR-G,AT5G13320-TAIR-G,AT5G45260-TAIR-G	1.6298528798E0	7.1632E-4	1.39284E-2
GO:0009867	32	32	11	2501	0.44	21	28748	0.07	At1g32230,At3g15500,At1g28480,At5g47220,At3g52400,At3g11820,At1g19180,At3g56400,At3g23240,At4g34460,At4g11260	AT1G14920-TAIR-G,AT1G17440-TAIR-G,AT1G19640-TAIR-G,AT1G32640-TAIR-G,AT1G53130-TAIR-G,AT1G66350-TAIR-G,AT1G72260-TAIR-G,AT2G01570-TAIR-G,AT2G18790-TAIR-G,AT2G39940-TAIR-G,AT2G43790-TAIR-G,AT2G44050-TAIR-G,AT2G46370-TAIR-G,AT3G03450-TAIR-G,AT3G15210-TAIR-G,AT3G17860-TAIR-G,AT4G01370-TAIR-G,AT4G02570-TAIR-G,AT5G11270-TAIR-G,AT5G40440-TAIR-G,AT5G64930-TAIR-G	1.7952503828E0	2.31029E-5	7.74574E-4
GO:0043067	28	28	8	2504	0.32	20	28749	0.07	At5g10380,At3g52400,At3g11820,At4g11280,At5g47130,At1g02170,At2g32250,At5g07220	AT1G02120-TAIR-G,AT1G12060-TAIR-G,AT1G21750-TAIR-G,AT1G32210-TAIR-G,AT1G32540-TAIR-G,AT1G64060-TAIR-G,AT1G79330-TAIR-G,AT2G34040-TAIR-G,AT2G34770-TAIR-G,AT2G35520-TAIR-G,AT2G46240-TAIR-G,AT3G51780-TAIR-G,AT4G17580-TAIR-G,AT4G20380-TAIR-G,AT4G20870-TAIR-G,AT4G22300-TAIR-G,AT4G37000-TAIR-G,AT5G47120-TAIR-G,AT5G47910-TAIR-G,AT5G52060-TAIR-G	1.5244227989E0	1.23309E-3	2.0824E-2
GO:0006541	32	32	8	2504	0.32	24	28745	0.08	At1g24909,At1g24807,At1g25155,At1g25083,At1g25220,At5g57890,At1g48470,At1g63660	AT1G15040-TAIR-G,AT1G66200-TAIR-G,AT1G66860-TAIR-G,AT1G74260-TAIR-G,AT1G78660-TAIR-G,AT1G78670-TAIR-G,AT1G78680-TAIR-G,AT2G23970-TAIR-G,AT2G28880-TAIR-G,AT2G41220-TAIR-G,AT3G12670-TAIR-G,AT3G17820-TAIR-G,AT3G27740-TAIR-G,AT3G47340-TAIR-G,AT3G53180-TAIR-G,AT4G26900-TAIR-G,AT4G30530-TAIR-G,AT4G30550-TAIR-G,AT5G04140-TAIR-G,AT5G16570-TAIR-G,AT5G35630-TAIR-G,AT5G37600-TAIR-G,AT5G38200-TAIR-G,AT5G6054…	1.3419620972E0	3.12764E-3	4.78656E-2
GO:0009697	6	6	4	2508	0.16	2	28767	0.01	At1g10170,At1g02860,At4g39030,At5g26920	AT1G74710-TAIR-G,AT5G67160-TAIR-G	3.1328904546E0	5.45243E-4	1.08429E-2
GO:0065002	18	18	6	2506	0.24	12	28757	0.04	At5g50810,At3g48570,At3g46560,At2g37410,At5g43970,At2g29530	AT1G04070-TAIR-G,AT1G07140-TAIR-G,AT1G55900-TAIR-G,AT1G61570-TAIR-G,AT2G18710-TAIR-G,AT2G30060-TAIR-G,AT2G45070-TAIR-G,AT4G01800-TAIR-G,AT4G24920-TAIR-G,AT5G50460-TAIR-G,AT5G55500-TAIR-G,AT5G58590-TAIR-G	1.7470461788E0	2.12441E-3	3.44234E-2
GO:0051347	16	16	6	2506	0.24	10	28759	0.03	At3g48360,At2g20900,At3g45640,At5g51290,At2g17520,At5g50210	AT2G18730-TAIR-G,AT2G46090-TAIR-G,AT4G21540-TAIR-G,AT4G28130-TAIR-G,AT4G30340-TAIR-G,AT5G04510-TAIR-G,AT5G07920-TAIR-G,AT5G23450-TAIR-G,AT5G57690-TAIR-G,AT5G63770-TAIR-G	1.9294372815E0	1.05393E-3	1.84437E-2
GO:0007243	11	11	5	2507	0.2	6	28763	0.02	At4g26070,At3g06110,At3g45640,At4g08500,At1g71860	AT1G08720-TAIR-G,AT1G51660-TAIR-G,AT2G04550-TAIR-G,AT2G46070-TAIR-G,AT4G29810-TAIR-G,AT5G40440-TAIR-G	2.257681463E0	1.01756E-3	1.81707E-2
