# Supplementary material for: Protein kinase GCN2 mediates responses to glyphosate in Arabidopsis
Source: BMC Plant Biol. 2015 Jan 21;15:14. doi: 10.1186/s12870-014-0378-0 (PMC4312595; doi:10.1186/s12870-014-0378-0)
Supplement: Additional file 7: — GO categories (biological process) enriched in 16-day-old Arabidopsis gcn2 seedlings treated with glyphosate compared with wild-type-treated plants. [file 12870_2014_378_MOESM7_ESM.txt]

#term	term_size	term_size_in_genome	list1_positives	list1_negatives	list1_percentage	list2_positives	list2_negatives	list2_percentage	list1_positive_ids	list2_positive_ids	odds_ratio_log	pvalue	adj_pvalue
GO:0009266	421	421	81	2781	2.83	340	28087	1.2	At5g20630,At4g25480,At4g09650,At1g23740,At3g01500,At5g12250,At1g32060,At4g39960,At4g29150,At3g27660,At2g39730,At5g53170,At1g09340,At1g12860,At4g24190,At3g23700,At5g42020,At5g43870,At5g59720,At2g42530,At3g29320,At4g30650,At5g28540,At1g16880,At1g13080,At1g20450,At5g06290,At3g14210,At5g20720,At1g19350,At2g15970,At3g02870,At1g06460,At5g04530,At2g33800,At4g30660,At3g54050,At1g79440,At5g15970,At4g10250…	AT1G01120-TAIR-G,AT1G03120-TAIR-G,AT1G03190-TAIR-G,AT1G05260-TAIR-G,AT1G05850-TAIR-G,AT1G07400-TAIR-G,AT1G07720-TAIR-G,AT1G07890-TAIR-G,AT1G09080-TAIR-G,AT1G09560-TAIR-G,AT1G09760-TAIR-G,AT1G09780-TAIR-G,AT1G10760-TAIR-G,AT1G11270-TAIR-G,AT1G14340-TAIR-G,AT1G14980-TAIR-G,AT1G15950-TAIR-G,AT1G16030-TAIR-G,AT1G16540-TAIR-G,AT1G16970-TAIR-G,AT1G17190-TAIR-G,AT1G17210-TAIR-G,AT1G17870-TAIR-G,AT1G1816…	877999.79765E-6	1.00689E-10	1.25862E-8
GO:0009409	304	304	59	2803	2.06	245	28182	0.86	At5g20630,At4g25480,At4g09650,At1g23740,At3g01500,At5g12250,At1g32060,At4g29150,At3g27660,At2g39730,At1g09340,At1g12860,At4g24190,At3g23700,At5g43870,At2g42530,At4g30650,At1g16880,At1g20450,At5g06290,At3g14210,At5g20720,At1g19350,At2g15970,At3g02870,At5g04530,At2g33800,At4g30660,At3g54050,At5g15970,At4g11660,At5g10140,At3g25770,At4g14740,At5g61410,At5g63980,At1g02270,At1g20340,At5g07240,At2g39900…	AT1G01120-TAIR-G,AT1G03120-TAIR-G,AT1G05260-TAIR-G,AT1G07720-TAIR-G,AT1G09560-TAIR-G,AT1G09760-TAIR-G,AT1G09780-TAIR-G,AT1G10760-TAIR-G,AT1G14340-TAIR-G,AT1G15950-TAIR-G,AT1G16540-TAIR-G,AT1G17190-TAIR-G,AT1G17210-TAIR-G,AT1G18160-TAIR-G,AT1G20440-TAIR-G,AT1G20620-TAIR-G,AT1G21760-TAIR-G,AT1G24620-TAIR-G,AT1G25450-TAIR-G,AT1G27320-TAIR-G,AT1G27730-TAIR-G,AT1G31310-TAIR-G,AT1G31812-TAIR-G,AT1G3551…	884272.43745E-6	2.41076E-8	1.05471E-6
GO:0006629	839	839	127	2735	4.44	712	27715	2.5	At1g06360,At3g04290,At5g45950,At5g24150,At1g72970,At3g18000,At4g28780,At2g42690,At5g57030,At1g49430,At2g15090,At5g24160,At3g05180,At3g19820,At1g27480,At2g26260,At3g16370,At1g54020,At4g15560,At1g67830,At1g78970,At1g75900,At1g73655,At3g02040,At3g45140,At4g25050,At1g66970,At3g55360,At4g15440,At3g11670,At5g17230,At4g18270,At4g33030,At1g62640,At2g45400,At3g14220,At4g33110,At5g50375,At5g24220,At1g32200…	AT1G01020-TAIR-G,AT1G01120-TAIR-G,AT1G01280-TAIR-G,AT1G01460-TAIR-G,AT1G01600-TAIR-G,AT1G01610-TAIR-G,AT1G01710-TAIR-G,AT1G02000-TAIR-G,AT1G02145-TAIR-G,AT1G02190-TAIR-G,AT1G02205-TAIR-G,AT1G02390-TAIR-G,AT1G02400-TAIR-G,AT1G02660-TAIR-G,AT1G03000-TAIR-G,AT1G04010-TAIR-G,AT1G04220-TAIR-G,AT1G04580-TAIR-G,AT1G04710-TAIR-G,AT1G05160-TAIR-G,AT1G05790-TAIR-G,AT1G05800-TAIR-G,AT1G06080-TAIR-G,AT1G0609…	591951.52204E-6	1.05506E-8	5.12877E-7
GO:0006631	219	219	42	2820	1.47	177	28250	0.62	At1g06360,At1g72970,At1g49430,At2g15090,At3g45140,At4g25050,At3g55360,At4g15440,At1g62640,At4g22753,At3g25110,At1g10670,At5g04530,At5g16390,At2g45970,At1g51500,At2g38040,At3g15730,At3g25770,At4g14070,At1g77590,At4g13050,At5g13520,At5g48880,At3g02630,At1g68530,At1g67730,At5g15530,At4g14440,At1g08550,At5g13930,At1g17420,At4g34030,At1g74960,At4g24510,At5g58860,At2g26250,At2g26640,At5g10160,At2g35690…	AT1G01120-TAIR-G,AT1G01280-TAIR-G,AT1G01600-TAIR-G,AT1G01610-TAIR-G,AT1G01710-TAIR-G,AT1G02190-TAIR-G,AT1G02205-TAIR-G,AT1G03000-TAIR-G,AT1G04220-TAIR-G,AT1G04710-TAIR-G,AT1G05800-TAIR-G,AT1G06080-TAIR-G,AT1G06090-TAIR-G,AT1G06100-TAIR-G,AT1G06120-TAIR-G,AT1G06290-TAIR-G,AT1G06310-TAIR-G,AT1G06350-TAIR-G,AT1G06550-TAIR-G,AT1G07420-TAIR-G,AT1G07720-TAIR-G,AT1G08510-TAIR-G,AT1G13280-TAIR-G,AT1G1429…	865876.45835E-6	3.23989E-6	9.14486E-5
GO:0006633	163	163	35	2827	1.22	128	28299	0.45	At1g06360,At1g49430,At2g15090,At3g45140,At4g25050,At3g55360,At1g62640,At4g22753,At3g25110,At1g10670,At5g04530,At5g16390,At1g51500,At2g38040,At3g25770,At4g14070,At1g77590,At4g13050,At5g13520,At5g48880,At3g02630,At1g68530,At1g67730,At5g15530,At5g13930,At1g17420,At4g34030,At1g74960,At4g24510,At2g26250,At2g26640,At5g10160,At2g35690,At5g35360,At2g30200	AT1G01120-TAIR-G,AT1G01610-TAIR-G,AT1G02190-TAIR-G,AT1G02205-TAIR-G,AT1G04220-TAIR-G,AT1G04710-TAIR-G,AT1G05800-TAIR-G,AT1G06080-TAIR-G,AT1G06090-TAIR-G,AT1G06100-TAIR-G,AT1G06120-TAIR-G,AT1G06350-TAIR-G,AT1G07420-TAIR-G,AT1G07720-TAIR-G,AT1G08510-TAIR-G,AT1G13280-TAIR-G,AT1G14290-TAIR-G,AT1G15360-TAIR-G,AT1G19440-TAIR-G,AT1G19640-TAIR-G,AT1G20510-TAIR-G,AT1G21970-TAIR-G,AT1G24360-TAIR-G,AT1G2545…	1.0069281872E0	1.47447E-6	4.60773E-5
GO:0008610	460	460	85	2777	2.97	375	28052	1.32	At1g06360,At5g24150,At3g18000,At5g57030,At1g49430,At2g15090,At5g24160,At3g19820,At2g26260,At4g15560,At1g78970,At3g45140,At4g25050,At3g55360,At3g11670,At5g17230,At4g33030,At1g62640,At2g45400,At4g33110,At5g50375,At1g32200,At1g67080,At4g22753,At5g62790,At3g25110,At1g10670,At5g04530,At1g79460,At5g16390,At4g33120,At1g53500,At4g31780,At5g60600,At1g51500,At4g39800,At1g47290,At2g38040,At3g52940,At3g60620…	AT1G01120-TAIR-G,AT1G01610-TAIR-G,AT1G02000-TAIR-G,AT1G02145-TAIR-G,AT1G02190-TAIR-G,AT1G02205-TAIR-G,AT1G02390-TAIR-G,AT1G04220-TAIR-G,AT1G04580-TAIR-G,AT1G04710-TAIR-G,AT1G05160-TAIR-G,AT1G05800-TAIR-G,AT1G06080-TAIR-G,AT1G06090-TAIR-G,AT1G06100-TAIR-G,AT1G06120-TAIR-G,AT1G06350-TAIR-G,AT1G06520-TAIR-G,AT1G06570-TAIR-G,AT1G06820-TAIR-G,AT1G07420-TAIR-G,AT1G07720-TAIR-G,AT1G08510-TAIR-G,AT1G0948…	828413.95287E-6	2.90767E-10	2.71311E-8
GO:0019752	820	820	131	2731	4.58	689	27738	2.42	At1g06360,At3g59410,At1g72970,At5g14200,At1g49430,At2g15090,At2g35500,At1g11860,At5g26780,At5g23010,At4g15560,At4g37110,At3g22740,At3g59970,At3g45140,At4g25050,At3g55360,At4g15440,At1g50110,At2g25840,At2g43100,At1g62640,At2g23560,At3g21720,At4g23600,At5g51690,At3g18680,At3g04940,At1g67080,At1g72810,At1g60990,At4g35640,At3g19710,At2g27820,At4g33010,At3g58990,At4g22753,At5g62790,At3g02870,At3g25110…	AT1G01110-TAIR-G,AT1G01120-TAIR-G,AT1G01280-TAIR-G,AT1G01480-TAIR-G,AT1G01600-TAIR-G,AT1G01610-TAIR-G,AT1G01710-TAIR-G,AT1G02190-TAIR-G,AT1G02205-TAIR-G,AT1G02370-TAIR-G,AT1G02400-TAIR-G,AT1G02500-TAIR-G,AT1G02860-TAIR-G,AT1G03000-TAIR-G,AT1G03090-TAIR-G,AT1G03400-TAIR-G,AT1G04220-TAIR-G,AT1G04410-TAIR-G,AT1G04580-TAIR-G,AT1G04640-TAIR-G,AT1G04710-TAIR-G,AT1G05010-TAIR-G,AT1G05160-TAIR-G,AT1G0535…	658091.52393E-6	1.91856E-10	2.09842E-8
GO:0042538	42	42	10	2852	0.35	32	28395	0.11	At3g04290,At1g14920,At4g23600,At4g30650,At4g30660,At4g33000,At1g66350,At4g32410,At5g52310,At2g01570	AT1G05260-TAIR-G,AT1G06390-TAIR-G,AT1G48605-TAIR-G,AT1G57550-TAIR-G,AT1G69700-TAIR-G,AT1G74520-TAIR-G,AT2G24040-TAIR-G,AT2G37570-TAIR-G,AT2G38905-TAIR-G,AT2G39800-TAIR-G,AT2G40950-TAIR-G,AT3G03450-TAIR-G,AT3G05880-TAIR-G,AT3G14440-TAIR-G,AT3G18030-TAIR-G,AT3G19580-TAIR-G,AT3G55610-TAIR-G,AT4G24960-TAIR-G,AT4G30960-TAIR-G,AT5G01410-TAIR-G,AT5G19660-TAIR-G,AT5G24770-TAIR-G,AT5G37850-TAIR-G,AT5G4317…	1.135041761E0	3.87194E-3	3.28927E-2
GO:0009267	59	59	13	2849	0.45	46	28381	0.16	At5g20150,At5g61420,At3g52190,At4g33030,At5g43350,At1g68740,At1g26230,At2g27190,At1g02270,At2g26660,At3g62980,At1g23310,At1g09020	AT1G20620-TAIR-G,AT1G20630-TAIR-G,AT1G23010-TAIR-G,AT1G54210-TAIR-G,AT1G55180-TAIR-G,AT1G55920-TAIR-G,AT1G62045-TAIR-G,AT1G65483-TAIR-G,AT1G66270-TAIR-G,AT1G66855-TAIR-G,AT1G71040-TAIR-G,AT1G78000-TAIR-G,AT1G80590-TAIR-G,AT2G02990-TAIR-G,AT2G11810-TAIR-G,AT2G25980-TAIR-G,AT2G26215-TAIR-G,AT2G33770-TAIR-G,AT2G45130-TAIR-G,AT2G45170-TAIR-G,AT3G03250-TAIR-G,AT3G03540-TAIR-G,AT3G05630-TAIR-G,AT3G0992…	1.0350598126E0	2.236E-3	2.32917E-2
GO:0009605	376	376	54	2808	1.89	322	28105	1.13	At5g20150,At2g29630,At5g61420,At2g43010,At4g02260,At5g35220,At3g45140,At3g52190,At4g15440,At3g11670,At4g33030,At5g43350,At5g50375,At4g23600,At3g28860,At5g58960,At1g51400,At3g45780,At2g15970,At1g10670,At5g08330,At2g26690,At1g14280,At3g12500,At3g15354,At1g68740,At2g20610,At1g06730,At4g35920,At1g26230,At4g13280,At5g63310,At4g08170,At2g27190,At1g02270,At3g23050,At2g20340,At3g02050,At2g26660,At1g17840…	AT1G01470-TAIR-G,AT1G01720-TAIR-G,AT1G02090-TAIR-G,AT1G02140-TAIR-G,AT1G02340-TAIR-G,AT1G03380-TAIR-G,AT1G04220-TAIR-G,AT1G04400-TAIR-G,AT1G05630-TAIR-G,AT1G05800-TAIR-G,AT1G06160-TAIR-G,AT1G07640-TAIR-G,AT1G09530-TAIR-G,AT1G09570-TAIR-G,AT1G12910-TAIR-G,AT1G13360-TAIR-G,AT1G16900-TAIR-G,AT1G19640-TAIR-G,AT1G19660-TAIR-G,AT1G20510-TAIR-G,AT1G20620-TAIR-G,AT1G20630-TAIR-G,AT1G21610-TAIR-G,AT1G2264…	517907.51131E-6	6.18832E-4	9.17759E-3
GO:0016036	35	35	9	2853	0.31	26	28401	0.09	At5g20150,At3g52190,At4g33030,At5g43350,At1g68740,At1g26230,At2g27190,At2g26660,At3g62980	AT1G20620-TAIR-G,AT1G20630-TAIR-G,AT1G23010-TAIR-G,AT1G55180-TAIR-G,AT1G66270-TAIR-G,AT1G71040-TAIR-G,AT2G02990-TAIR-G,AT2G11810-TAIR-G,AT2G25980-TAIR-G,AT2G26215-TAIR-G,AT2G33770-TAIR-G,AT2G45130-TAIR-G,AT3G03250-TAIR-G,AT3G03540-TAIR-G,AT3G05630-TAIR-G,AT3G09922-TAIR-G,AT3G23430-TAIR-G,AT4G00550-TAIR-G,AT4G28610-TAIR-G,AT4G33460-TAIR-G,AT4G35090-TAIR-G,AT5G01220-TAIR-G,AT5G15330-TAIR-G,AT5G1820…	1.2371813229E0	3.47188E-3	3.06005E-2
GO:0042594	65	65	13	2849	0.45	52	28375	0.18	At5g20150,At5g61420,At3g52190,At4g33030,At5g43350,At1g68740,At1g26230,At2g27190,At1g02270,At2g26660,At3g62980,At1g23310,At1g09020	AT1G03380-TAIR-G,AT1G20620-TAIR-G,AT1G20630-TAIR-G,AT1G23010-TAIR-G,AT1G54210-TAIR-G,AT1G54710-TAIR-G,AT1G55180-TAIR-G,AT1G55920-TAIR-G,AT1G62045-TAIR-G,AT1G65483-TAIR-G,AT1G66270-TAIR-G,AT1G66855-TAIR-G,AT1G71040-TAIR-G,AT1G78000-TAIR-G,AT1G80590-TAIR-G,AT2G02990-TAIR-G,AT2G11810-TAIR-G,AT2G25980-TAIR-G,AT2G26215-TAIR-G,AT2G26890-TAIR-G,AT2G33770-TAIR-G,AT2G45130-TAIR-G,AT2G45170-TAIR-G,AT3G0325…	912246.05917E-6	5.42432E-3	4.21275E-2
GO:0042742	178	178	28	2834	0.98	150	28277	0.53	At5g14740,At4g09650,At3g01500,At4g11650,At1g54040,At2g37660,At3g54560,At1g32060,At2g39730,At3g27850,At1g09340,At1g20020,At3g04790,At2g27040,At5g08280,At3g01480,At3g17210,At5g06290,At3g14210,At3g55800,At5g66190,At4g01050,At4g03280,At3g11630,At3g15020,At4g32260,At1g74710,At5g03280	AT1G02120-TAIR-G,AT1G02450-TAIR-G,AT1G02860-TAIR-G,AT1G02920-TAIR-G,AT1G02930-TAIR-G,AT1G06680-TAIR-G,AT1G08830-TAIR-G,AT1G09770-TAIR-G,AT1G09970-TAIR-G,AT1G10170-TAIR-G,AT1G12220-TAIR-G,AT1G13440-TAIR-G,AT1G16540-TAIR-G,AT1G18350-TAIR-G,AT1G18570-TAIR-G,AT1G19180-TAIR-G,AT1G19250-TAIR-G,AT1G20980-TAIR-G,AT1G22070-TAIR-G,AT1G24100-TAIR-G,AT1G26630-TAIR-G,AT1G27320-TAIR-G,AT1G32230-TAIR-G,AT1G3352…	621928.82817E-6	3.24997E-3	2.99339E-2
GO:0006461	285	292	46	2816	1.61	239	28188	0.84	At5g36120,At5g39210,At2g20890,At5g12250,At1g20010,At5g13730,At1g75820,At2g29550,At1g49380,At3g48500,At5g19090,At2g47910,At1g22700,At5g55230,At5g58260,At3g50820,At5g35220,At1g75780,At2g36990,At5g03940,At5g62700,At3g26710,At1g64860,At5g61030,At5g62690,At5g61660,At3g52750,At1g08540,At3g53920,At5g53480,At1g59840,At5g23860,At1g68110,At1g11850,At1g14910,At3g60370,At5g23120,At5g59970,At5g05620,At2g29890…	AT1G02090-TAIR-G,AT1G02680-TAIR-G,AT1G02710-TAIR-G,AT1G02910-TAIR-G,AT1G03050-TAIR-G,AT1G03280-TAIR-G,AT1G03982-TAIR-G,AT1G04660-TAIR-G,AT1G04800-TAIR-G,AT1G04820-TAIR-G,AT1G04950-TAIR-G,AT1G05020-TAIR-G,AT1G07470-TAIR-G,AT1G07480-TAIR-G,AT1G08220-TAIR-G,AT1G09070-TAIR-G,AT1G13180-TAIR-G,AT1G14686-TAIR-G,AT1G15220-TAIR-G,AT1G15310-TAIR-G,AT1G17440-TAIR-G,AT1G20000-TAIR-G,AT1G20900-TAIR-G,AT1G2292…	655756.76173E-6	1.10475E-4	2.30156E-3
GO:0010190	6	6	4	2858	0.14	2	28425	0.01	At5g36120,At3g26710,At1g59840,At5g52110	AT4G31560-TAIR-G,AT4G37200-TAIR-G	2.9902941407E0	9.00676E-4	1.17351E-2
GO:0006520	416	416	54	2808	1.89	362	28065	1.27	At3g59410,At5g14200,At2g35500,At1g11860,At5g26780,At4g37110,At3g22740,At3g59970,At1g50110,At2g25840,At2g43100,At4g23600,At5g51690,At3g18680,At3g04940,At1g72810,At1g60990,At4g35640,At3g19710,At2g27820,At4g33010,At3g58990,At1g62180,At1g79440,At1g31180,At3g61750,At3g26900,At1g11790,At5g28030,At3g48110,At5g58550,At2g20340,At1g31230,At1g12050,At3g25530,At5g28020,At1g10060,At4g04350,At3g02020,At4g18460…	AT1G01110-TAIR-G,AT1G01480-TAIR-G,AT1G02370-TAIR-G,AT1G02500-TAIR-G,AT1G03090-TAIR-G,AT1G03400-TAIR-G,AT1G05010-TAIR-G,AT1G05350-TAIR-G,AT1G05560-TAIR-G,AT1G06570-TAIR-G,AT1G07780-TAIR-G,AT1G08250-TAIR-G,AT1G08490-TAIR-G,AT1G08630-TAIR-G,AT1G08700-TAIR-G,AT1G09620-TAIR-G,AT1G09795-TAIR-G,AT1G10070-TAIR-G,AT1G14610-TAIR-G,AT1G14810-TAIR-G,AT1G15040-TAIR-G,AT1G15410-TAIR-G,AT1G15710-TAIR-G,AT1G1729…	399390.59697E-6	5.69971E-3	4.22648E-2
GO:0009308	533	533	66	2796	2.31	467	27960	1.64	At3g59410,At3g18000,At5g14200,At2g35500,At1g11860,At2g43610,At5g26780,At1g63680,At4g37110,At3g22740,At3g59970,At3g52190,At1g50110,At2g25840,At4g18270,At2g43100,At4g23600,At5g51690,At3g18680,At3g04940,At1g72810,At1g60990,At4g35640,At3g19710,At2g27820,At4g33010,At3g58990,At3g12500,At1g62180,At1g79440,At3g08840,At1g31180,At3g61750,At3g15730,At3g26900,At1g11790,At2g43620,At5g28030,At3g48110,At5g58550…	AT1G01110-TAIR-G,AT1G01480-TAIR-G,AT1G02360-TAIR-G,AT1G02370-TAIR-G,AT1G02500-TAIR-G,AT1G03090-TAIR-G,AT1G03400-TAIR-G,AT1G05010-TAIR-G,AT1G05350-TAIR-G,AT1G05560-TAIR-G,AT1G05850-TAIR-G,AT1G06570-TAIR-G,AT1G07780-TAIR-G,AT1G08250-TAIR-G,AT1G08490-TAIR-G,AT1G08630-TAIR-G,AT1G08700-TAIR-G,AT1G09240-TAIR-G,AT1G09620-TAIR-G,AT1G09795-TAIR-G,AT1G10070-TAIR-G,AT1G12940-TAIR-G,AT1G14610-TAIR-G,AT1G1481…	345910.57735E-6	7.25608E-3	4.92176E-2
GO:0007049	265	265	42	2820	1.47	223	28204	0.78	At1g44110,At4g21270,At1g65470,At1g70210,At3g27060,At3g21870,At5g37630,At5g55230,At5g61650,At1g15570,At1g08560,At4g30825,At3g57060,At3g22880,At1g03780,At2g27970,At1g07370,At1g20930,At3g25980,At1g47210,At1g76310,At4g22910,At5g13840,At3g11520,At2g26760,At5g06150,At4g35620,At1g50240,At3g05330,At5g05620,At5g07280,At1g71830,At4g28980,At3g61650,At5g40820,At1g02065,At5g48600,At3g54180,At4g34160,At2g20000…	AT1G02970-TAIR-G,AT1G02980-TAIR-G,AT1G05560-TAIR-G,AT1G07270-TAIR-G,AT1G08130-TAIR-G,AT1G08260-TAIR-G,AT1G12360-TAIR-G,AT1G13330-TAIR-G,AT1G13980-TAIR-G,AT1G14750-TAIR-G,AT1G14830-TAIR-G,AT1G16330-TAIR-G,AT1G16590-TAIR-G,AT1G18040-TAIR-G,AT1G20330-TAIR-G,AT1G20590-TAIR-G,AT1G20610-TAIR-G,AT1G22260-TAIR-G,AT1G22275-TAIR-G,AT1G22530-TAIR-G,AT1G22920-TAIR-G,AT1G24590-TAIR-G,AT1G26830-TAIR-G,AT1G2763…	633224.77373E-6	3.18352E-4	5.57116E-3
GO:0051301	180	180	37	2825	1.29	143	28284	0.5	At1g44110,At1g80080,At1g70210,At3g21870,At1g63680,At5g55230,At5g61650,At1g15570,At1g08560,At1g53140,At5g50375,At3g02450,At2g37630,At2g27970,At3g59420,At3g25980,At1g57820,At3g19050,At1g47210,At1g76310,At4g22910,At5g13840,At3g11520,At2g26760,At5g06150,At4g23940,At4g35620,At1g50240,At3g05330,At5g05620,At4g28980,At3g61650,At5g48600,At3g54180,At4g34160,At2g20000,At1g49040	AT1G01040-TAIR-G,AT1G02970-TAIR-G,AT1G05560-TAIR-G,AT1G08130-TAIR-G,AT1G09630-TAIR-G,AT1G10270-TAIR-G,AT1G12360-TAIR-G,AT1G13980-TAIR-G,AT1G14750-TAIR-G,AT1G14830-TAIR-G,AT1G16330-TAIR-G,AT1G17580-TAIR-G,AT1G18040-TAIR-G,AT1G20590-TAIR-G,AT1G20610-TAIR-G,AT1G22260-TAIR-G,AT1G22275-TAIR-G,AT1G22530-TAIR-G,AT1G26870-TAIR-G,AT1G27630-TAIR-G,AT1G30690-TAIR-G,AT1G35440-TAIR-G,AT1G47220-TAIR-G,AT1G4723…	951861.19153E-6	2.26589E-6	6.83672E-5
GO:0051726	108	108	19	2843	0.66	89	28338	0.31	At1g44110,At1g65470,At1g70210,At3g27060,At3g21870,At5g61650,At1g15570,At1g07370,At1g20930,At3g25980,At1g47210,At1g76310,At3g11520,At2g26760,At5g06150,At4g35620,At4g28980,At4g34160,At2g20000	AT1G02970-TAIR-G,AT1G07270-TAIR-G,AT1G08260-TAIR-G,AT1G14750-TAIR-G,AT1G16330-TAIR-G,AT1G16590-TAIR-G,AT1G18040-TAIR-G,AT1G20590-TAIR-G,AT1G20610-TAIR-G,AT1G24590-TAIR-G,AT1G27630-TAIR-G,AT1G34460-TAIR-G,AT1G35440-TAIR-G,AT1G47220-TAIR-G,AT1G47230-TAIR-G,AT1G49620-TAIR-G,AT1G66750-TAIR-G,AT1G73690-TAIR-G,AT1G76540-TAIR-G,AT1G77390-TAIR-G,AT1G78770-TAIR-G,AT1G80370-TAIR-G,AT2G01905-TAIR-G,AT2G1762…	755146.43691E-6	4.10653E-3	3.42211E-2
GO:0009314	475	475	76	2786	2.66	399	28028	1.4	At3g08940,At3g62410,At1g29920,At1g19150,At3g12610,At2g37640,At3g19820,At2g47450,At1g26945,At2g39730,At2g43010,At3g50820,At5g35220,At1g44575,At1g75780,At4g25050,At5g59720,At1g14920,At3g08010,At3g28860,At5g58960,At1g67080,At1g51400,At3g45780,At2g27820,At3g15570,At1g34000,At1g10670,At3g27690,At5g04530,At4g21070,At3g22104,At1g14280,At4g35290,At2g40100,At3g15354,At1g79440,At1g68050,At1g30440,At1g08540…	AT1G01060-TAIR-G,AT1G01120-TAIR-G,AT1G01470-TAIR-G,AT1G02090-TAIR-G,AT1G02340-TAIR-G,AT1G02400-TAIR-G,AT1G02580-TAIR-G,AT1G03010-TAIR-G,AT1G03190-TAIR-G,AT1G04400-TAIR-G,AT1G05200-TAIR-G,AT1G05630-TAIR-G,AT1G06040-TAIR-G,AT1G07600-TAIR-G,AT1G07720-TAIR-G,AT1G09530-TAIR-G,AT1G09570-TAIR-G,AT1G10170-TAIR-G,AT1G10240-TAIR-G,AT1G10470-TAIR-G,AT1G11755-TAIR-G,AT1G12370-TAIR-G,AT1G12910-TAIR-G,AT1G1429…	650369.05855E-6	1.13389E-6	3.67464E-5
GO:0009416	462	462	73	2789	2.55	389	28038	1.37	At3g08940,At3g62410,At1g29920,At1g19150,At3g12610,At2g37640,At3g19820,At2g47450,At1g26945,At2g39730,At2g43010,At3g50820,At5g35220,At1g44575,At1g75780,At4g25050,At5g59720,At1g14920,At3g08010,At3g28860,At5g58960,At1g67080,At1g51400,At3g45780,At2g27820,At3g15570,At1g34000,At1g10670,At3g27690,At5g04530,At3g22104,At1g14280,At4g35290,At2g40100,At3g15354,At1g79440,At1g68050,At1g30440,At1g08540,At5g01530…	AT1G01060-TAIR-G,AT1G01120-TAIR-G,AT1G01470-TAIR-G,AT1G02090-TAIR-G,AT1G02340-TAIR-G,AT1G02400-TAIR-G,AT1G02580-TAIR-G,AT1G03010-TAIR-G,AT1G03190-TAIR-G,AT1G04400-TAIR-G,AT1G05200-TAIR-G,AT1G05630-TAIR-G,AT1G06040-TAIR-G,AT1G07600-TAIR-G,AT1G07720-TAIR-G,AT1G09530-TAIR-G,AT1G09570-TAIR-G,AT1G10170-TAIR-G,AT1G10240-TAIR-G,AT1G10470-TAIR-G,AT1G11755-TAIR-G,AT1G12370-TAIR-G,AT1G12910-TAIR-G,AT1G1429…	634757.72183E-6	2.90879E-6	8.48398E-5
GO:0009637	52	52	15	2847	0.52	37	28390	0.13	At3g08940,At1g29920,At1g19150,At3g28860,At3g45780,At2g27820,At3g27690,At1g14280,At2g40100,At1g68050,At1g08540,At5g01530,At5g38150,At1g22770,At2g36910	AT1G02340-TAIR-G,AT1G04400-TAIR-G,AT1G05630-TAIR-G,AT1G09570-TAIR-G,AT1G29910-TAIR-G,AT1G48270-TAIR-G,AT1G66480-TAIR-G,AT1G67090-TAIR-G,AT1G76570-TAIR-G,AT2G02950-TAIR-G,AT2G05100-TAIR-G,AT2G18790-TAIR-G,AT2G21150-TAIR-G,AT2G26300-TAIR-G,AT2G30520-TAIR-G,AT2G36890-TAIR-G,AT3G01470-TAIR-G,AT3G15540-TAIR-G,AT3G54890-TAIR-G,AT3G59220-TAIR-G,AT4G01120-TAIR-G,AT4G08920-TAIR-G,AT4G10340-TAIR-G,AT4G4006…	1.3969034506E0	4.29468E-5	9.88907E-4
GO:0009765	32	32	17	2845	0.59	15	28412	0.05	At3g08940,At2g05070,At1g29920,At1g19150,At5g57030,At1g44575,At2g47940,At3g27690,At2g40100,At1g45474,At5g47110,At5g01530,At2g34430,At4g18370,At5g39830,At3g27925,At1g50250	AT1G08380-TAIR-G,AT1G15820-TAIR-G,AT1G29910-TAIR-G,AT1G29930-TAIR-G,AT1G61520-TAIR-G,AT1G76570-TAIR-G,AT2G05100-TAIR-G,AT2G21970-TAIR-G,AT2G34420-TAIR-G,AT3G47470-TAIR-G,AT3G54890-TAIR-G,AT3G61470-TAIR-G,AT4G10340-TAIR-G,AT5G28450-TAIR-G,AT5G54270-TAIR-G	2.4264116665E0	3.10069E-10	2.71311E-8
GO:0010218	42	42	11	2851	0.38	31	28396	0.11	At3g08940,At1g29920,At1g19150,At1g14920,At3g28860,At3g27690,At2g40100,At5g01530,At5g44110,At2g01570,At1g22770	AT1G09570-TAIR-G,AT1G25540-TAIR-G,AT1G29910-TAIR-G,AT1G48410-TAIR-G,AT1G67090-TAIR-G,AT1G76570-TAIR-G,AT2G02950-TAIR-G,AT2G05100-TAIR-G,AT2G37678-TAIR-G,AT2G44910-TAIR-G,AT2G46340-TAIR-G,AT3G18780-TAIR-G,AT3G22170-TAIR-G,AT3G54890-TAIR-G,AT4G10340-TAIR-G,AT4G13790-TAIR-G,AT4G14690-TAIR-G,AT4G15090-TAIR-G,AT4G16780-TAIR-G,AT4G32280-TAIR-G,AT5G02200-TAIR-G,AT5G11260-TAIR-G,AT5G15840-TAIR-G,AT5G2412…	1.2624865486E0	1.08632E-3	1.3579E-2
GO:0015979	196	196	75	2787	2.62	121	28306	0.43	At3g08940,At2g05070,At4g21280,At3g16250,At5g45930,At4g09650,At3g01440,At3g62410,At2g30790,At1g29920,At1g19150,At2g20890,At1g03130,At4g15510,At4g27440,At1g52230,At4g04640,At5g57030,At4g05180,At1g32060,At1g03630,At1g55370,At4g18480,At1g14150,At1g22700,At4g25080,At3g50820,At5g35220,At1g44575,At1g20020,At3g04790,At5g11450,At3g11670,At2g47940,At1g53310,At2g46820,At1g67840,At3g55330,At5g64040,At1g64770…	AT1G02910-TAIR-G,AT1G06680-TAIR-G,AT1G08380-TAIR-G,AT1G08520-TAIR-G,AT1G11750-TAIR-G,AT1G15820-TAIR-G,AT1G17050-TAIR-G,AT1G26700-TAIR-G,AT1G27730-TAIR-G,AT1G29910-TAIR-G,AT1G29930-TAIR-G,AT1G31330-TAIR-G,AT1G42560-TAIR-G,AT1G42970-TAIR-G,AT1G44900-TAIR-G,AT1G55670-TAIR-G,AT1G56190-TAIR-G,AT1G60110-TAIR-G,AT1G61520-TAIR-G,AT1G67090-TAIR-G,AT1G67740-TAIR-G,AT1G68750-TAIR-G,AT1G68830-TAIR-G,AT1G6889…	1.8398056158E0	1.82664E-28	1.59831E-25
GO:0018298	27	27	8	2854	0.28	19	28408	0.07	At3g08940,At1g29920,At2g47590,At3g45780,At2g40100,At1g68050,At5g01530,At5g35840	AT1G04400-TAIR-G,AT1G09570-TAIR-G,AT1G29910-TAIR-G,AT1G29930-TAIR-G,AT2G02710-TAIR-G,AT2G18790-TAIR-G,AT2G18915-TAIR-G,AT3G47470-TAIR-G,AT4G08920-TAIR-G,AT4G10340-TAIR-G,AT4G16250-TAIR-G,AT4G18130-TAIR-G,AT5G24850-TAIR-G,AT5G57360-TAIR-G,AT5G58140-TAIR-G,ATCG00280-TAIR-G,ATCG00340-TAIR-G,ATCG00350-TAIR-G,ATCG00680-TAIR-G	1.4329518391E0	2.20026E-3	2.31955E-2
GO:0019684	101	101	42	2820	1.47	59	28368	0.21	At3g08940,At2g05070,At3g16250,At4g09650,At3g01440,At1g29920,At1g19150,At2g20890,At4g04640,At5g57030,At1g55370,At1g22700,At3g50820,At5g35220,At1g44575,At3g11670,At2g47940,At2g46820,At5g64040,At1g64770,At3g27690,At2g45770,At2g40100,At1g15980,At1g18730,At2g01590,At1g45474,At5g08410,At5g47110,At5g01530,At4g03280,At1g60600,At2g34430,At4g18370,At4g11960,At3g60370,At5g39830,At1g60950,At1g70760,At5g52100…	AT1G02910-TAIR-G,AT1G06680-TAIR-G,AT1G08380-TAIR-G,AT1G15820-TAIR-G,AT1G26700-TAIR-G,AT1G29910-TAIR-G,AT1G29930-TAIR-G,AT1G42560-TAIR-G,AT1G55670-TAIR-G,AT1G60110-TAIR-G,AT1G61520-TAIR-G,AT1G68830-TAIR-G,AT1G68890-TAIR-G,AT1G76570-TAIR-G,AT1G79040-TAIR-G,AT2G05100-TAIR-G,AT2G05620-TAIR-G,AT2G15820-TAIR-G,AT2G21970-TAIR-G,AT2G30950-TAIR-G,AT2G34420-TAIR-G,AT3G09490-TAIR-G,AT3G15850-TAIR-G,AT3G2269…	1.9686570388E0	3.76968E-18	1.64923E-15
GO:0007166	420	420	54	2808	1.89	366	28061	1.29	At2g45340,At3g56370,At3g28040,At3g49670,At2g20890,At1g75820,At3g17840,At1g25440,At5g43020,At1g32080,At1g70100,At2g41820,At5g14210,At2g14890,At5g67200,At1g12460,At1g49750,At3g25410,At4g35290,At1g28440,At5g11990,At3g08680,At2g44760,At2g47360,At2g33400,At3g25860,At2g01210,At5g58300,At4g11660,At4g37250,At4g03390,At2g36570,At1g21500,At5g56040,At4g23740,At4g33660,At1g48480,At2g29900,At1g25320,At2g26730…	AT1G02405-TAIR-G,AT1G03170-TAIR-G,AT1G03760-TAIR-G,AT1G04080-TAIR-G,AT1G04660-TAIR-G,AT1G05200-TAIR-G,AT1G06400-TAIR-G,AT1G06840-TAIR-G,AT1G07410-TAIR-G,AT1G07650-TAIR-G,AT1G08700-TAIR-G,AT1G09070-TAIR-G,AT1G09970-TAIR-G,AT1G10620-TAIR-G,AT1G10850-TAIR-G,AT1G11040-TAIR-G,AT1G11070-TAIR-G,AT1G11800-TAIR-G,AT1G12040-TAIR-G,AT1G12810-TAIR-G,AT1G14390-TAIR-G,AT1G14685-TAIR-G,AT1G15130-TAIR-G,AT1G1582…	388258.93896E-6	6.88939E-3	4.70955E-2
GO:0007169	130	130	33	2829	1.15	97	28330	0.34	At2g45340,At3g56370,At3g28040,At3g49670,At1g75820,At3g17840,At5g43020,At2g41820,At5g14210,At5g67200,At1g12460,At1g28440,At3g08680,At2g01210,At5g58300,At4g37250,At4g03390,At2g36570,At5g56040,At4g23740,At1g48480,At1g25320,At2g26730,At1g53730,At1g27190,At4g36180,At1g72180,At2g24230,At2g01950,At5g67280,At5g65700,At2g16250,At5g10020	AT1G06840-TAIR-G,AT1G07650-TAIR-G,AT1G09970-TAIR-G,AT1G10850-TAIR-G,AT1G14390-TAIR-G,AT1G17750-TAIR-G,AT1G29750-TAIR-G,AT1G31420-TAIR-G,AT1G34110-TAIR-G,AT1G35710-TAIR-G,AT1G50610-TAIR-G,AT1G51830-TAIR-G,AT1G53420-TAIR-G,AT1G60630-TAIR-G,AT1G62950-TAIR-G,AT1G63430-TAIR-G,AT1G64210-TAIR-G,AT1G66830-TAIR-G,AT1G67510-TAIR-G,AT1G68400-TAIR-G,AT1G69990-TAIR-G,AT1G72300-TAIR-G,AT1G72460-TAIR-G,AT1G7308…	1.2257946045E0	4.76387E-8	1.98495E-6
GO:0006066	416	416	81	2781	2.83	335	28092	1.18	At5g24150,At1g72970,At3g18000,At4g27440,At4g26520,At5g52280,At5g24160,At1g12800,At1g12900,At1g03630,At2g29310,At2g26260,At4g15560,At4g26530,At2g29320,At3g02040,At3g04790,At1g66970,At4g04040,At2g29290,At5g50375,At1g43670,At1g20950,At5g24420,At1g63000,At5g62790,At3g02870,At1g53500,At5g16190,At5g60600,At1g69200,At4g27600,At4g39800,At3g54050,At1g47290,At3g52940,At5g13980,At5g58330,At1g06730,At3g15730…	AT1G01020-TAIR-G,AT1G01090-TAIR-G,AT1G01800-TAIR-G,AT1G04410-TAIR-G,AT1G06020-TAIR-G,AT1G06030-TAIR-G,AT1G07110-TAIR-G,AT1G07450-TAIR-G,AT1G09420-TAIR-G,AT1G09780-TAIR-G,AT1G10030-TAIR-G,AT1G10310-TAIR-G,AT1G11680-TAIR-G,AT1G11755-TAIR-G,AT1G12000-TAIR-G,AT1G12570-TAIR-G,AT1G12780-TAIR-G,AT1G13410-TAIR-G,AT1G13440-TAIR-G,AT1G13700-TAIR-G,AT1G14185-TAIR-G,AT1G14190-TAIR-G,AT1G14520-TAIR-G,AT1G1596…	892992.88589E-6	5.45941E-11	7.96165E-9
GO:0006694	91	91	18	2844	0.63	73	28354	0.26	At5g24150,At5g24160,At3g19820,At2g26260,At2g45400,At5g50375,At1g53500,At1g47290,At3g52940,At4g34650,At5g24155,At1g58440,At1g25460,At5g47770,At2g45310,At3g14790,At5g14700,At1g68540	AT1G02000-TAIR-G,AT1G09480-TAIR-G,AT1G09490-TAIR-G,AT1G09500-TAIR-G,AT1G09510-TAIR-G,AT1G10030-TAIR-G,AT1G11680-TAIR-G,AT1G12780-TAIR-G,AT1G15950-TAIR-G,AT1G20050-TAIR-G,AT1G20330-TAIR-G,AT1G30620-TAIR-G,AT1G50430-TAIR-G,AT1G51410-TAIR-G,AT1G61720-TAIR-G,AT1G63180-TAIR-G,AT1G64440-TAIR-G,AT1G66800-TAIR-G,AT1G76090-TAIR-G,AT1G76470-TAIR-G,AT1G76490-TAIR-G,AT1G78570-TAIR-G,AT1G80820-TAIR-G,AT2G0240…	899468.9185E-6	1.3543E-3	1.64586E-2
GO:0016125	35	35	10	2852	0.35	25	28402	0.09	At5g24150,At5g24160,At2g26260,At5g50375,At1g47290,At3g52940,At4g34650,At5g24155,At1g58440,At5g47770	AT1G01020-TAIR-G,AT1G10030-TAIR-G,AT1G11680-TAIR-G,AT1G20050-TAIR-G,AT1G20330-TAIR-G,AT1G50430-TAIR-G,AT1G76090-TAIR-G,AT1G76490-TAIR-G,AT2G17370-TAIR-G,AT2G22830-TAIR-G,AT2G29390-TAIR-G,AT2G43420-TAIR-G,AT3G02580-TAIR-G,AT3G02590-TAIR-G,AT4G01510-TAIR-G,AT4G11820-TAIR-G,AT4G12110-TAIR-G,AT4G14850-TAIR-G,AT4G17190-TAIR-G,AT4G22756-TAIR-G,AT4G34640-TAIR-G,AT4G37760-TAIR-G,AT5G13710-TAIR-G,AT5G2414…	1.3821483308E0	8.71709E-4	1.17351E-2
GO:0016126	32	32	10	2852	0.35	22	28405	0.08	At5g24150,At5g24160,At2g26260,At5g50375,At1g47290,At3g52940,At4g34650,At5g24155,At1g58440,At5g47770	AT1G10030-TAIR-G,AT1G11680-TAIR-G,AT1G20050-TAIR-G,AT1G20330-TAIR-G,AT1G50430-TAIR-G,AT1G76090-TAIR-G,AT1G76490-TAIR-G,AT2G17370-TAIR-G,AT2G22830-TAIR-G,AT2G29390-TAIR-G,AT2G43420-TAIR-G,AT3G02580-TAIR-G,AT3G02590-TAIR-G,AT4G11820-TAIR-G,AT4G12110-TAIR-G,AT4G17190-TAIR-G,AT4G22756-TAIR-G,AT4G34640-TAIR-G,AT4G37760-TAIR-G,AT5G13710-TAIR-G,AT5G24140-TAIR-G,AT5G27450-TAIR-G	1.5100873231E0	3.95051E-4	6.40129E-3
GO:0009725	911	911	106	2756	3.7	805	27622	2.83	At1g49010,At1g80080,At5g46570,At4g30610,At2g37640,At1g74670,At5g59310,At1g29490,At5g61420,At1g29440,At2g36830,At2g40670,At5g45820,At1g29450,At5g27780,At5g18060,At5g18020,At5g18050,At5g35220,At4g34790,At5g59320,At2g18300,At2g33380,At1g14920,At1g29420,At4g23600,At3g28860,At1g20450,At1g63000,At2g37630,At1g19350,At2g01760,At2g15970,At2g22670,At5g43700,At1g29510,At1g79460,At3g12500,At1g20930,At2g20880…	AT1G01060-TAIR-G,AT1G01250-TAIR-G,AT1G01560-TAIR-G,AT1G01720-TAIR-G,AT1G03430-TAIR-G,AT1G03445-TAIR-G,AT1G03800-TAIR-G,AT1G03850-TAIR-G,AT1G03880-TAIR-G,AT1G04100-TAIR-G,AT1G04250-TAIR-G,AT1G04310-TAIR-G,AT1G04370-TAIR-G,AT1G04550-TAIR-G,AT1G05180-TAIR-G,AT1G05510-TAIR-G,AT1G05630-TAIR-G,AT1G05710-TAIR-G,AT1G05850-TAIR-G,AT1G06160-TAIR-G,AT1G06180-TAIR-G,AT1G06390-TAIR-G,AT1G08720-TAIR-G,AT1G0953…	277429.0202E-6	6.03194E-3	4.33153E-2
GO:0009739	120	120	21	2841	0.73	99	28328	0.35	At1g49010,At2g37640,At1g74670,At5g61420,At2g36830,At1g14920,At2g37630,At1g79460,At1g66350,At4g25000,At3g05120,At5g66880,At5g15230,At1g08810,At3g46590,At3g16350,At5g27320,At2g04240,At1g67100,At2g01570,At5g50915	AT1G01060-TAIR-G,AT1G06180-TAIR-G,AT1G09530-TAIR-G,AT1G15550-TAIR-G,AT1G18570-TAIR-G,AT1G22640-TAIR-G,AT1G22690-TAIR-G,AT1G24590-TAIR-G,AT1G26960-TAIR-G,AT1G49950-TAIR-G,AT1G50420-TAIR-G,AT1G57560-TAIR-G,AT1G66340-TAIR-G,AT1G69530-TAIR-G,AT1G70000-TAIR-G,AT1G71030-TAIR-G,AT1G74430-TAIR-G,AT1G74650-TAIR-G,AT1G74660-TAIR-G,AT1G74840-TAIR-G,AT1G75750-TAIR-G,AT2G14900-TAIR-G,AT2G16720-TAIR-G,AT2G1842…	749097.19953E-6	2.82001E-3	2.67739E-2
GO:0006457	273	273	46	2816	1.61	227	28200	0.8	At1g74070,At1g22630,At4g09350,At4g39960,At5g55220,At3g13470,At1g36390,At1g56340,At3g12340,At3g62600,At3g47650,At4g24190,At1g73655,At5g42020,At5g45680,At3g01480,At5g28540,At5g03160,At2g30695,At5g20720,At2g43560,At4g13670,At4g26555,At1g24120,At2g47440,At5g06130,At3g10060,At3g01350,At5g35100,At5g53150,At2g22360,At5g53860,At2g15790,At5g07340,At3g08970,At5g13120,At3g60370,At3g44600,At5g13410,At5g49910…	AT1G01230-TAIR-G,AT1G01940-TAIR-G,AT1G02650-TAIR-G,AT1G03760-TAIR-G,AT1G08450-TAIR-G,AT1G08780-TAIR-G,AT1G09080-TAIR-G,AT1G09210-TAIR-G,AT1G09260-TAIR-G,AT1G11040-TAIR-G,AT1G11530-TAIR-G,AT1G11660-TAIR-G,AT1G14980-TAIR-G,AT1G16030-TAIR-G,AT1G16680-TAIR-G,AT1G18170-TAIR-G,AT1G18700-TAIR-G,AT1G20610-TAIR-G,AT1G20810-TAIR-G,AT1G21080-TAIR-G,AT1G23100-TAIR-G,AT1G24510-TAIR-G,AT1G26550-TAIR-G,AT1G2666…	707695.91866E-6	3.8165E-5	9.27623E-4
GO:0009767	38	38	17	2845	0.59	21	28406	0.07	At3g16250,At4g09650,At4g04640,At1g55370,At3g50820,At2g46820,At5g64040,At1g64770,At2g45770,At1g15980,At1g18730,At2g01590,At4g03280,At1g60600,At4g11960,At1g60950,At1g70760	AT1G26700-TAIR-G,AT1G42560-TAIR-G,AT1G55670-TAIR-G,AT2G05620-TAIR-G,AT2G30950-TAIR-G,AT3G15850-TAIR-G,AT4G04020-TAIR-G,AT4G22890-TAIR-G,AT4G24250-TAIR-G,AT4G30950-TAIR-G,AT4G33520-TAIR-G,AT5G49740-TAIR-G,AT5G57050-TAIR-G,AT5G66570-TAIR-G,ATCG00020-TAIR-G,ATCG00270-TAIR-G,ATCG00280-TAIR-G,ATCG00570-TAIR-G,ATCG00580-TAIR-G,ATCG00680-TAIR-G,ATCG00730-TAIR-G	2.0897282292E0	9.22743E-9	5.04625E-7
GO:0009773	14	14	11	2851	0.38	3	28424	0.01	At3g16250,At4g09650,At1g55370,At2g46820,At5g64040,At1g64770,At1g15980,At1g18730,At2g01590,At4g11960,At1g70760	AT1G55670-TAIR-G,AT2G05620-TAIR-G,AT4G22890-TAIR-G	3.5988470329E0	1.03266E-9	7.52983E-8
GO:0022900	204	204	34	2828	1.19	170	28257	0.6	At3g16250,At4g09650,At1g76100,At1g10960,At4g04640,At3g02730,At1g55370,At4g14890,At3g50820,At1g20020,At5g06690,At2g46820,At5g64040,At1g64770,At2g45770,At1g32550,At1g15980,At1g18730,At2g01590,At3g54900,At5g66190,At4g03280,At5g45040,At1g60600,At1g20340,At4g28730,At4g11960,At1g60950,At1g03680,At5g11930,At1g70760,At3g15360,At1g30510,At3g15840	AT1G03020-TAIR-G,AT1G03850-TAIR-G,AT1G06830-TAIR-G,AT1G08570-TAIR-G,AT1G15120-TAIR-G,AT1G19730-TAIR-G,AT1G22840-TAIR-G,AT1G26700-TAIR-G,AT1G28480-TAIR-G,AT1G32350-TAIR-G,AT1G36150-TAIR-G,AT1G36380-TAIR-G,AT1G42560-TAIR-G,AT1G45145-TAIR-G,AT1G49140-TAIR-G,AT1G50320-TAIR-G,AT1G50940-TAIR-G,AT1G51980-TAIR-G,AT1G55670-TAIR-G,AT1G64540-TAIR-G,AT1G72280-TAIR-G,AT1G77370-TAIR-G,AT1G79010-TAIR-G,AT2G0109…	692333.55404E-6	4.50059E-4	7.16003E-3
GO:0006779	62	62	22	2840	0.77	40	28387	0.14	At5g45930,At3g59400,At5g18660,At4g27440,At1g44446,At5g44190,At2g30390,At1g03630,At3g14930,At4g15560,At4g18480,At4g25080,At3g51820,At5g08280,At2g40490,At4g03205,At1g10670,At2g20570,At4g27430,At3g48730,At3g03710,At4g01690	AT1G03475-TAIR-G,AT1G08520-TAIR-G,AT1G09940-TAIR-G,AT1G20780-TAIR-G,AT1G44318-TAIR-G,AT1G44900-TAIR-G,AT1G50170-TAIR-G,AT1G58290-TAIR-G,AT1G63970-TAIR-G,AT1G69740-TAIR-G,AT1G74470-TAIR-G,AT1G78600-TAIR-G,AT2G05400-TAIR-G,AT2G14050-TAIR-G,AT2G20180-TAIR-G,AT2G25180-TAIR-G,AT2G26540-TAIR-G,AT2G31250-TAIR-G,AT2G44520-TAIR-G,AT3G02780-TAIR-G,AT3G09660-TAIR-G,AT3G14110-TAIR-G,AT3G16857-TAIR-G,AT3G2158…	1.704290241E0	1.19722E-8	5.51353E-7
GO:0015994	59	59	22	2840	0.77	37	28390	0.13	At5g45930,At3g59400,At5g18660,At4g27440,At1g44446,At5g44190,At1g03630,At3g14930,At4g15560,At4g18480,At4g25080,At3g51820,At1g19670,At5g08280,At2g40490,At1g10670,At2g20570,At4g27430,At3g48730,At1g08550,At3g03710,At4g01690	AT1G08520-TAIR-G,AT1G09940-TAIR-G,AT1G20780-TAIR-G,AT1G27320-TAIR-G,AT1G44900-TAIR-G,AT1G58290-TAIR-G,AT1G63970-TAIR-G,AT1G69740-TAIR-G,AT1G74470-TAIR-G,AT1G78600-TAIR-G,AT2G14050-TAIR-G,AT2G20180-TAIR-G,AT2G25180-TAIR-G,AT2G26540-TAIR-G,AT3G01910-TAIR-G,AT3G02780-TAIR-G,AT3G09660-TAIR-G,AT3G14110-TAIR-G,AT3G16857-TAIR-G,AT3G22690-TAIR-G,AT3G44880-TAIR-G,AT3G56940-TAIR-G,AT4G14690-TAIR-G,AT4G2292…	1.782357459E0	4.10008E-9	2.39172E-7
GO:0015995	46	46	20	2842	0.7	26	28401	0.09	At5g45930,At3g59400,At5g18660,At4g27440,At1g44446,At5g44190,At1g03630,At3g14930,At4g15560,At4g18480,At4g25080,At3g51820,At5g08280,At2g40490,At1g10670,At2g20570,At4g27430,At3g48730,At3g03710,At4g01690	AT1G08520-TAIR-G,AT1G09940-TAIR-G,AT1G20780-TAIR-G,AT1G44900-TAIR-G,AT1G58290-TAIR-G,AT1G63970-TAIR-G,AT1G69740-TAIR-G,AT1G74470-TAIR-G,AT1G78600-TAIR-G,AT2G14050-TAIR-G,AT2G20180-TAIR-G,AT2G25180-TAIR-G,AT2G26540-TAIR-G,AT3G02780-TAIR-G,AT3G09660-TAIR-G,AT3G14110-TAIR-G,AT3G16857-TAIR-G,AT3G22690-TAIR-G,AT3G56940-TAIR-G,AT4G14690-TAIR-G,AT4G31920-TAIR-G,AT5G13630-TAIR-G,AT5G16440-TAIR-G,AT5G5092…	2.0395520617E0	8.48138E-10	6.74655E-8
GO:0033014	67	67	24	2838	0.84	43	28384	0.15	At5g45930,At3g59400,At5g18660,At4g27440,At1g44446,At5g44190,At2g30390,At1g03630,At3g14930,At4g15560,At4g18480,At4g25080,At3g51820,At5g08280,At3g09150,At2g40490,At4g03205,At2g26550,At1g10670,At2g20570,At4g27430,At3g48730,At3g03710,At4g01690	AT1G03475-TAIR-G,AT1G08520-TAIR-G,AT1G09940-TAIR-G,AT1G10880-TAIR-G,AT1G20780-TAIR-G,AT1G44318-TAIR-G,AT1G44900-TAIR-G,AT1G50170-TAIR-G,AT1G58290-TAIR-G,AT1G62850-TAIR-G,AT1G63970-TAIR-G,AT1G69740-TAIR-G,AT1G74470-TAIR-G,AT1G78600-TAIR-G,AT2G05400-TAIR-G,AT2G14050-TAIR-G,AT2G20180-TAIR-G,AT2G25180-TAIR-G,AT2G26540-TAIR-G,AT2G26670-TAIR-G,AT2G31250-TAIR-G,AT2G44520-TAIR-G,AT3G02780-TAIR-G,AT3G0966…	1.719579742E0	2.1044E-9	1.40833E-7
GO:0006730	131	131	27	2835	0.94	104	28323	0.37	At3g52720,At5g26780,At5g11540,At2g28210,At3g23810,At2g27040,At1g50480,At5g49020,At1g57820,At1g72500,At5g41480,At5g39550,At5g64150,At4g09980,At3g20740,At1g23360,At3g04260,At3g48430,At3g44600,At3g13000,At5g13960,At4g13930,At3g49250,At3g10160,At1g62830,At5g11690,At2g16390	AT1G02500-TAIR-G,AT1G04870-TAIR-G,AT1G05830-TAIR-G,AT1G08065-TAIR-G,AT1G08080-TAIR-G,AT1G19340-TAIR-G,AT1G22020-TAIR-G,AT1G23780-TAIR-G,AT1G30550-TAIR-G,AT1G36370-TAIR-G,AT1G45231-TAIR-G,AT1G68890-TAIR-G,AT1G69770-TAIR-G,AT1G77300-TAIR-G,AT1G79730-TAIR-G,AT1G80740-TAIR-G,AT2G05260-TAIR-G,AT2G06210-TAIR-G,AT2G16370-TAIR-G,AT2G21550-TAIR-G,AT2G22475-TAIR-G,AT2G22740-TAIR-G,AT2G23380-TAIR-G,AT2G3165…	953078.2251E-6	4.77376E-5	1.05589E-3
GO:0000902	213	213	33	2829	1.15	180	28247	0.63	At3g18000,At2g28950,At4g17030,At2g37640,At3g19820,At1g63680,At2g03090,At1g75780,At2g35620,At3g29030,At4g28250,At4g23640,At5g63980,At5g55480,At4g22910,At4g12420,At2g19520,At3g08970,At1g68530,At3g48430,At3g13870,At5g05620,At3g61650,At3g27000,At2g06850,At1g30825,At3g54180,At1g70940,At1g12560,At2g20000,At4g27060,At5g19530,At1g22620	AT1G01510-TAIR-G,AT1G03060-TAIR-G,AT1G04450-TAIR-G,AT1G04950-TAIR-G,AT1G05570-TAIR-G,AT1G06490-TAIR-G,AT1G12040-TAIR-G,AT1G12840-TAIR-G,AT1G13180-TAIR-G,AT1G13980-TAIR-G,AT1G17060-TAIR-G,AT1G17920-TAIR-G,AT1G20090-TAIR-G,AT1G20190-TAIR-G,AT1G21170-TAIR-G,AT1G21210-TAIR-G,AT1G21270-TAIR-G,AT1G26770-TAIR-G,AT1G27380-TAIR-G,AT1G31420-TAIR-G,AT1G47870-TAIR-G,AT1G48020-TAIR-G,AT1G48380-TAIR-G,AT1G4924…	604614.67552E-6	1.92597E-3	2.13319E-2
GO:0008361	236	236	41	2821	1.43	195	28232	0.69	At3g18000,At2g28950,At4g17030,At2g37640,At3g19820,At2g03090,At1g75780,At2g35620,At3g28860,At4g29520,At1g10670,At3g54920,At3g29030,At4g28250,At4g23640,At2g20610,At5g55540,At5g63980,At4g22910,At4g12420,At2g19520,At3g08970,At1g68530,At3g48430,At3g13870,At5g05620,At3g46550,At3g61650,At1g70710,At3g27000,At2g06850,At5g60920,At3g54180,At1g70940,At1g12560,At2g20000,At4g27060,At2g36910,At5g19530,At1g49040…	AT1G01510-TAIR-G,AT1G03060-TAIR-G,AT1G04160-TAIR-G,AT1G04450-TAIR-G,AT1G04950-TAIR-G,AT1G05800-TAIR-G,AT1G05850-TAIR-G,AT1G10550-TAIR-G,AT1G12040-TAIR-G,AT1G12610-TAIR-G,AT1G12840-TAIR-G,AT1G13180-TAIR-G,AT1G13590-TAIR-G,AT1G13980-TAIR-G,AT1G17060-TAIR-G,AT1G17580-TAIR-G,AT1G20090-TAIR-G,AT1G20190-TAIR-G,AT1G20330-TAIR-G,AT1G21170-TAIR-G,AT1G21210-TAIR-G,AT1G21270-TAIR-G,AT1G26770-TAIR-G,AT1G2738…	743937.16249E-6	4.82693E-5	1.05589E-3
GO:0009653	481	481	73	2789	2.55	408	28019	1.44	At3g18000,At3g49670,At2g28950,At1g80080,At4g17030,At2g37640,At1g65470,At1g49430,At1g75820,At3g19820,At1g63680,At1g11130,At2g03090,At4g24190,At1g75780,At1g14350,At2g26330,At2g35620,At1g04020,At3g04630,At2g37630,At3g59420,At1g63700,At1g20930,At1g04110,At3g29030,At4g28250,At4g23640,At5g55540,At5g51060,At2g28550,At1g65060,At5g07180,At5g63980,At4g37750,At5g60690,At5g55480,At4g22910,At4g12420,At2g19520…	AT1G01280-TAIR-G,AT1G01510-TAIR-G,AT1G02050-TAIR-G,AT1G03060-TAIR-G,AT1G04160-TAIR-G,AT1G04450-TAIR-G,AT1G04950-TAIR-G,AT1G05180-TAIR-G,AT1G05570-TAIR-G,AT1G05850-TAIR-G,AT1G06490-TAIR-G,AT1G12040-TAIR-G,AT1G12840-TAIR-G,AT1G12980-TAIR-G,AT1G13180-TAIR-G,AT1G13870-TAIR-G,AT1G13980-TAIR-G,AT1G14400-TAIR-G,AT1G14830-TAIR-G,AT1G15750-TAIR-G,AT1G16060-TAIR-G,AT1G17060-TAIR-G,AT1G17920-TAIR-G,AT1G1880…	586392.00958E-6	1.23104E-5	3.07761E-4
GO:0009791	899	899	126	2736	4.4	773	27654	2.72	At3g18000,At3g49670,At1g80080,At1g49430,At3g04340,At3g54560,At5g44190,At5g23940,At4g21190,At5g37630,At3g27660,At3g06120,At3g20440,At4g29060,At5g57930,At1g11130,At2g43010,At1g12860,At5g53210,At1g21750,At1g14350,At5g26742,At3g18390,At1g03160,At2g25840,At4g04040,At1g08090,At1g75350,At1g14920,At2g26330,At2g42200,At3g08010,At5g22640,At3g28860,At1g67440,At3g16290,At5g63420,At1g10670,At2g31340,At3g59420…	AT1G01030-TAIR-G,AT1G01040-TAIR-G,AT1G01060-TAIR-G,AT1G01470-TAIR-G,AT1G02090-TAIR-G,AT1G02140-TAIR-G,AT1G02780-TAIR-G,AT1G03120-TAIR-G,AT1G03790-TAIR-G,AT1G03880-TAIR-G,AT1G04400-TAIR-G,AT1G04630-TAIR-G,AT1G04635-TAIR-G,AT1G04870-TAIR-G,AT1G05190-TAIR-G,AT1G06040-TAIR-G,AT1G06145-TAIR-G,AT1G06220-TAIR-G,AT1G07890-TAIR-G,AT1G08100-TAIR-G,AT1G08260-TAIR-G,AT1G08840-TAIR-G,AT1G08910-TAIR-G,AT1G0900…	499276.24157E-6	9.05149E-7	3.04617E-5
GO:0009826	158	158	27	2835	0.94	131	28296	0.46	At3g18000,At2g28950,At4g17030,At2g37640,At3g19820,At2g03090,At1g75780,At2g35620,At3g29030,At4g28250,At4g23640,At5g63980,At4g12420,At2g19520,At3g08970,At1g68530,At3g48430,At3g13870,At5g05620,At3g61650,At2g06850,At3g54180,At1g12560,At2g20000,At4g27060,At5g19530,At1g22620	AT1G01510-TAIR-G,AT1G04450-TAIR-G,AT1G04950-TAIR-G,AT1G12040-TAIR-G,AT1G12840-TAIR-G,AT1G13980-TAIR-G,AT1G17060-TAIR-G,AT1G20090-TAIR-G,AT1G20190-TAIR-G,AT1G21170-TAIR-G,AT1G21210-TAIR-G,AT1G21270-TAIR-G,AT1G26770-TAIR-G,AT1G27380-TAIR-G,AT1G31420-TAIR-G,AT1G48020-TAIR-G,AT1G49240-TAIR-G,AT1G54490-TAIR-G,AT1G62980-TAIR-G,AT1G65680-TAIR-G,AT1G69530-TAIR-G,AT1G69940-TAIR-G,AT1G70140-TAIR-G,AT1G7127…	721318.05753E-6	1.1255E-3	1.38706E-2
GO:0016049	229	229	38	2824	1.33	191	28236	0.67	At3g18000,At2g28950,At4g17030,At2g37640,At3g19820,At2g03090,At1g75780,At2g35620,At4g29520,At3g54920,At3g29030,At4g28250,At4g23640,At2g20610,At5g55540,At5g63980,At4g22910,At4g12420,At2g19520,At3g08970,At1g68530,At3g48430,At3g13870,At5g05620,At3g46550,At3g61650,At1g70710,At3g27000,At2g06850,At5g60920,At3g54180,At1g70940,At1g12560,At2g20000,At4g27060,At5g19530,At1g49040,At1g22620	AT1G01510-TAIR-G,AT1G03060-TAIR-G,AT1G04160-TAIR-G,AT1G04450-TAIR-G,AT1G04950-TAIR-G,AT1G05800-TAIR-G,AT1G05850-TAIR-G,AT1G10550-TAIR-G,AT1G12040-TAIR-G,AT1G12610-TAIR-G,AT1G12840-TAIR-G,AT1G13180-TAIR-G,AT1G13590-TAIR-G,AT1G13980-TAIR-G,AT1G17060-TAIR-G,AT1G17580-TAIR-G,AT1G20090-TAIR-G,AT1G20190-TAIR-G,AT1G20330-TAIR-G,AT1G21170-TAIR-G,AT1G21210-TAIR-G,AT1G21270-TAIR-G,AT1G26770-TAIR-G,AT1G2738…	687756.17158E-6	2.36566E-4	4.40415E-3
GO:0048589	203	203	32	2830	1.12	171	28256	0.6	At3g18000,At3g49670,At2g28950,At4g17030,At2g37640,At3g19820,At2g03090,At4g24190,At1g75780,At2g35620,At3g29030,At4g28250,At4g23640,At5g63980,At4g12420,At2g19520,At3g08970,At1g68530,At3g48430,At3g13870,At3g44600,At5g05620,At3g61650,At2g06850,At3g54180,At1g70940,At1g12560,At2g20000,At4g27060,At5g65700,At5g19530,At1g22620	AT1G01510-TAIR-G,AT1G04160-TAIR-G,AT1G04400-TAIR-G,AT1G04450-TAIR-G,AT1G04950-TAIR-G,AT1G12040-TAIR-G,AT1G12840-TAIR-G,AT1G13980-TAIR-G,AT1G17060-TAIR-G,AT1G20090-TAIR-G,AT1G20190-TAIR-G,AT1G21170-TAIR-G,AT1G21210-TAIR-G,AT1G21270-TAIR-G,AT1G26770-TAIR-G,AT1G27380-TAIR-G,AT1G31420-TAIR-G,AT1G48020-TAIR-G,AT1G49240-TAIR-G,AT1G52150-TAIR-G,AT1G54490-TAIR-G,AT1G62980-TAIR-G,AT1G65680-TAIR-G,AT1G6953…	625101.45906E-6	1.68285E-3	1.91233E-2
GO:0016051	284	284	55	2807	1.92	229	28198	0.81	At3g62410,At1g16410,At4g03070,At1g65860,At1g32060,At5g61420,At1g63680,At5g23010,At1g08650,At3g04790,At1g74090,At4g18270,At1g03310,At1g62540,At1g79500,At2g25450,At3g15350,At4g18240,At1g62560,At5g19220,At3g19710,At1g63000,At1g10670,At5g15050,At4g17770,At1g53500,At3g54050,At2g21590,At3g01180,At3g55800,At3g08840,At2g20610,At2g39930,At3g53920,At2g38650,At1g79820,At4g13770,At4g32410,At2g35840,At4g21750…	AT1G02000-TAIR-G,AT1G02730-TAIR-G,AT1G03520-TAIR-G,AT1G05570-TAIR-G,AT1G05610-TAIR-G,AT1G06490-TAIR-G,AT1G06780-TAIR-G,AT1G09350-TAIR-G,AT1G12140-TAIR-G,AT1G12780-TAIR-G,AT1G13250-TAIR-G,AT1G13440-TAIR-G,AT1G16400-TAIR-G,AT1G16980-TAIR-G,AT1G17000-TAIR-G,AT1G17890-TAIR-G,AT1G18570-TAIR-G,AT1G18590-TAIR-G,AT1G18890-TAIR-G,AT1G19300-TAIR-G,AT1G22210-TAIR-G,AT1G23870-TAIR-G,AT1G24100-TAIR-G,AT1G2417…	880745.93774E-6	7.62882E-8	2.99777E-6
GO:0019253	14	14	5	2857	0.17	9	28418	0.03	At3g62410,At1g32060,At3g04790,At3g54050,At3g55800	AT1G42970-TAIR-G,AT1G56190-TAIR-G,AT1G67090-TAIR-G,AT2G21170-TAIR-G,AT3G26650-TAIR-G,AT5G38410-TAIR-G,AT5G38420-TAIR-G,AT5G38430-TAIR-G,ATCG00490-TAIR-G	1.7094639591E0	6.3124E-3	4.41868E-2
GO:0019685	15	15	6	2856	0.21	9	28418	0.03	At3g62410,At1g32060,At3g04790,At3g54050,At3g55800,At3g53920	AT1G42970-TAIR-G,AT1G56190-TAIR-G,AT1G67090-TAIR-G,AT2G21170-TAIR-G,AT3G26650-TAIR-G,AT5G38410-TAIR-G,AT5G38420-TAIR-G,AT5G38430-TAIR-G,ATCG00490-TAIR-G	1.8921355946E0	1.40898E-3	1.66602E-2
GO:0005976	258	258	46	2816	1.61	212	28215	0.75	At4g03210,At2g43610,At1g64390,At1g63680,At1g08650,At3g23730,At2g36870,At1g11545,At4g18270,At1g03310,At1g79500,At4g18240,At5g19220,At1g63000,At1g10670,At1g53500,At2g40840,At3g12500,At2g32290,At4g37800,At2g21590,At3g01180,At3g55800,At3g08840,At1g68560,At5g36890,At5g17520,At2g39930,At2g43620,At5g55480,At5g65730,At4g32410,At5g64570,At2g32990,At1g78430,At4g00490,At1g70710,At5g36870,At2g06850,At1g16340…	AT1G02000-TAIR-G,AT1G02360-TAIR-G,AT1G02730-TAIR-G,AT1G02800-TAIR-G,AT1G05570-TAIR-G,AT1G05610-TAIR-G,AT1G05850-TAIR-G,AT1G06490-TAIR-G,AT1G10550-TAIR-G,AT1G10760-TAIR-G,AT1G12780-TAIR-G,AT1G14720-TAIR-G,AT1G17890-TAIR-G,AT1G18890-TAIR-G,AT1G19300-TAIR-G,AT1G22880-TAIR-G,AT1G23210-TAIR-G,AT1G24793-TAIR-G,AT1G24880-TAIR-G,AT1G25054-TAIR-G,AT1G25141-TAIR-G,AT1G25210-TAIR-G,AT1G26810-TAIR-G,AT1G2744…	776591.43494E-6	8.70734E-6	2.24086E-4
GO:0006073	134	134	23	2839	0.8	111	28316	0.39	At4g03210,At1g08650,At3g23730,At2g36870,At1g11545,At1g03310,At4g18240,At5g19220,At1g10670,At2g40840,At4g37800,At2g21590,At3g01180,At3g55800,At5g17520,At2g39930,At5g65730,At4g32410,At5g36870,At2g06850,At4g15210,At1g11720,At2g03220	AT1G02730-TAIR-G,AT1G05570-TAIR-G,AT1G05610-TAIR-G,AT1G06490-TAIR-G,AT1G10550-TAIR-G,AT1G10760-TAIR-G,AT1G14720-TAIR-G,AT1G18890-TAIR-G,AT1G27680-TAIR-G,AT1G32170-TAIR-G,AT1G32180-TAIR-G,AT1G32900-TAIR-G,AT1G35670-TAIR-G,AT1G55850-TAIR-G,AT1G64440-TAIR-G,AT1G65310-TAIR-G,AT1G67140-TAIR-G,AT1G69830-TAIR-G,AT1G71100-TAIR-G,AT1G75110-TAIR-G,AT1G76040-TAIR-G,AT2G01850-TAIR-G,AT2G13680-TAIR-G,AT2G1462…	725939.15304E-6	2.37257E-3	2.44235E-2
GO:0044262	518	518	88	2774	3.07	430	27997	1.51	At4g03210,At4g26520,At1g54040,At5g52280,At1g16410,At4g03070,At1g65860,At5g61420,At1g12800,At1g12900,At5g23010,At4g26530,At1g08650,At5g49460,At3g02040,At3g23730,At2g36870,At3g04790,At1g74090,At1g66970,At1g11545,At4g04040,At4g18270,At1g03310,At3g21720,At1g62540,At1g79500,At2g25450,At4g18240,At1g62560,At5g19220,At3g19710,At3g14210,At1g20950,At5g24420,At1g63000,At1g10670,At4g17770,At1g53500,At2g40840…	AT1G01090-TAIR-G,AT1G02000-TAIR-G,AT1G02730-TAIR-G,AT1G04410-TAIR-G,AT1G04580-TAIR-G,AT1G04920-TAIR-G,AT1G05170-TAIR-G,AT1G05570-TAIR-G,AT1G05610-TAIR-G,AT1G06490-TAIR-G,AT1G08280-TAIR-G,AT1G09780-TAIR-G,AT1G10550-TAIR-G,AT1G10760-TAIR-G,AT1G11755-TAIR-G,AT1G12000-TAIR-G,AT1G12140-TAIR-G,AT1G12780-TAIR-G,AT1G12990-TAIR-G,AT1G13410-TAIR-G,AT1G13440-TAIR-G,AT1G13700-TAIR-G,AT1G14720-TAIR-G,AT1G1596…	725358.64548E-6	1.01835E-8	5.12877E-7
GO:0009933	41	41	11	2851	0.38	30	28397	0.11	At3g49670,At1g65470,At1g75820,At4g24190,At1g04020,At1g20930,At5g55540,At5g60690,At3g44600,At5g65700,At5g46700	AT1G13870-TAIR-G,AT1G30490-TAIR-G,AT1G36160-TAIR-G,AT1G52150-TAIR-G,AT1G62360-TAIR-G,AT1G69120-TAIR-G,AT1G72560-TAIR-G,AT1G76420-TAIR-G,AT1G76540-TAIR-G,AT2G26170-TAIR-G,AT2G27250-TAIR-G,AT2G34710-TAIR-G,AT2G34780-TAIR-G,AT2G35350-TAIR-G,AT2G42620-TAIR-G,AT2G45190-TAIR-G,AT2G46920-TAIR-G,AT3G05840-TAIR-G,AT3G15170-TAIR-G,AT3G18730-TAIR-G,AT3G22780-TAIR-G,AT4G29040-TAIR-G,AT4G32880-TAIR-G,AT5G0607…	1.295311587E0	8.73159E-4	1.17351E-2
GO:0009934	18	18	7	2855	0.24	11	28416	0.04	At3g49670,At1g65470,At1g75820,At4g24190,At1g04020,At1g20930,At5g65700	AT1G62360-TAIR-G,AT1G76540-TAIR-G,AT2G26170-TAIR-G,AT2G27250-TAIR-G,AT2G42620-TAIR-G,AT2G46920-TAIR-G,AT3G18730-TAIR-G,AT3G22780-TAIR-G,AT5G06070-TAIR-G,AT5G19280-TAIR-G,AT5G40280-TAIR-G	1.8458954E0	6.82546E-4	9.47981E-3
GO:0030154	311	311	45	2817	1.57	266	28161	0.94	At3g49670,At1g65470,At1g75820,At5g63780,At1g11130,At1g12860,At1g14350,At3g44735,At1g63650,At4g14040,At4g04890,At5g51060,At5g10140,At1g66350,At4g37750,At5g60690,At5g55480,At2g33860,At4g22910,At2g19520,At4g21750,At3g08970,At3g13870,At5g43810,At5g05620,At5g07280,At4g28980,At1g55350,At3g61650,At3g27000,At1g30825,At1g02065,At2g33810,At1g70940,At2g26250,At1g05470,At3g44200,At2g20000,At1g22770,At5g65700…	AT1G03060-TAIR-G,AT1G04160-TAIR-G,AT1G04450-TAIR-G,AT1G04950-TAIR-G,AT1G05850-TAIR-G,AT1G06220-TAIR-G,AT1G06520-TAIR-G,AT1G08465-TAIR-G,AT1G12040-TAIR-G,AT1G13180-TAIR-G,AT1G13590-TAIR-G,AT1G13980-TAIR-G,AT1G17920-TAIR-G,AT1G18450-TAIR-G,AT1G18800-TAIR-G,AT1G19050-TAIR-G,AT1G20090-TAIR-G,AT1G20850-TAIR-G,AT1G21170-TAIR-G,AT1G24260-TAIR-G,AT1G24520-TAIR-G,AT1G27380-TAIR-G,AT1G30490-TAIR-G,AT1G3095…	525431.73412E-6	1.43479E-3	1.67392E-2
GO:0048507	111	111	19	2843	0.66	92	28335	0.32	At3g49670,At1g65470,At1g75820,At5g63780,At4g24190,At1g04020,At1g20930,At5g55540,At4g27760,At5g60690,At2g15790,At3g44600,At4g28980,At1g65380,At1g70940,At1g05470,At2g20000,At5g65700,At5g46700	AT1G04080-TAIR-G,AT1G04400-TAIR-G,AT1G12610-TAIR-G,AT1G13870-TAIR-G,AT1G15750-TAIR-G,AT1G19850-TAIR-G,AT1G20700-TAIR-G,AT1G23380-TAIR-G,AT1G30490-TAIR-G,AT1G36160-TAIR-G,AT1G52150-TAIR-G,AT1G56010-TAIR-G,AT1G62360-TAIR-G,AT1G63030-TAIR-G,AT1G69120-TAIR-G,AT1G69180-TAIR-G,AT1G70560-TAIR-G,AT1G71696-TAIR-G,AT1G72560-TAIR-G,AT1G75410-TAIR-G,AT1G76420-TAIR-G,AT1G76540-TAIR-G,AT1G80490-TAIR-G,AT2G0371…	721888.35907E-6	5.57859E-3	4.21275E-2
GO:0048513	619	619	78	2784	2.73	541	27886	1.9	At3g49670,At1g80080,At1g65470,At1g49430,At1g75820,At5g63780,At1g11130,At4g24190,At1g14350,At2g25840,At1g08090,At2g26330,At3g28860,At1g04020,At1g63650,At3g13960,At3g04630,At2g37630,At1g10670,At3g59420,At1g63700,At1g20930,At1g04110,At1g23080,At2g20610,At4g04890,At5g55540,At5g51060,At2g28550,At4g27760,At5g07180,At2g01420,At4g37750,At5g60690,At5g55480,At4g22910,At2g19520,At5g65510,At2g22840,At4g21750…	AT1G01030-TAIR-G,AT1G01510-TAIR-G,AT1G01950-TAIR-G,AT1G02730-TAIR-G,AT1G03060-TAIR-G,AT1G04080-TAIR-G,AT1G04160-TAIR-G,AT1G04400-TAIR-G,AT1G04550-TAIR-G,AT1G05180-TAIR-G,AT1G05630-TAIR-G,AT1G05850-TAIR-G,AT1G07490-TAIR-G,AT1G07630-TAIR-G,AT1G08100-TAIR-G,AT1G10130-TAIR-G,AT1G12040-TAIR-G,AT1G12610-TAIR-G,AT1G12820-TAIR-G,AT1G12980-TAIR-G,AT1G13180-TAIR-G,AT1G13245-TAIR-G,AT1G13260-TAIR-G,AT1G1329…	367525.57614E-6	2.40418E-3	2.44611E-2
GO:0009825	46	46	12	2850	0.42	34	28393	0.12	At2g28950,At2g37640,At2g03090,At3g54920,At3g29030,At5g55540,At3g46550,At1g70710,At3g27000,At5g60920,At1g12560,At1g49040	AT1G03060-TAIR-G,AT1G05850-TAIR-G,AT1G10550-TAIR-G,AT1G13180-TAIR-G,AT1G20190-TAIR-G,AT1G20330-TAIR-G,AT1G26770-TAIR-G,AT1G58250-TAIR-G,AT1G62980-TAIR-G,AT1G65680-TAIR-G,AT1G69490-TAIR-G,AT1G80350-TAIR-G,AT2G35110-TAIR-G,AT2G39700-TAIR-G,AT2G40610-TAIR-G,AT2G45110-TAIR-G,AT3G03220-TAIR-G,AT3G08550-TAIR-G,AT3G55500-TAIR-G,AT3G60570-TAIR-G,AT4G01630-TAIR-G,AT4G01710-TAIR-G,AT4G18710-TAIR-G,AT4G3821…	1.2573697668E0	6.79427E-4	9.47981E-3
GO:0009081	34	34	9	2853	0.31	25	28402	0.09	At5g14200,At1g50110,At2g43100,At3g19710,At3g58990,At1g31180,At3g25530,At1g10060,At4g34030	AT1G03090-TAIR-G,AT1G10070-TAIR-G,AT1G18270-TAIR-G,AT1G18500-TAIR-G,AT1G50090-TAIR-G,AT1G74040-TAIR-G,AT1G80555-TAIR-G,AT1G80560-TAIR-G,AT2G14170-TAIR-G,AT2G26800-TAIR-G,AT2G31810-TAIR-G,AT2G43090-TAIR-G,AT3G10050-TAIR-G,AT3G23940-TAIR-G,AT3G48560-TAIR-G,AT3G49680-TAIR-G,AT3G58610-TAIR-G,AT4G13430-TAIR-G,AT4G20930-TAIR-G,AT5G16290-TAIR-G,AT5G21060-TAIR-G,AT5G23020-TAIR-G,AT5G43430-TAIR-G,AT5G6578…	1.2764372455E0	2.80326E-3	2.67739E-2
GO:0010103	15	15	10	2852	0.35	5	28422	0.02	At1g80080,At1g14350,At2g26330,At1g63700,At1g04110,At5g07180,At5g55480,At5g05620,At3g61650,At3g54180	AT2G02820-TAIR-G,AT3G24140-TAIR-G,AT3G63440-TAIR-G,AT4G26690-TAIR-G,AT5G62230-TAIR-G	2.9922901712E0	7.87984E-8	2.99777E-6
GO:0010374	24	24	14	2848	0.49	10	28417	0.04	At1g80080,At3g06120,At1g12860,At5g53210,At1g14350,At2g26330,At1g63700,At1g04110,At5g07180,At5g55480,At5g05620,At3g61650,At3g54180,At1g49040	AT2G02820-TAIR-G,AT2G18790-TAIR-G,AT3G24140-TAIR-G,AT3G26744-TAIR-G,AT3G57230-TAIR-G,AT3G63440-TAIR-G,AT4G26690-TAIR-G,AT5G10440-TAIR-G,AT5G62230-TAIR-G,AT5G65420-TAIR-G	2.6368428007E0	2.25333E-9	1.40833E-7
GO:0009657	88	88	33	2829	1.15	55	28372	0.19	At2g20890,At5g44190,At1g63680,At1g21600,At1g09340,At3g25690,At5g35220,At1g03160,At3g08010,At4g25910,At5g12130,At3g45780,At2g45770,At1g75100,At4g31780,At3g17040,At2g34640,At1g62750,At2g20570,At3g24590,At2g39140,At1g42550,At5g36170,At5g38150,At3g19720,At1g74850,At2g04270,At2g07050,At5g17790,At5g23120,At2g28800,At2g48120,At1g11870	AT1G06820-TAIR-G,AT1G06950-TAIR-G,AT1G11750-TAIR-G,AT1G12410-TAIR-G,AT1G24490-TAIR-G,AT1G31480-TAIR-G,AT1G32500-TAIR-G,AT1G58200-TAIR-G,AT1G65360-TAIR-G,AT1G66480-TAIR-G,AT1G69390-TAIR-G,AT1G75010-TAIR-G,AT1G78600-TAIR-G,AT2G01110-TAIR-G,AT2G21280-TAIR-G,AT2G26300-TAIR-G,AT2G26890-TAIR-G,AT2G28000-TAIR-G,AT2G30950-TAIR-G,AT2G31270-TAIR-G,AT2G31690-TAIR-G,AT2G33150-TAIR-G,AT2G33430-TAIR-G,AT2G3625…	1.7946538273E0	4.81383E-13	1.05303E-10
GO:0010027	17	17	9	2853	0.31	8	28419	0.03	At2g20890,At5g35220,At1g03160,At5g12130,At2g45770,At4g31780,At3g24590,At2g07050,At2g28800	AT1G32500-TAIR-G,AT2G01110-TAIR-G,AT2G26300-TAIR-G,AT2G30950-TAIR-G,AT2G31690-TAIR-G,AT3G10670-TAIR-G,AT3G22690-TAIR-G,AT3G47450-TAIR-G	2.416469899E0	5.44133E-6	1.48786E-4
GO:0010207	9	9	4	2858	0.14	5	28422	0.02	At2g20890,At3g50820,At5g35220,At3g60370	AT1G02910-TAIR-G,AT1G79040-TAIR-G,AT3G22690-TAIR-G,AT5G51545-TAIR-G,AT5G66570-TAIR-G	2.0738978623E0	6.03939E-3	4.33153E-2
GO:0045036	21	21	8	2854	0.28	13	28414	0.05	At2g20890,At5g57180,At2g47450,At5g03940,At2g45770,At2g15290,At5g52440,At2g28800	AT1G02280-TAIR-G,AT1G06950-TAIR-G,AT2G16640-TAIR-G,AT2G28900-TAIR-G,AT3G16620-TAIR-G,AT3G46740-TAIR-G,AT3G48870-TAIR-G,AT4G02510-TAIR-G,AT4G09080-TAIR-G,AT4G35450-TAIR-G,AT5G05000-TAIR-G,AT5G16620-TAIR-G,AT5G50920-TAIR-G	1.8126526466E0	3.31725E-4	5.69136E-3
GO:0006808	28	28	8	2854	0.28	20	28407	0.07	At5g18660,At1g14920,At1g16720,At4g35250,At4g18810,At1g75280,At4g13660,At3g18890	AT1G09490-TAIR-G,AT1G09510-TAIR-G,AT1G19540-TAIR-G,AT1G32100-TAIR-G,AT1G55180-TAIR-G,AT1G75260-TAIR-G,AT1G75290-TAIR-G,AT1G75300-TAIR-G,AT2G20360-TAIR-G,AT2G34460-TAIR-G,AT3G49640-TAIR-G,AT3G63510-TAIR-G,AT4G01900-TAIR-G,AT4G33360-TAIR-G,AT4G34540-TAIR-G,AT4G39230-TAIR-G,AT5G15910-TAIR-G,AT5G19440-TAIR-G,AT5G47970-TAIR-G,AT5G67220-TAIR-G	1.3816233427E0	2.83637E-3	2.67739E-2
GO:0006725	453	453	62	2800	2.17	391	28036	1.38	At4g27440,At2g29630,At2g35500,At1g03630,At2g29310,At3g20440,At4g15560,At2g22990,At2g29320,At1g53520,At1g03160,At2g45400,At2g23560,At2g29290,At3g18680,At1g30530,At2g27820,At3g44300,At5g51110,At1g50480,At2g24580,At5g08640,At2g20610,At5g41480,At2g12200,At4g22930,At3g26900,At4g27430,At1g65060,At1g11790,At1g64590,At1g07440,At4g16330,At2g12280,At1g12050,At2g47140,At4g20760,At5g49810,At4g13660,At1g67730…	AT1G01290-TAIR-G,AT1G01800-TAIR-G,AT1G02050-TAIR-G,AT1G02500-TAIR-G,AT1G02860-TAIR-G,AT1G02880-TAIR-G,AT1G04220-TAIR-G,AT1G05560-TAIR-G,AT1G05850-TAIR-G,AT1G06570-TAIR-G,AT1G07450-TAIR-G,AT1G07780-TAIR-G,AT1G08250-TAIR-G,AT1G09480-TAIR-G,AT1G09490-TAIR-G,AT1G09500-TAIR-G,AT1G09510-TAIR-G,AT1G09530-TAIR-G,AT1G10170-TAIR-G,AT1G10310-TAIR-G,AT1G12840-TAIR-G,AT1G12910-TAIR-G,AT1G15710-TAIR-G,AT1G1595…	462296.80652E-6	9.11983E-4	1.17351E-2
GO:0006790	175	175	39	2823	1.36	136	28291	0.48	At2g29630,At1g54040,At1g16410,At4g03070,At1g65860,At5g61420,At5g23010,At4g15560,At3g22740,At3g59970,At1g74090,At1g03160,At4g33030,At1g62540,At5g51690,At2g25450,At1g62560,At3g04940,At4g35640,At3g19710,At4g39120,At3g14210,At3g02870,At1g62180,At5g08410,At2g20610,At2g43360,At5g28030,At5g63980,At5g58550,At4g14680,At4g13770,At1g31230,At5g28020,At1g31190,At5g49810,At5g08415,At3g57050,At1g19920	AT1G01480-TAIR-G,AT1G02500-TAIR-G,AT1G02880-TAIR-G,AT1G04580-TAIR-G,AT1G04640-TAIR-G,AT1G05010-TAIR-G,AT1G08490-TAIR-G,AT1G12140-TAIR-G,AT1G14810-TAIR-G,AT1G16400-TAIR-G,AT1G18570-TAIR-G,AT1G18590-TAIR-G,AT1G22940-TAIR-G,AT1G24100-TAIR-G,AT1G33320-TAIR-G,AT1G47600-TAIR-G,AT1G49820-TAIR-G,AT1G55880-TAIR-G,AT1G55920-TAIR-G,AT1G59870-TAIR-G,AT1G62380-TAIR-G,AT1G62570-TAIR-G,AT1G62960-TAIR-G,AT1G6466…	1.055650344E0	1.37036E-7	4.9961E-6
GO:0007017	128	128	40	2822	1.4	88	28339	0.31	At5g12250,At1g20010,At4g21270,At3g10310,At2g29550,At3g45850,At5g55230,At2g28620,At1g75780,At5g65460,At3g44050,At5g62700,At4g14330,At1g03780,At5g62690,At5g27550,At3g16060,At5g23910,At2g47500,At5g60930,At3g49650,At3g19050,At5g06680,At3g20150,At3g43610,At5g23860,At2g36200,At5g47820,At5g05620,At3g61650,At5g10470,At2g21380,At2g37420,At5g17410,At4g27180,At3g44200,At1g21730,At4g15930,At3g50240,At5g27950	AT1G01510-TAIR-G,AT1G01950-TAIR-G,AT1G04820-TAIR-G,AT1G09170-TAIR-G,AT1G12430-TAIR-G,AT1G13980-TAIR-G,AT1G17580-TAIR-G,AT1G18370-TAIR-G,AT1G18410-TAIR-G,AT1G18550-TAIR-G,AT1G20060-TAIR-G,AT1G20090-TAIR-G,AT1G20570-TAIR-G,AT1G23220-TAIR-G,AT1G29990-TAIR-G,AT1G37010-TAIR-G,AT1G50010-TAIR-G,AT1G52240-TAIR-G,AT1G55550-TAIR-G,AT1G59540-TAIR-G,AT1G63640-TAIR-G,AT1G64740-TAIR-G,AT1G72250-TAIR-G,AT1G7386…	1.518335734E0	1.69842E-12	2.97223E-10
GO:0007018	81	81	33	2829	1.15	48	28379	0.17	At5g12250,At1g20010,At4g21270,At3g10310,At2g29550,At3g45850,At2g28620,At1g75780,At5g65460,At3g44050,At5g62700,At4g14330,At5g62690,At5g27550,At3g16060,At5g23910,At2g47500,At5g60930,At3g49650,At3g19050,At3g20150,At5g23860,At2g36200,At5g47820,At5g05620,At3g61650,At5g10470,At2g21380,At2g37420,At4g27180,At1g21730,At3g50240,At5g27950	AT1G01950-TAIR-G,AT1G04820-TAIR-G,AT1G09170-TAIR-G,AT1G12430-TAIR-G,AT1G17580-TAIR-G,AT1G18370-TAIR-G,AT1G18410-TAIR-G,AT1G18550-TAIR-G,AT1G20060-TAIR-G,AT1G50010-TAIR-G,AT1G55550-TAIR-G,AT1G59540-TAIR-G,AT1G63640-TAIR-G,AT1G64740-TAIR-G,AT1G72250-TAIR-G,AT1G73860-TAIR-G,AT2G21300-TAIR-G,AT2G22610-TAIR-G,AT2G34100-TAIR-G,AT3G10180-TAIR-G,AT3G12020-TAIR-G,AT3G16630-TAIR-G,AT3G17360-TAIR-G,AT3G2367…	1.9310326933E0	2.92235E-14	8.52352E-12
GO:0051258	47	47	13	2849	0.45	34	28393	0.12	At5g12250,At1g20010,At2g29550,At5g55230,At1g75780,At5g62700,At5g62690,At3g52750,At5g23860,At5g05620,At2g29890,At3g61650,At1g30825	AT1G04820-TAIR-G,AT1G13180-TAIR-G,AT1G24150-TAIR-G,AT1G50010-TAIR-G,AT1G60430-TAIR-G,AT1G64740-TAIR-G,AT1G71790-TAIR-G,AT1G75010-TAIR-G,AT2G22640-TAIR-G,AT2G30910-TAIR-G,AT2G31300-TAIR-G,AT2G33385-TAIR-G,AT2G36250-TAIR-G,AT2G38720-TAIR-G,AT2G41740-TAIR-G,AT3G05520-TAIR-G,AT3G51300-TAIR-G,AT3G57410-TAIR-G,AT4G01710-TAIR-G,AT4G13510-TAIR-G,AT4G14147-TAIR-G,AT4G14960-TAIR-G,AT4G20890-TAIR-G,AT4G3016…	1.3377634132E0	2.1899E-4	4.16557E-3
GO:0016052	228	228	39	2823	1.36	189	28238	0.66	At4g26520,At1g54040,At1g12800,At2g43610,At1g12900,At1g64390,At4g26530,At3g04790,At4g04040,At3g14210,At1g20950,At5g24420,At2g40840,At3g12500,At2g32290,At5g58330,At1g68560,At5g36890,At2g21330,At5g17520,At2g43620,At1g79820,At1g71180,At3g25530,At5g64570,At2g32990,At4g21750,At4g00490,At3g07690,At5g40610,At1g70710,At1g17650,At1g19940,At3g49360,At3g15020,At4g15210,At2g41540,At1g22170,At3g19280	AT1G01090-TAIR-G,AT1G02360-TAIR-G,AT1G02800-TAIR-G,AT1G04410-TAIR-G,AT1G05850-TAIR-G,AT1G09780-TAIR-G,AT1G10760-TAIR-G,AT1G12000-TAIR-G,AT1G13410-TAIR-G,AT1G13440-TAIR-G,AT1G13700-TAIR-G,AT1G15960-TAIR-G,AT1G16300-TAIR-G,AT1G18270-TAIR-G,AT1G22750-TAIR-G,AT1G22880-TAIR-G,AT1G23210-TAIR-G,AT1G24180-TAIR-G,AT1G24280-TAIR-G,AT1G30560-TAIR-G,AT1G32440-TAIR-G,AT1G42970-TAIR-G,AT1G47840-TAIR-G,AT1G4893…	724683.07039E-6	1.02585E-4	2.1893E-3
GO:0019318	193	193	34	2828	1.19	159	28268	0.56	At4g26520,At5g52280,At1g12800,At1g12900,At4g26530,At3g04790,At4g04040,At1g43670,At1g20950,At5g24420,At1g63000,At1g53500,At5g16190,At3g54050,At5g13980,At5g58330,At2g21330,At5g14500,At1g79820,At1g71180,At3g25530,At5g66530,At4g21750,At5g57330,At2g28100,At3g61610,At1g17650,At3g26720,At3g49360,At3g15020,At2g45790,At3g14790,At1g22170,At3g19280	AT1G01090-TAIR-G,AT1G04410-TAIR-G,AT1G07110-TAIR-G,AT1G09420-TAIR-G,AT1G09780-TAIR-G,AT1G12000-TAIR-G,AT1G12780-TAIR-G,AT1G13410-TAIR-G,AT1G13440-TAIR-G,AT1G13700-TAIR-G,AT1G15960-TAIR-G,AT1G16300-TAIR-G,AT1G17890-TAIR-G,AT1G18270-TAIR-G,AT1G22750-TAIR-G,AT1G23190-TAIR-G,AT1G23480-TAIR-G,AT1G24070-TAIR-G,AT1G24180-TAIR-G,AT1G24280-TAIR-G,AT1G30560-TAIR-G,AT1G30620-TAIR-G,AT1G32440-TAIR-G,AT1G4297…	759616.99719E-6	1.54816E-4	3.07873E-3
GO:0019748	439	439	59	2803	2.06	380	28047	1.34	At4g26520,At1g54040,At5g57030,At1g16410,At4g03070,At1g65860,At5g61420,At5g23010,At4g15560,At2g22990,At1g78970,At3g03190,At5g09640,At1g53520,At3g04790,At1g74090,At5g17230,At2g45400,At1g62540,At2g25450,At1g62560,At1g67080,At1g30530,At3g19710,At3g14210,At5g24420,At1g10670,At1g79460,At5g60600,At5g08640,At2g20610,At2g21330,At4g27430,At1g65060,At4g13280,At1g71180,At4g16330,At4g13770,At3g51420,At3g53130…	AT1G02050-TAIR-G,AT1G02400-TAIR-G,AT1G02920-TAIR-G,AT1G02930-TAIR-G,AT1G02940-TAIR-G,AT1G02950-TAIR-G,AT1G03980-TAIR-G,AT1G04220-TAIR-G,AT1G04580-TAIR-G,AT1G05160-TAIR-G,AT1G05850-TAIR-G,AT1G06570-TAIR-G,AT1G06820-TAIR-G,AT1G09480-TAIR-G,AT1G09490-TAIR-G,AT1G09500-TAIR-G,AT1G09510-TAIR-G,AT1G09530-TAIR-G,AT1G10360-TAIR-G,AT1G10370-TAIR-G,AT1G12140-TAIR-G,AT1G12840-TAIR-G,AT1G12910-TAIR-G,AT1G1370…	440557.59338E-6	1.83463E-3	2.05808E-2
GO:0019760	46	46	14	2848	0.49	32	28395	0.11	At1g54040,At1g16410,At4g03070,At1g65860,At5g61420,At5g23010,At1g74090,At1g62540,At2g25450,At1g62560,At3g19710,At3g14210,At2g20610,At4g13770	AT1G04580-TAIR-G,AT1G12140-TAIR-G,AT1G16400-TAIR-G,AT1G18570-TAIR-G,AT1G18590-TAIR-G,AT1G24100-TAIR-G,AT1G47600-TAIR-G,AT1G59870-TAIR-G,AT1G62570-TAIR-G,AT1G65880-TAIR-G,AT1G74100-TAIR-G,AT2G14750-TAIR-G,AT2G22330-TAIR-G,AT2G33070-TAIR-G,AT2G44490-TAIR-G,AT3G09710-TAIR-G,AT3G16390-TAIR-G,AT3G16400-TAIR-G,AT3G16410-TAIR-G,AT3G44320-TAIR-G,AT4G23100-TAIR-G,AT4G31500-TAIR-G,AT4G39940-TAIR-G,AT5G0526…	1.4729175066E0	3.97686E-5	9.40473E-4
GO:0045454	144	144	23	2839	0.8	121	28306	0.43	At1g76080,At3g02730,At3g26060,At1g21750,At5g06690,At3g58620,At5g06290,At1g77510,At1g62180,At1g04980,At3g54900,At3g06730,At1g21350,At4g28730,At1g03680,At5g11930,At3g11630,At1g50950,At4g27080,At2g41680,At3g15360,At5g03870,At1g53300	AT1G03020-TAIR-G,AT1G03850-TAIR-G,AT1G06830-TAIR-G,AT1G07700-TAIR-G,AT1G07960-TAIR-G,AT1G08570-TAIR-G,AT1G11530-TAIR-G,AT1G15020-TAIR-G,AT1G19730-TAIR-G,AT1G28480-TAIR-G,AT1G31020-TAIR-G,AT1G32760-TAIR-G,AT1G34780-TAIR-G,AT1G35620-TAIR-G,AT1G43560-TAIR-G,AT1G45145-TAIR-G,AT1G48030-TAIR-G,AT1G48070-TAIR-G,AT1G48130-TAIR-G,AT1G50320-TAIR-G,AT1G52260-TAIR-G,AT1G52990-TAIR-G,AT1G56500-TAIR-G,AT1G5973…	639325.58915E-6	5.94469E-3	4.33153E-2
GO:0007010	125	125	24	2838	0.84	101	28326	0.36	At4g21270,At5g55230,At3g57890,At1g03780,At3g05470,At3g25500,At3g07540,At3g12110,At1g14840,At5g06680,At3g43610,At3g46520,At1g29170,At3g05330,At3g13870,At5g05620,At2g29890,At5g11930,At3g61650,At3g27000,At1g30825,At5g17410,At2g43800,At1g22620	AT1G01510-TAIR-G,AT1G03982-TAIR-G,AT1G04450-TAIR-G,AT1G13180-TAIR-G,AT1G20090-TAIR-G,AT1G20570-TAIR-G,AT1G24150-TAIR-G,AT1G24764-TAIR-G,AT1G29990-TAIR-G,AT1G31810-TAIR-G,AT1G37010-TAIR-G,AT1G59910-TAIR-G,AT1G60430-TAIR-G,AT1G68060-TAIR-G,AT1G70140-TAIR-G,AT1G71790-TAIR-G,AT1G80245-TAIR-G,AT1G80260-TAIR-G,AT1G80350-TAIR-G,AT2G01750-TAIR-G,AT2G18390-TAIR-G,AT2G19760-TAIR-G,AT2G19770-TAIR-G,AT2G2264…	863613.84556E-6	3.76743E-4	6.30086E-3
GO:0006334	92	100	19	2843	0.66	73	28354	0.26	At1g65470,At3g54560,At5g65360,At3g27360,At5g10400,At1g09200,At5g56120,At1g11700,At5g59870,At1g51060,At5g34860,At5g22880,At4g27230,At5g27670,At5g62750,At4g23750,At2g28720,At5g59970,At5g02560	AT1G01370-TAIR-G,AT1G04810-TAIR-G,AT1G06760-TAIR-G,AT1G07790-TAIR-G,AT1G08170-TAIR-G,AT1G08880-TAIR-G,AT1G09176-TAIR-G,AT1G11400-TAIR-G,AT1G13370-TAIR-G,AT1G13730-TAIR-G,AT1G14900-TAIR-G,AT1G17520-TAIR-G,AT1G18800-TAIR-G,AT1G19890-TAIR-G,AT1G19960-TAIR-G,AT1G42960-TAIR-G,AT1G48620-TAIR-G,AT1G49950-TAIR-G,AT1G52740-TAIR-G,AT1G54230-TAIR-G,AT1G54240-TAIR-G,AT1G54260-TAIR-G,AT1G54690-TAIR-G,AT1G6903…	953887.81904E-6	5.81578E-4	8.85031E-3
GO:0008544	111	111	19	2843	0.66	92	28335	0.32	At1g65470,At1g11130,At1g14350,At1g63650,At4g04890,At5g51060,At5g55480,At4g22910,At2g19520,At4g21750,At3g13870,At5g05620,At3g61650,At3g27000,At1g30825,At1g70940,At2g26250,At3g44200,At5g03280	AT1G03060-TAIR-G,AT1G04160-TAIR-G,AT1G05850-TAIR-G,AT1G12040-TAIR-G,AT1G13180-TAIR-G,AT1G13980-TAIR-G,AT1G17920-TAIR-G,AT1G48380-TAIR-G,AT1G49240-TAIR-G,AT1G64440-TAIR-G,AT1G67490-TAIR-G,AT1G73360-TAIR-G,AT1G74380-TAIR-G,AT1G79840-TAIR-G,AT1G80350-TAIR-G,AT2G02480-TAIR-G,AT2G02820-TAIR-G,AT2G03720-TAIR-G,AT2G22475-TAIR-G,AT2G22640-TAIR-G,AT2G26420-TAIR-G,AT2G26650-TAIR-G,AT2G30432-TAIR-G,AT2G3465…	721888.35907E-6	5.57859E-3	4.21275E-2
GO:0009913	109	109	19	2843	0.66	90	28337	0.32	At1g65470,At1g11130,At1g14350,At1g63650,At4g04890,At5g51060,At5g55480,At4g22910,At2g19520,At4g21750,At3g13870,At5g05620,At3g61650,At3g27000,At1g30825,At1g70940,At2g26250,At3g44200,At5g03280	AT1G03060-TAIR-G,AT1G04160-TAIR-G,AT1G05850-TAIR-G,AT1G12040-TAIR-G,AT1G13180-TAIR-G,AT1G13980-TAIR-G,AT1G17920-TAIR-G,AT1G48380-TAIR-G,AT1G49240-TAIR-G,AT1G64440-TAIR-G,AT1G67490-TAIR-G,AT1G73360-TAIR-G,AT1G74380-TAIR-G,AT1G79840-TAIR-G,AT1G80350-TAIR-G,AT2G02480-TAIR-G,AT2G02820-TAIR-G,AT2G03720-TAIR-G,AT2G22475-TAIR-G,AT2G22640-TAIR-G,AT2G26420-TAIR-G,AT2G26650-TAIR-G,AT2G30432-TAIR-G,AT2G3465…	743937.84738E-6	4.55649E-3	3.72611E-2
GO:0051276	299	307	45	2817	1.57	254	28173	0.89	At1g65470,At3g54560,At5g65360,At2g25880,At2g47450,At5g37630,At2g37100,At3g27360,At5g10400,At1g09200,At5g56120,At2g27040,At1g11700,At5g59870,At1g51060,At3g57060,At1g10930,At4g33470,At1g14410,At5g34860,At5g49020,At1g57820,At5g22880,At4g27230,At5g27670,At2g19520,At3g20740,At5g62750,At4g23750,At2g28720,At3g48430,At5g59970,At3g44600,At1g55250,At2g05210,At5g13960,At5g40820,At5g02560,At1g04050,At5g08430…	AT1G01370-TAIR-G,AT1G02740-TAIR-G,AT1G04400-TAIR-G,AT1G04810-TAIR-G,AT1G05830-TAIR-G,AT1G06760-TAIR-G,AT1G07130-TAIR-G,AT1G07790-TAIR-G,AT1G08170-TAIR-G,AT1G08460-TAIR-G,AT1G08880-TAIR-G,AT1G09176-TAIR-G,AT1G11400-TAIR-G,AT1G13370-TAIR-G,AT1G13730-TAIR-G,AT1G14400-TAIR-G,AT1G14900-TAIR-G,AT1G16710-TAIR-G,AT1G16970-TAIR-G,AT1G17520-TAIR-G,AT1G17770-TAIR-G,AT1G18450-TAIR-G,AT1G18800-TAIR-G,AT1G1989…	572019.80635E-6	6.30304E-4	9.19193E-3
GO:0006721	102	102	18	2844	0.63	84	28343	0.3	At5g57030,At4g15560,At1g78970,At5g17230,At1g67080,At1g10670,At1g79460,At5g60600,At4g13280,At3g53130,At2g07050,At1g31800,At1g08550,At3g03710,At2g26930,At2g04240,At2g48120,At4g36810	AT1G02400-TAIR-G,AT1G04580-TAIR-G,AT1G05160-TAIR-G,AT1G06570-TAIR-G,AT1G06820-TAIR-G,AT1G15550-TAIR-G,AT1G16540-TAIR-G,AT1G20780-TAIR-G,AT1G30040-TAIR-G,AT1G30100-TAIR-G,AT1G44090-TAIR-G,AT1G47990-TAIR-G,AT1G49530-TAIR-G,AT1G50960-TAIR-G,AT1G52340-TAIR-G,AT1G60980-TAIR-G,AT1G61120-TAIR-G,AT1G63970-TAIR-G,AT1G66960-TAIR-G,AT1G77300-TAIR-G,AT1G78390-TAIR-G,AT1G78440-TAIR-G,AT1G78500-TAIR-G,AT1G7896…	758723.53322E-6	4.96006E-3	3.9817E-2
GO:0008299	118	118	20	2842	0.7	98	28329	0.34	At5g57030,At4g15560,At1g78970,At5g17230,At1g67080,At5g62790,At1g10670,At1g79460,At5g60600,At4g13280,At2g02500,At3g53130,At2g07050,At1g31800,At3g03710,At2g26930,At5g47770,At2g48120,At5g48230,At4g36810	AT1G04580-TAIR-G,AT1G05160-TAIR-G,AT1G06570-TAIR-G,AT1G06820-TAIR-G,AT1G11755-TAIR-G,AT1G15550-TAIR-G,AT1G16540-TAIR-G,AT1G17050-TAIR-G,AT1G20780-TAIR-G,AT1G30100-TAIR-G,AT1G44090-TAIR-G,AT1G49530-TAIR-G,AT1G50960-TAIR-G,AT1G52340-TAIR-G,AT1G60980-TAIR-G,AT1G61120-TAIR-G,AT1G61680-TAIR-G,AT1G63970-TAIR-G,AT1G66960-TAIR-G,AT1G76490-TAIR-G,AT1G78390-TAIR-G,AT1G78500-TAIR-G,AT1G78510-TAIR-G,AT1G7896…	710142.78016E-6	5.08671E-3	4.04625E-2
GO:0016114	82	82	16	2846	0.56	66	28361	0.23	At5g57030,At4g15560,At1g78970,At5g17230,At1g67080,At1g10670,At1g79460,At5g60600,At4g13280,At3g53130,At2g07050,At1g31800,At3g03710,At2g26930,At2g48120,At4g36810	AT1G04580-TAIR-G,AT1G05160-TAIR-G,AT1G06570-TAIR-G,AT1G06820-TAIR-G,AT1G15550-TAIR-G,AT1G16540-TAIR-G,AT1G20780-TAIR-G,AT1G30100-TAIR-G,AT1G44090-TAIR-G,AT1G49530-TAIR-G,AT1G50960-TAIR-G,AT1G52340-TAIR-G,AT1G60980-TAIR-G,AT1G61120-TAIR-G,AT1G63970-TAIR-G,AT1G66960-TAIR-G,AT1G78390-TAIR-G,AT1G78500-TAIR-G,AT1G78960-TAIR-G,AT1G80330-TAIR-G,AT1G80340-TAIR-G,AT2G17370-TAIR-G,AT2G18640-TAIR-G,AT2G2380…	882034.44252E-6	2.82138E-3	2.67739E-2
GO:0016116	31	31	10	2852	0.35	21	28406	0.07	At5g57030,At5g17230,At1g67080,At1g10670,At3g53130,At1g31800,At1g08550,At3g03710,At2g48120,At4g36810	AT1G06570-TAIR-G,AT1G06820-TAIR-G,AT1G49530-TAIR-G,AT1G63970-TAIR-G,AT1G77300-TAIR-G,AT2G18640-TAIR-G,AT2G23800-TAIR-G,AT2G26170-TAIR-G,AT2G44990-TAIR-G,AT3G04870-TAIR-G,AT3G10230-TAIR-G,AT3G14550-TAIR-G,AT3G63520-TAIR-G,AT4G14210-TAIR-G,AT4G22260-TAIR-G,AT4G25700-TAIR-G,AT4G32770-TAIR-G,AT4G32810-TAIR-G,AT5G52570-TAIR-G,AT5G61670-TAIR-G,AT5G67030-TAIR-G	1.5566425432E0	2.95681E-4	5.28001E-3
GO:0010166	16	16	6	2856	0.21	10	28417	0.04	At1g49430,At3g55360,At1g10670,At1g51500,At1g68530,At4g24510	AT1G01120-TAIR-G,AT1G02205-TAIR-G,AT1G15360-TAIR-G,AT1G57750-TAIR-G,AT2G47240-TAIR-G,AT3G12990-TAIR-G,AT3G60500-TAIR-G,AT4G33790-TAIR-G,AT5G37300-TAIR-G,AT5G57800-TAIR-G	1.7867398894E0	2.0809E-3	2.24788E-2
GO:0009790	397	397	58	2804	2.03	339	28088	1.19	At3g04340,At5g23940,At4g21190,At5g37630,At3g20440,At4g29060,At5g57930,At1g21750,At5g26742,At3g18390,At4g04040,At1g75350,At5g22640,At1g67440,At3g16290,At5g63420,At1g10670,At2g31340,At3g59420,At2g34090,At1g30610,At4g31780,At3g18110,At3g52940,At1g23080,At4g04890,At5g41480,At3g61780,At3g29290,At5g61410,At1g78630,At5g66055,At3g48110,At4g09980,At2g44060,At5g49820,At5g18700,At4g21750,At4g04350,At5g53860…	AT1G01040-TAIR-G,AT1G01470-TAIR-G,AT1G02140-TAIR-G,AT1G02780-TAIR-G,AT1G02820-TAIR-G,AT1G04550-TAIR-G,AT1G04630-TAIR-G,AT1G04635-TAIR-G,AT1G05190-TAIR-G,AT1G06145-TAIR-G,AT1G06220-TAIR-G,AT1G07890-TAIR-G,AT1G08260-TAIR-G,AT1G08840-TAIR-G,AT1G08910-TAIR-G,AT1G10270-TAIR-G,AT1G10470-TAIR-G,AT1G10510-TAIR-G,AT1G11680-TAIR-G,AT1G12260-TAIR-G,AT1G12770-TAIR-G,AT1G12980-TAIR-G,AT1G13120-TAIR-G,AT1G1398…	538738.37286E-6	2.56119E-4	4.66884E-3
GO:0009793	360	360	53	2809	1.85	307	28120	1.08	At3g04340,At5g23940,At4g21190,At5g37630,At3g20440,At4g29060,At5g57930,At5g26742,At3g18390,At4g04040,At1g75350,At5g22640,At1g67440,At3g16290,At5g63420,At2g31340,At3g59420,At2g34090,At1g30610,At3g18110,At3g52940,At1g23080,At4g04890,At5g41480,At3g61780,At3g29290,At5g61410,At1g78630,At5g66055,At3g48110,At4g09980,At2g44060,At5g49820,At5g18700,At4g21750,At4g04350,At5g53860,At4g23750,At1g71830,At2g34870…	AT1G01470-TAIR-G,AT1G02140-TAIR-G,AT1G02780-TAIR-G,AT1G04630-TAIR-G,AT1G04635-TAIR-G,AT1G05190-TAIR-G,AT1G06145-TAIR-G,AT1G06220-TAIR-G,AT1G07890-TAIR-G,AT1G08260-TAIR-G,AT1G08840-TAIR-G,AT1G08910-TAIR-G,AT1G10470-TAIR-G,AT1G10510-TAIR-G,AT1G11680-TAIR-G,AT1G12260-TAIR-G,AT1G12770-TAIR-G,AT1G12980-TAIR-G,AT1G13120-TAIR-G,AT1G13980-TAIR-G,AT1G14610-TAIR-G,AT1G15750-TAIR-G,AT1G19080-TAIR-G,AT1G1985…	547096.68479E-6	3.81652E-4	6.30086E-3
GO:0010154	434	434	56	2806	1.96	378	28049	1.33	At3g04340,At5g23940,At4g21190,At5g37630,At3g27660,At3g20440,At4g29060,At5g57930,At1g21750,At5g26742,At3g18390,At4g04040,At1g75350,At5g22640,At1g67440,At3g16290,At5g63420,At2g31340,At3g59420,At2g34090,At1g30610,At1g53500,At3g18110,At3g52940,At1g23080,At4g04890,At5g41480,At3g61780,At3g29290,At5g61410,At1g78630,At5g66055,At3g48110,At4g09980,At2g44060,At5g49820,At5g18700,At4g21750,At4g04350,At5g53860…	AT1G01470-TAIR-G,AT1G02140-TAIR-G,AT1G02780-TAIR-G,AT1G04630-TAIR-G,AT1G04635-TAIR-G,AT1G05190-TAIR-G,AT1G06145-TAIR-G,AT1G06220-TAIR-G,AT1G07890-TAIR-G,AT1G08260-TAIR-G,AT1G08840-TAIR-G,AT1G08910-TAIR-G,AT1G09540-TAIR-G,AT1G10470-TAIR-G,AT1G10510-TAIR-G,AT1G11680-TAIR-G,AT1G12260-TAIR-G,AT1G12770-TAIR-G,AT1G12980-TAIR-G,AT1G13120-TAIR-G,AT1G13980-TAIR-G,AT1G14610-TAIR-G,AT1G14720-TAIR-G,AT1G1575…	392650.49414E-6	5.59796E-3	4.21275E-2
GO:0048316	415	415	56	2806	1.96	359	28068	1.26	At3g04340,At5g23940,At4g21190,At5g37630,At3g27660,At3g20440,At4g29060,At5g57930,At1g21750,At5g26742,At3g18390,At4g04040,At1g75350,At5g22640,At1g67440,At3g16290,At5g63420,At2g31340,At3g59420,At2g34090,At1g30610,At1g53500,At3g18110,At3g52940,At1g23080,At4g04890,At5g41480,At3g61780,At3g29290,At5g61410,At1g78630,At5g66055,At3g48110,At4g09980,At2g44060,At5g49820,At5g18700,At4g21750,At4g04350,At5g53860…	AT1G01470-TAIR-G,AT1G02140-TAIR-G,AT1G02780-TAIR-G,AT1G04630-TAIR-G,AT1G04635-TAIR-G,AT1G05190-TAIR-G,AT1G06145-TAIR-G,AT1G06220-TAIR-G,AT1G07890-TAIR-G,AT1G08260-TAIR-G,AT1G08840-TAIR-G,AT1G08910-TAIR-G,AT1G09540-TAIR-G,AT1G10470-TAIR-G,AT1G10510-TAIR-G,AT1G11680-TAIR-G,AT1G12260-TAIR-G,AT1G12770-TAIR-G,AT1G12980-TAIR-G,AT1G13120-TAIR-G,AT1G13980-TAIR-G,AT1G14610-TAIR-G,AT1G15750-TAIR-G,AT1G1908…	444899.45796E-6	2.15146E-3	2.29576E-2
GO:0009740	35	35	9	2853	0.31	26	28401	0.09	At1g74670,At2g36830,At1g14920,At1g79460,At1g66350,At3g05120,At5g15230,At5g27320,At2g01570	AT1G09530-TAIR-G,AT1G15550-TAIR-G,AT1G24590-TAIR-G,AT2G20180-TAIR-G,AT2G26300-TAIR-G,AT2G32460-TAIR-G,AT3G03450-TAIR-G,AT3G11440-TAIR-G,AT3G11540-TAIR-G,AT3G27920-TAIR-G,AT3G51060-TAIR-G,AT3G63010-TAIR-G,AT4G02780-TAIR-G,AT4G24210-TAIR-G,AT4G25420-TAIR-G,AT4G30270-TAIR-G,AT4G35390-TAIR-G,AT4G36260-TAIR-G,AT5G06100-TAIR-G,AT5G11260-TAIR-G,AT5G13910-TAIR-G,AT5G17490-TAIR-G,AT5G25900-TAIR-G,AT5G4817…	1.2371813229E0	3.47188E-3	3.06005E-2
GO:0010476	35	35	9	2853	0.31	26	28401	0.09	At1g74670,At2g36830,At1g14920,At1g79460,At1g66350,At3g05120,At5g15230,At5g27320,At2g01570	AT1G09530-TAIR-G,AT1G15550-TAIR-G,AT1G24590-TAIR-G,AT2G20180-TAIR-G,AT2G26300-TAIR-G,AT2G32460-TAIR-G,AT3G03450-TAIR-G,AT3G11440-TAIR-G,AT3G11540-TAIR-G,AT3G27920-TAIR-G,AT3G51060-TAIR-G,AT3G63010-TAIR-G,AT4G02780-TAIR-G,AT4G24210-TAIR-G,AT4G25420-TAIR-G,AT4G30270-TAIR-G,AT4G35390-TAIR-G,AT4G36260-TAIR-G,AT5G06100-TAIR-G,AT5G11260-TAIR-G,AT5G13910-TAIR-G,AT5G17490-TAIR-G,AT5G25900-TAIR-G,AT5G4817…	1.2371813229E0	3.47188E-3	3.06005E-2
GO:0009658	54	54	18	2844	0.63	36	28391	0.13	At5g44190,At1g63680,At1g09340,At3g25690,At5g35220,At3g08010,At4g25910,At3g45780,At1g75100,At1g62750,At2g20570,At1g42550,At5g38150,At3g19720,At2g04270,At5g17790,At2g48120,At1g11870	AT1G06950-TAIR-G,AT1G11750-TAIR-G,AT1G12410-TAIR-G,AT1G24490-TAIR-G,AT1G65360-TAIR-G,AT1G66480-TAIR-G,AT1G69390-TAIR-G,AT1G75010-TAIR-G,AT1G78600-TAIR-G,AT2G21280-TAIR-G,AT2G28000-TAIR-G,AT2G31270-TAIR-G,AT2G36250-TAIR-G,AT3G19220-TAIR-G,AT3G24560-TAIR-G,AT3G46740-TAIR-G,AT3G48870-TAIR-G,AT3G54710-TAIR-G,AT3G62910-TAIR-G,AT4G01940-TAIR-G,AT4G22260-TAIR-G,AT4G33650-TAIR-G,AT4G39460-TAIR-G,AT5G0225…	1.607713501E0	7.35068E-7	2.57274E-5
GO:0009063	44	44	10	2852	0.35	34	28393	0.12	At1g11860,At1g60990,At4g33010,At1g79440,At3g61750,At1g10060,At4g18460,At5g54830,At5g62530,At4g34030	AT1G03090-TAIR-G,AT1G06570-TAIR-G,AT1G08630-TAIR-G,AT1G17290-TAIR-G,AT1G32470-TAIR-G,AT1G64660-TAIR-G,AT1G68890-TAIR-G,AT2G16500-TAIR-G,AT2G20860-TAIR-G,AT2G22330-TAIR-G,AT2G26080-TAIR-G,AT2G35120-TAIR-G,AT2G35370-TAIR-G,AT2G37040-TAIR-G,AT3G04520-TAIR-G,AT3G07570-TAIR-G,AT3G10340-TAIR-G,AT3G22200-TAIR-G,AT3G30775-TAIR-G,AT3G47340-TAIR-G,AT3G53260-TAIR-G,AT4G08900-TAIR-G,AT4G12130-TAIR-G,AT4G3315…	1.0743467017E0	5.5206E-3	4.21275E-2
GO:0009069	51	51	11	2851	0.38	40	28387	0.14	At1g11860,At5g26780,At3g04940,At1g60990,At4g35640,At4g33010,At1g62180,At5g28030,At5g28020,At4g13930,At3g57050	AT1G08490-TAIR-G,AT1G17745-TAIR-G,AT1G18640-TAIR-G,AT1G22020-TAIR-G,AT1G32470-TAIR-G,AT1G36370-TAIR-G,AT1G55880-TAIR-G,AT1G55920-TAIR-G,AT2G14750-TAIR-G,AT2G16370-TAIR-G,AT2G17630-TAIR-G,AT2G17640-TAIR-G,AT2G20860-TAIR-G,AT2G21550-TAIR-G,AT2G26080-TAIR-G,AT2G35120-TAIR-G,AT2G35370-TAIR-G,AT2G43750-TAIR-G,AT3G03630-TAIR-G,AT3G13110-TAIR-G,AT3G19480-TAIR-G,AT3G22460-TAIR-G,AT3G59760-TAIR-G,AT3G6144…	1.0072773026E0	5.63305E-3	4.21275E-2
GO:0000272	76	76	15	2847	0.52	61	28366	0.21	At2g43610,At1g64390,At2g40840,At3g12500,At2g32290,At1g68560,At5g36890,At5g17520,At2g43620,At5g64570,At2g32990,At4g00490,At1g70710,At1g19940,At4g15210	AT1G02360-TAIR-G,AT1G02800-TAIR-G,AT1G05850-TAIR-G,AT1G10760-TAIR-G,AT1G22880-TAIR-G,AT1G23210-TAIR-G,AT1G48930-TAIR-G,AT1G56680-TAIR-G,AT1G65610-TAIR-G,AT1G69830-TAIR-G,AT1G71380-TAIR-G,AT1G75680-TAIR-G,AT2G40220-TAIR-G,AT2G43570-TAIR-G,AT2G43580-TAIR-G,AT2G43590-TAIR-G,AT2G43600-TAIR-G,AT2G44540-TAIR-G,AT2G44550-TAIR-G,AT2G44560-TAIR-G,AT2G44570-TAIR-G,AT2G45880-TAIR-G,AT3G04720-TAIR-G,AT3G0797…	896101.77351E-6	3.35758E-3	3.06005E-2
GO:0009408	120	120	21	2841	0.73	99	28328	0.35	At4g39960,At5g53170,At5g42020,At5g59720,At5g28540,At1g13080,At1g06460,At1g79440,At4g10250,At1g09090,At4g27670,At2g43130,At2g22360,At3g08970,At2g46240,At1g52560,At4g25200,At1g08550,At5g49910,At2g19310,At5g03280	AT1G03190-TAIR-G,AT1G05850-TAIR-G,AT1G07400-TAIR-G,AT1G07890-TAIR-G,AT1G09080-TAIR-G,AT1G11270-TAIR-G,AT1G14980-TAIR-G,AT1G16030-TAIR-G,AT1G16540-TAIR-G,AT1G16970-TAIR-G,AT1G17870-TAIR-G,AT1G20440-TAIR-G,AT1G21760-TAIR-G,AT1G48050-TAIR-G,AT1G50500-TAIR-G,AT1G52340-TAIR-G,AT1G53540-TAIR-G,AT1G54050-TAIR-G,AT1G54400-TAIR-G,AT1G56410-TAIR-G,AT1G59860-TAIR-G,AT1G64280-TAIR-G,AT1G64520-TAIR-G,AT1G6634…	749097.19953E-6	2.82001E-3	2.67739E-2
GO:0006820	97	97	18	2844	0.63	79	28348	0.28	At2g26900,At5g43370,At3g03190,At3g52190,At3g26570,At1g08090,At5g43350,At3g45780,At3g08670,At1g68740,At1g32450,At5g16150,At3g45650,At3g12520,At2g38940,At2g47160,At5g59740,At5g33280	AT1G01910-TAIR-G,AT1G02260-TAIR-G,AT1G06640-TAIR-G,AT1G06645-TAIR-G,AT1G08100-TAIR-G,AT1G10490-TAIR-G,AT1G12110-TAIR-G,AT1G12480-TAIR-G,AT1G15460-TAIR-G,AT1G16460-TAIR-G,AT1G20860-TAIR-G,AT1G22150-TAIR-G,AT1G23090-TAIR-G,AT1G27080-TAIR-G,AT1G30450-TAIR-G,AT1G49810-TAIR-G,AT1G50400-TAIR-G,AT1G55620-TAIR-G,AT1G64170-TAIR-G,AT1G67940-TAIR-G,AT1G74810-TAIR-G,AT1G76430-TAIR-G,AT1G77990-TAIR-G,AT1G7800…	820268.87444E-6	2.84568E-3	2.67739E-2
GO:0000087	39	39	9	2853	0.31	30	28397	0.11	At5g37630,At3g57060,At3g25980,At4g22910,At5g13840,At5g06150,At5g48600,At3g54180,At4g34160	AT1G02970-TAIR-G,AT1G05560-TAIR-G,AT1G16590-TAIR-G,AT1G47200-TAIR-G,AT1G61000-TAIR-G,AT1G67370-TAIR-G,AT1G75950-TAIR-G,AT2G18290-TAIR-G,AT2G20190-TAIR-G,AT2G32590-TAIR-G,AT2G32900-TAIR-G,AT2G35630-TAIR-G,AT3G24730-TAIR-G,AT3G47460-TAIR-G,AT3G48150-TAIR-G,AT3G48750-TAIR-G,AT3G54650-TAIR-G,AT3G55340-TAIR-G,AT3G59550-TAIR-G,AT4G11920-TAIR-G,AT4G32200-TAIR-G,AT5G01520-TAIR-G,AT5G03455-TAIR-G,AT5G0447…	1.0939396292E0	7.47453E-3	4.99253E-2
GO:0007067	38	38	9	2853	0.31	29	28398	0.1	At5g37630,At3g57060,At3g25980,At4g22910,At5g13840,At5g06150,At5g48600,At3g54180,At4g34160	AT1G02970-TAIR-G,AT1G05560-TAIR-G,AT1G16590-TAIR-G,AT1G47200-TAIR-G,AT1G61000-TAIR-G,AT1G67370-TAIR-G,AT1G75950-TAIR-G,AT2G18290-TAIR-G,AT2G20190-TAIR-G,AT2G32590-TAIR-G,AT2G32900-TAIR-G,AT2G35630-TAIR-G,AT3G24730-TAIR-G,AT3G47460-TAIR-G,AT3G48150-TAIR-G,AT3G48750-TAIR-G,AT3G54650-TAIR-G,AT3G55340-TAIR-G,AT3G59550-TAIR-G,AT4G11920-TAIR-G,AT4G32200-TAIR-G,AT5G03455-TAIR-G,AT5G04470-TAIR-G,AT5G0829…	1.1278763953E0	6.24654E-3	4.41868E-2
GO:0006817	16	16	6	2856	0.21	10	28417	0.04	At5g43370,At3g52190,At3g26570,At5g43350,At1g68740,At2g38940	AT1G20860-TAIR-G,AT1G67940-TAIR-G,AT1G76430-TAIR-G,AT2G32830-TAIR-G,AT2G33770-TAIR-G,AT3G23430-TAIR-G,AT3G54700-TAIR-G,AT4G08878-TAIR-G,AT5G43340-TAIR-G,AT5G43360-TAIR-G	1.7867398894E0	2.0809E-3	2.24788E-2
GO:0006090	26	26	8	2854	0.28	18	28409	0.06	At4g15560,At5g62790,At5g60600,At3g25860,At1g79820,At2g02500,At4g21750,At3g03710	AT1G13440-TAIR-G,AT1G30560-TAIR-G,AT1G54220-TAIR-G,AT1G63970-TAIR-G,AT1G67300-TAIR-G,AT3G04120-TAIR-G,AT3G13930-TAIR-G,AT3G16950-TAIR-G,AT3G47450-TAIR-G,AT3G52200-TAIR-G,AT3G55440-TAIR-G,AT4G14850-TAIR-G,AT4G24620-TAIR-G,AT4G25220-TAIR-G,AT4G34350-TAIR-G,AT4G37870-TAIR-G,AT5G42740-TAIR-G,AT5G65690-TAIR-G	1.4870542611E0	1.68173E-3	1.91233E-2
GO:0009240	12	12	5	2857	0.17	7	28420	0.02	At4g15560,At5g62790,At5g60600,At2g02500,At3g03710	AT1G63970-TAIR-G,AT2G38700-TAIR-G,AT3G47450-TAIR-G,AT4G11820-TAIR-G,AT4G14850-TAIR-G,AT4G34350-TAIR-G,AT5G16440-TAIR-G	1.9608487628E0	2.91671E-3	2.71502E-2
GO:0019288	9	9	5	2857	0.17	4	28423	0.01	At4g15560,At5g62790,At5g60600,At2g02500,At3g03710	AT1G63970-TAIR-G,AT3G47450-TAIR-G,AT4G14850-TAIR-G,AT4G34350-TAIR-G	2.5205701046E0	5.86649E-4	8.85031E-3
GO:0032259	100	100	18	2844	0.63	82	28345	0.29	At5g11540,At2g27040,At5g49020,At1g57820,At1g72500,At5g39550,At5g64150,At4g09980,At3g20740,At1g23360,At3g04260,At3g44600,At3g13000,At5g13960,At3g49250,At1g62830,At5g11690,At2g16390	AT1G04870-TAIR-G,AT1G05830-TAIR-G,AT1G19340-TAIR-G,AT1G23780-TAIR-G,AT1G30550-TAIR-G,AT1G45231-TAIR-G,AT1G68890-TAIR-G,AT1G69770-TAIR-G,AT1G77300-TAIR-G,AT1G79730-TAIR-G,AT1G80740-TAIR-G,AT2G05260-TAIR-G,AT2G06210-TAIR-G,AT2G22475-TAIR-G,AT2G22740-TAIR-G,AT2G23380-TAIR-G,AT2G31650-TAIR-G,AT2G32940-TAIR-G,AT2G33290-TAIR-G,AT2G35160-TAIR-G,AT2G35670-TAIR-G,AT2G36490-TAIR-G,AT2G36670-TAIR-G,AT2G3869…	782891.64647E-6	3.99717E-3	3.363E-2
GO:0006085	8	8	4	2858	0.14	4	28423	0.01	At5g49460,At1g10670,At3g25860,At1g60810	AT1G09430-TAIR-G,AT1G60440-TAIR-G,AT3G06650-TAIR-G,AT3G16950-TAIR-G	2.2970765971E0	3.61595E-3	3.10192E-2
GO:0009902	7	7	5	2857	0.17	2	28425	0.01	At3g25690,At3g45780,At1g75100,At1g42550,At5g38150	AT1G66480-TAIR-G,AT5G58140-TAIR-G	3.2137876483E0	1.14435E-4	2.32862E-3
GO:0009629	39	39	9	2853	0.31	30	28397	0.11	At5g35220,At5g50375,At3g28860,At5g58960,At5g17520,At3g23050,At5g13930,At1g70940,At2g36910	AT1G09570-TAIR-G,AT1G31480-TAIR-G,AT1G31930-TAIR-G,AT1G54490-TAIR-G,AT1G68370-TAIR-G,AT1G70560-TAIR-G,AT1G73590-TAIR-G,AT2G01940-TAIR-G,AT2G02950-TAIR-G,AT2G18390-TAIR-G,AT2G18790-TAIR-G,AT2G20180-TAIR-G,AT2G26890-TAIR-G,AT2G34650-TAIR-G,AT2G38120-TAIR-G,AT2G46990-TAIR-G,AT2G47000-TAIR-G,AT3G15540-TAIR-G,AT3G17600-TAIR-G,AT3G54220-TAIR-G,AT3G62100-TAIR-G,AT4G24670-TAIR-G,AT5G06140-TAIR-G,AT5G2073…	1.0939396292E0	7.47453E-3	4.99253E-2
GO:0080010	14	14	5	2857	0.17	9	28418	0.03	At1g14920,At1g67080,At2g48070,At1g66350,At2g01570	AT1G47260-TAIR-G,AT2G23150-TAIR-G,AT3G03450-TAIR-G,AT3G11540-TAIR-G,AT3G48090-TAIR-G,AT3G52430-TAIR-G,AT4G20380-TAIR-G,AT5G33340-TAIR-G,AT5G67330-TAIR-G	1.7094639591E0	6.3124E-3	4.41868E-2
GO:0005982	35	35	11	2851	0.38	24	28403	0.08	At1g03310,At4g18240,At5g19220,At1g10670,At2g40840,At2g21590,At3g55800,At5g17520,At2g39930,At4g15210,At1g11720	AT1G10760-TAIR-G,AT1G27680-TAIR-G,AT1G32900-TAIR-G,AT1G67140-TAIR-G,AT1G69830-TAIR-G,AT2G36390-TAIR-G,AT2G40220-TAIR-G,AT3G02140-TAIR-G,AT3G18660-TAIR-G,AT3G23920-TAIR-G,AT3G30720-TAIR-G,AT3G52180-TAIR-G,AT4G09020-TAIR-G,AT4G17090-TAIR-G,AT4G24620-TAIR-G,AT4G39210-TAIR-G,AT5G03650-TAIR-G,AT5G04360-TAIR-G,AT5G24300-TAIR-G,AT5G26570-TAIR-G,AT5G48300-TAIR-G,AT5G51820-TAIR-G,AT5G55700-TAIR-G,AT5G6486…	1.5186664059E0	1.92618E-4	3.74534E-3
GO:0019252	18	18	7	2855	0.24	11	28416	0.04	At1g03310,At5g19220,At1g10670,At2g21590,At3g55800,At2g39930,At1g11720	AT1G27680-TAIR-G,AT1G32900-TAIR-G,AT2G36390-TAIR-G,AT3G02140-TAIR-G,AT3G30720-TAIR-G,AT4G39210-TAIR-G,AT5G03650-TAIR-G,AT5G04360-TAIR-G,AT5G24300-TAIR-G,AT5G48300-TAIR-G,AT5G51820-TAIR-G	1.8458954E0	6.82546E-4	9.47981E-3
GO:0010206	5	5	5	2857	0.17	0	28427	0	At2g47940,At4g18370,At5g39830,At3g27925,At1g50250		17976.931349E300	6.38279E-6	1.69241E-4
GO:0009926	45	45	12	2850	0.42	33	28394	0.12	At3g28860,At1g23080,At5g55540,At1g15690,At2g01420,At5g13930,At1g70940,At4g31820,At5g03280,At2g36910,At5g19530,At3g14370	AT1G13980-TAIR-G,AT1G18350-TAIR-G,AT1G20925-TAIR-G,AT1G25490-TAIR-G,AT1G53700-TAIR-G,AT1G54990-TAIR-G,AT1G71090-TAIR-G,AT1G73590-TAIR-G,AT1G76520-TAIR-G,AT1G76530-TAIR-G,AT1G77110-TAIR-G,AT1G77690-TAIR-G,AT2G17500-TAIR-G,AT2G26170-TAIR-G,AT2G34650-TAIR-G,AT2G38120-TAIR-G,AT2G42620-TAIR-G,AT2G44990-TAIR-G,AT2G47000-TAIR-G,AT3G02260-TAIR-G,AT3G22942-TAIR-G,AT3G63420-TAIR-G,AT4G30960-TAIR-G,AT4G3281…	1.2872579493E0	5.47256E-4	8.55088E-3
GO:0042362	13	13	5	2857	0.17	8	28419	0.03	At1g30520,At1g60600,At1g60550,At1g74710,At1g64970	AT1G06570-TAIR-G,AT1G18870-TAIR-G,AT1G68890-TAIR-G,AT2G18950-TAIR-G,AT3G63410-TAIR-G,AT4G32770-TAIR-G,AT5G04490-TAIR-G,AT5G53970-TAIR-G	1.8272821831E0	4.38512E-3	3.61979E-2
GO:0042371	6	6	4	2858	0.14	2	28425	0.01	At1g30520,At1g60600,At1g60550,At1g74710	AT1G18870-TAIR-G,AT1G68890-TAIR-G	2.9902941407E0	9.00676E-4	1.17351E-2
GO:0042372	5	5	3	2859	0.1	2	28425	0.01	At1g30520,At1g60600,At1g74710	AT1G18870-TAIR-G,AT1G68890-TAIR-G	2.7022622344E0	6.63601E-3	4.57206E-2
GO:0030036	64	64	13	2849	0.45	51	28376	0.18	At3g05470,At3g25500,At3g07540,At3g12110,At1g29170,At3g05330,At3g13870,At5g05620,At2g29890,At3g61650,At3g27000,At1g30825,At2g43800	AT1G03982-TAIR-G,AT1G04450-TAIR-G,AT1G13180-TAIR-G,AT1G24150-TAIR-G,AT1G31810-TAIR-G,AT1G59910-TAIR-G,AT1G60430-TAIR-G,AT1G70140-TAIR-G,AT1G71790-TAIR-G,AT2G19760-TAIR-G,AT2G19770-TAIR-G,AT2G22640-TAIR-G,AT2G25050-TAIR-G,AT2G30910-TAIR-G,AT2G31300-TAIR-G,AT2G33385-TAIR-G,AT2G34150-TAIR-G,AT2G35110-TAIR-G,AT2G38440-TAIR-G,AT2G41740-TAIR-G,AT2G46225-TAIR-G,AT3G05520-TAIR-G,AT3G23670-TAIR-G,AT3G3240…	931699.38669E-6	4.72696E-3	3.82972E-2
GO:0009311	51	51	11	2851	0.38	40	28387	0.14	At4g17770,At2g40840,At3g55800,At5g17520,At4g10120,At2g35840,At3g05120,At1g06410,At5g27320,At2g22190,At5g40390	AT1G04920-TAIR-G,AT1G16980-TAIR-G,AT1G17000-TAIR-G,AT1G21270-TAIR-G,AT1G22210-TAIR-G,AT1G23870-TAIR-G,AT1G24320-TAIR-G,AT1G35910-TAIR-G,AT1G51420-TAIR-G,AT1G60120-TAIR-G,AT1G60140-TAIR-G,AT1G67140-TAIR-G,AT1G67490-TAIR-G,AT1G68020-TAIR-G,AT1G70290-TAIR-G,AT1G73370-TAIR-G,AT1G78090-TAIR-G,AT1G78580-TAIR-G,AT2G05320-TAIR-G,AT2G18700-TAIR-G,AT3G03250-TAIR-G,AT3G43190-TAIR-G,AT3G52340-TAIR-G,AT3G5427…	1.0072773026E0	5.63305E-3	4.21275E-2
GO:0006760	34	34	9	2853	0.31	25	28402	0.09	At1g50480,At2g24580,At5g41480,At2g12200,At2g12280,At2g43840,At3g10160,At2g38660,At1g76730	AT1G05560-TAIR-G,AT1G10310-TAIR-G,AT1G54530-TAIR-G,AT1G69190-TAIR-G,AT1G78660-TAIR-G,AT1G78680-TAIR-G,AT2G16370-TAIR-G,AT2G28880-TAIR-G,AT2G43820-TAIR-G,AT3G07270-TAIR-G,AT3G11750-TAIR-G,AT3G12290-TAIR-G,AT3G21730-TAIR-G,AT3G55630-TAIR-G,AT4G00600-TAIR-G,AT4G00620-TAIR-G,AT4G17360-TAIR-G,AT4G30000-TAIR-G,AT4G30690-TAIR-G,AT4G34570-TAIR-G,AT5G05980-TAIR-G,AT5G13050-TAIR-G,AT5G47435-TAIR-G,AT5G5785…	1.2764372455E0	2.80326E-3	2.67739E-2
GO:0009396	23	23	7	2855	0.24	16	28411	0.06	At1g50480,At5g41480,At2g12200,At2g12280,At3g10160,At2g38660,At1g76730	AT1G54530-TAIR-G,AT1G69190-TAIR-G,AT2G16370-TAIR-G,AT2G28880-TAIR-G,AT3G07270-TAIR-G,AT3G11750-TAIR-G,AT3G12290-TAIR-G,AT3G55630-TAIR-G,AT4G00600-TAIR-G,AT4G00620-TAIR-G,AT4G30000-TAIR-G,AT4G30690-TAIR-G,AT4G34570-TAIR-G,AT5G05980-TAIR-G,AT5G13050-TAIR-G,AT5G57850-TAIR-G	1.4710259778E0	3.4972E-3	3.06005E-2
GO:0006014	15	15	6	2856	0.21	9	28418	0.03	At1g69200,At4g27600,At1g06730,At1g66430,At1g49350,At5g43910	AT1G06020-TAIR-G,AT1G06030-TAIR-G,AT1G17160-TAIR-G,AT1G19600-TAIR-G,AT2G31390-TAIR-G,AT3G59480-TAIR-G,AT4G10260-TAIR-G,AT4G28706-TAIR-G,AT5G51830-TAIR-G	1.8921355946E0	1.40898E-3	1.66602E-2
GO:0033044	8	8	4	2858	0.14	4	28423	0.01	At1g14410,At3g48430,At3g44600,At5g40820	AT1G77300-TAIR-G,AT2G36490-TAIR-G,AT3G48190-TAIR-G,AT4G22970-TAIR-G	2.2970765971E0	3.61595E-3	3.10192E-2
GO:0010050	10	10	5	2857	0.17	5	28422	0.02	At2g33860,At2g15790,At2g33810,At5g23570,At1g69440	AT1G53160-TAIR-G,AT3G15270-TAIR-G,AT4G00650-TAIR-G,AT5G20320-TAIR-G,AT5G60450-TAIR-G	2.2973913699E0	1.08486E-3	1.3579E-2
GO:0009113	9	9	4	2858	0.14	5	28422	0.02	At5g11160,At4g22570,At1g80050,At1g09830	AT1G27450-TAIR-G,AT2G16570-TAIR-G,AT4G12440-TAIR-G,AT4G34740-TAIR-G,AT4G38880-TAIR-G	2.0738978623E0	6.03939E-3	4.33153E-2
GO:0000914	5	5	3	2859	0.1	2	28425	0.01	At3g05330,At5g05620,At3g61650	AT3G23670-TAIR-G,AT4G14150-TAIR-G	2.7022622344E0	6.63601E-3	4.57206E-2
